# Supplementary material for: The similar and different evolutionary trends of MATE family occurred between rice and Arabidopsis thaliana
Source: BMC Plant Biol. 2016 Sep 26;16:207. doi: 10.1186/s12870-016-0895-0 (PMC5037600; doi:10.1186/s12870-016-0895-0)
Supplement: Additional file 2: — Coding sequence data of the MATE gene family. (TXT 154 kb) [file 12870_2016_895_MOESM2_ESM.txt]

>AT4G00350
ATGGAGATCCCGGTTCGAGAGGAGAGAAGATCCTCCTCATCCTCTGCCGGACCATTACAACAAACCATCTCCTTAGCAGCTGACGACGCCATCGATAGCG
GTCCATCCTCTCCGCTTGTCGTCAAAGTCTCTGTCTTCGAAACAGAGCATGAGACGACCAAGCTTATCCACGCGCCGTCAACTCTGCTCGGTGAAACCAC
CGGAGACGCTGATTTTCCTCCCATTCAAAGCTTTAGAGATGCTAAACTTGTTTGTGTGGTTGAAACGTCTAAGCTTTGGGAAATAGCTGCACCTATAGCT
TTCAACATTCTTTGTAATTACGGTGTTAACTCCTTCACAAGCATCTTCGTTGGCCATATCGGCGATCTTGAGCTTTCTGCCGTCGCCATCGCTCTCTCCG
TCGTCTCTAATTTCTCCTTTGGTTTCTTGCTGGGAATGGCGAGTGCGTTGGAAACGTTATGTGGACAAGCGTTTGGAGCGGGACAAATGGATATGTTAGG
TGTTTATATGCAGCGTTCTTGGCTTATCCTCCTCGGAACTTCCGTCTGCTTGCTTCCTCTCTACATCTACGCAACTCCACTTCTCATTTTACTCGGCCAA
GAACCCGAAATCGCAGAGATCTCTGGCAAATTCACTACACAAATCATCCCTCAAATGTTTGCGCTCGCTATCAACTTCCCGACTCAGAAGTTTCTCCAGT
CACAGAGCAAAGTAGGGATCATGGCATGGATCGGTTTCTTCGCTTTGACCCTTCACATTTTCATCCTCTACCTCTTTATAAACGTTTTCAAGTGGGGGCT
AAACGGTGCAGCGGCTGCATTTGATGTCTCGGCTTGGGGAATCGCGATCGCGCAGGTTGTTTATGTTGTAGGGTGGTGTAAAGACGGTTGGAAAGGGCTG
TCTTGGTTAGCGTTTCAAGACGTTTGGCCGTTTTTGAAACTGTCGTTTGCGTCTGCGGTTATGCTTTGTCTAGAGATTTGGTACTTCATGACGATCATTG
TCTTAACTGGACATCTTGAAGACCCTGTCATAGCCGTTGGATCTCTCTCAATCTGTATGAACATTAATGGATGGGAAGGAATGTTGTTCATAGGAATCAA
TGCAGCTATAAGTGTTAGGGTGTCGAATGAGCTAGGATCGGGACATCCACGAGCTGCGAAATACTCCGTGATCGTAACGGTGATAGAGTCTCTCGTCATT
GGAGTAGTGTGTGCAATTGTAATTCTGATAACACGAGATGACTTTGCTGTGATTTTTACGGAGAGTGAAGAGATGAGAAAGGCGGTAGCTGATCTTGCGT
ACCTGCTCGGTATAACGATGATTCTCAACAGTTTACAACCAGTTATATCAGGAGTTGCAGTAGGAGGAGGATGGCAAGCACCGGTGGCTTATATAAACTT
GTTTTGTTACTACGCTTTTGGATTACCTCTAGGGTTTTTGTTAGGTTATAAAACAAGCCTTGGCGTACAGGGGATATGGATTGGTATGATATGTGGGACT
AGTCTTCAGACTCTCATACTTTTGTACATGATCTACATAACCAATTGGAACAAAGAGGTGGAACAAGCTTCGGAGAGAATGAAACAATGGGGAGCTGGAT
ATGAGAAATTAGAAAAAATAGCAACTTAA

>AT3G03620
ATGAGTACTCAAGAAGAAATGGAGGAGAGGCTATTACGTGAAGGATCAGATGCTGAGGGTCAGAGCAATAATAGGGAGAGTATCTATTTGAGAACGAAGG
TCTGGAGTGAAGTAAATAAAATGTGGAGAATAGCATTACCTTCTTCTTTGTTCCGAATGACTTCGTTTGGGAGCATCATTGTGGCTCAAGCCTTCATTGG
TCACTCCTCTGAGTTGGGTCTAGCCGCTTACGCACTCCTCCAAAGCACATTCATCCGCTTCCTCTACGGTTTAATGGGCGGTATGTCAAGTGCAACGGAG
ACATTATGCGGGCAAGCATACGGTGCGGAACAATATCACACAATGGGGATATATCTACAACGTTCATGGATCGTGGACATGGCCGTGACCACTTTGTTTC
TACCGTTTATTGTACTTGCGGGTCCCATTCTCCGTCTATTAGGCCAAAACGTGGAGATCACAAAGACCGTTGATGAGATATATCCTTGGATGATTCCGTA
TGTATATAGCTTAATTTTCACTATGACTATACAAATGTACCTCCAAGCACAGATGAGGAACGCTATTGTAGGCGTTCTTTCGACATTGTCCTTGGCTCTT
GACCTCGTGGTCACATGGTGGTGCGTGAGTGTTATGGGTATGGGCATTGGTGGTGCTCTCCTCGGACTTAATGTGGGCTCTTGGGCAATGGTATTAGCCG
AGTTTGTGTACATTTTTGGTGGATGGTGTCCTTTTACTTGGACCGGATTTAGTATTGCTGCTTTTGTTGACCTAATTCCTATGCTCAAGCTTTCCATTTC
TTCAGGCTTCATGATCTGCTTAGAGTATTGGTACATGAGCATCCTTGTCTTAATGGCGGGGTATACAAAAGATGCGAAAATCGCAATCTCTGCTTTCTCA
ATATGCCAATACATATATACATGGGAACTCAACATATGCCTTGGCTTCTTGGGTGCGGCATGCGTCCGGGTGGCTAACGAGTTGGGGAAAGGAGATGCAC
ATGCAGTGAGATTTTCAATAAAAGTGATACTCACAATATCAACATTGATGGGAGTGATATTCTCAGCTCTATGCTTAGCTTTTTGTGGTCGAATTTCCTA
TTTGTTTTCGAATAGCGACGAGGTTTCGGATGCAGTGAATGATTTATCGGTGATCCTTGCTGTTTCAATCTTACTCAACAGCATACAACCTATACTCTCA
GGTGTAGCAGTTGGGGCAGGGATGCAGAGTATAGTGGCAGTTGTGAACTTAGCCTCTTATTATGCAATTGGTATTCCTTTGGGTCTCATCCTTACTTATG
TTTTCCATCTTGGTGTTAAGGGACTATGGTCTGGAATGTTGGCTGGAATTGCGATCCAAACAATAATATTATGTTATATAATTTACAAAACTGACTGGGA
ATTAGAGGTTAAAAGGACATGTGAACGTATGAAAGTGTGGAGCCTGAAGCCATCTAATGAAGAGTCGAATCCCATAATAAGAGAAGAAAGTAGGAGCAAG
TGA

>AT2G04040
ATGGAGGAGCCATTTCTTCTGAGAGACGAGCTTCTAGTCCCTTCTCAAGTCACATGGCATACAAATCCATTAACCGTCGAGCTAAAGAGAGTGAGCCGCT
TGGCCGCTCCTATGGCCACTGTGACCATTGCTCAGTACTTATTGCCTGTCATCTCGGTCATGGTCGCTGGCCACAACGGCGAGCTCCAGCTCTCCGGTGT
CGCTCTTGCAAACTCCTTCACAAACGTCACCGGTTTTAGCATTATGTGTGGATTAGTGGGTGCACTTGAAACTCTTTGTGGCCAAGCTTATGGAGCCAAA
CAATATGAAAAAATCGGAACTTACGCATACTCTGCTATTGCTTCCAACATACCAATTTGTTTCCTCATATCAATTCTCTGGCTTTACATCGAAAAGATCT
TGATTTCTCTCGGACAAGACCCTGAAATTTCAAGAATCGCTGGCTCCTACGCCTTTTGGCTTATACCGGCTTTATTTGGCCAAGCGATTGTCATACCACT
GTCCCGGTTTCTGCTAACACAAGGGTTGGTTATTCCTCTGCTCTTCACTGCCGTGACCACCCTTTTGTTCCACGTTTTGGTTTGTTGGACTTTGGTTTTC
TTGTTTGGTCTGGGATGTAATGGACCTGCCATGGCTACAAGTGTGTCTTTCTGGTTTTACGCTGTGATACTCTCATGTTATGTGAGATTCTCCAGCTCTT
GCGAGAAGACTCGCGGATTTGTATCCCGAGATTTTGTGTCTTCTATCAAGCAGTTCTTCCAATACGGAATCCCATCAGCTGCAATGATTTGTCTAGAATG
GTGGCTATTTGAGATACTCATACTCTGCTCAGGTCTTCTCCCTAACCCGAAACTCGAGACCTCTGTTCTTTCAATTTGTCTTACAATAGAAACTTTGCAC
TATGTGATTTCAGCTGGAGTCGCCGCGGCTGTGAGCACACGTGTATCAAACAATTTGGGAGCTGGGAATCCTCAAGTTGCTAGGGTTTCAGTATTAGCAG
GGCTTTGTCTCTGGATAGTAGAGTCAGCTTTCTTTAGCATACTTCTATTCACCTGCAGGAACATCATAGGATACGCATTCAGCAACAGCAAAGAAGTTTT
GGACTATGTAGCTGACCTAACTCCTTTGCTCTGCCTCTCCTTTATCCTCGACGGCTTCACAGCAGTTCTAAATGGAGTTGCTAGGGGAAGTGGTTGGCAA
CACATTGGAGCTTGGAACAATACTGTTTCTTATTATCTTGTAGGAGCTCCTGTTGGAATTTACTTAGCTTTCAGTCGTGAGTTGAACGGAAAAGGACTGT
GGTGCGGTGTTGTGGTTGGATCTACTGTGCAAGCCACTATACTGGCTATTGTCACAGCTTCCATAAATTGGAAGGAACAGGCTGAGAAGGCAAGGAAGAG
AATTGTCTCAACTGAAAACAGATTGGCTTAA

>AT2G04050
ATGGAAGAGCCCTTTCTTCTGCAAGATGAGCACCTTGTCCCCTGTAAAGACACATGGAAAAGTGGTCAGGTTACCGTCGAGCTGAAGAAAGTGAGCAGCT
TGGCCGCTCCTATGGCCGCCGTGACCATTGCTCAGTACTTATTGCCTGTCATTTCAGTCATGGTCGCTGGCCACAATGGTGAGCTCCAGCTCTCCGGCGT
CGCTCTTGCAACCTCCTTCACAAACGTTTCCGGGTTCAGTATTTTGTTTGGGTTAGCGGGTGCACTAGAAACTCTTTGTGGCCAAGCTTATGGAGCCAAA
CAATACGAAAAAATCGGAACCTACACATACTCTGCAACTGCCTCTAACATCCCTATATGTGTCCTCATATCAGTTCTCTGGATTTACATCGAAAAGCTCT
TAATCTCTCTCGGTCAAGACCCTGACATCTCTAGAGTCGCTGGCTCCTATGCCTTGTGGCTCATACCGGCTTTGTTCGCCCATGCGTTTTTCATCCCACT
GACTCGGTTTCTGCTAGCACAAGGGTTGGTTCTTCCACTGCTCTACTGTACCCTGACCACTCTTTTGTTCCACATCCCTGTTTGCTGGGCTTTTGTTTAC
GCGTTTGGTCTGGGAAGCAATGGAGCTGCCATGGCTATTAGTGTGTCTTTCTGGTTCTATGTTGTGATTCTCTCATGTTATGTGAGGTACTCCAGCTCCT
GCGACAAGACTCGCGTATTTGTATCCAGTGATTTCGTGTCTTGTATCAAGCAGTTCTTCCACTTCGGAGTCCCATCAGCGGCAATGGTTTGCCTAGAATG
GTGGCTATTTGAGCTACTCATACTCTGTTCAGGTCTTCTCCCAAACCCGAAACTCGAGACCTCTGTTCTTTCAATTTGTCTTACAACAGCAAGTTTGCAC
TATGTGATTCCAGGTGGAGTCGCGGCGGCTGTGAGCACACGCGTGTCAAACAAATTGGGAGCTGGGATTCCTCAAGTTGCTAGGGTTTCAGTATTGGCAG
GGCTTTGTCTCTGGCTTGTAGAGTCAGCTTTCTTTAGCACACTTCTCTTCACATGCCGAAACATTATAGGCTACGCATTCAGCAACAGCAAAGAAGTTGT
GGACTATGTGGCTAACCTAACTCCTTTGCTCTGCCTCTCCTTTATCCTCGACGGTTTCACAGCAGTTCTGAATGGGGTTGCAAGGGGAAGTGGTTGGCAA
CACATTGGAGCTTTGAACAACGTGGTAGCTTATTATCTTGTAGGAGCTCCTGTTGGAGTATACTTAGCTTTCAATCGTGAGTTGAACGGAAAAGGACTTT
GGTGTGGTGTTGTGGTCGGATCCGCTGTGCAAGCCATAATATTGGCTTTTGTCACAGCTTCCATAAATTGGAAGGAACAGGCTGAGAAGGCTAGGAAGAG
AATGGTCTCTAGTGAAAATAGATTGGCTTAA

>AT2G04070
ATGGAAGAGCCATTTCTTCCGCAAGATGAGCAGATAGTCCCCTGTAAAGCCACATGGAAAAGTGGTCAGCTCAATGTCGAGCTGAAGAAAGTGAGCCGCT
TGGCTGTTCCTATGGCCACCGTGACCATTGCACAGTACTTATTGCCAGTCATCTCAGTCATGGTCGCTGGCCACAACGGCGAGCTCCAGCTCTCCGGTGT
CGCTCTTGCTACCTCCTTCACAAATGTCTCCGGTTTCAGCATTATGTTTGGGTTAGTGGGTTCACTAGAAACTCTTTCTGGCCAAGCTTATGGAGCCAAA
CAATACGAAAAAATGGGAACCTATACATACTCCGCAATTTCCTCTAACATCCCTATATGTGTCCTCATATCAATTCTCTGGATATACATGGAAAAACTCT
TGATCTCTCTCGGACAAGACCCTGACATCTCCAGAGTCGCTGGCTCCTACGCCTTGCGGCTCATACCGACTTTGTTTGCCCATGCGATTGTCTTACCACT
GACCCGGTTTCTGCTAGCACAAGGGTTGGTTCTTCCACTGCTTTACTTTGCCCTGACCACCCTTTTGTTCCACATTGCGGTTTGCTGGACTTTGGTTTCC
GCACTTGGTTTGGGAAGCAATGGAGCTGCCTTGGCTATTAGTGTGTCTTTCTGGTTTTTCGCTATGACACTCTCATGTTATGTGAGATTCTCCAGCTCTT
GCGAGAAGACTCGCCGATTTGTATCCCAAGATTTCTTGTCTTCTGTCAAGCAGTTCTTCCGTTATGGAGTCCCATCAGCGGCAATGCTTTGCCTAGAATG
GTGGCTATTTGAGCTACTTATACTCTGTTCAGGTCTTCTCCAAAACCCAAAACTCGAGACCTCTGTTCTTTCAATTTGTCTTACAACAGCAACTTTGCAC
TATGTGATTCCAGTTGGAGTCGCGGCCGCTGTGAGCACACGCGTGTCAAACAAATTGGGAGCTGGGATTCCTCAAGTTGCTAGGGTTTCAGTATTGGCAG
GGCTTTGTCTCTGGCTTGTAGAGTCATCTTTCTTTAGCATACTTCTCTTCGCCTTCAGGAACATCATAGGCTACGCATTCAGCAACAGTAAAGAAGTTGT
GGACTATGTGGCTGATCTATCTCCTTTGCTCTGTCTCTCCTTTGTTCTTGACGGATTTACCGCAGTTCTTAATGGGGTTGCCAGGGGATGTGGTTGGCAA
CACATTGGAGCTTTGAACAACGTAGTAGCTTATTATCTCGTAGGAGCTCCGGTTGGAATATATTTAGCTTTCAGTTGTGAGTTGAACGGAAAAGGACTAT
GGTGTGGTGTAGTGGTTGGATCCGCTGTGCAAGCCATTATACTGGCTATTGTCACGGCTTCCATGAATTGGAAGGAACAGGCCAAGAAGGCAAGGAAGAG
ACTAATCTCAAGTGAAAATGGATTGGCTTAA

>AT2G04080
ATGGAAGAGCCATTTCTTCCGAGAGACGAGCAGTTAGTCTCTTGTAAATCCACATGGCAAAGTGGTCAGGTCACCGTCGAGCTGAAGAAAGTGAGCCGCT
TGGCCGCTCCTATGGCCACCGTAACCATAGCTCAGTACTTATTGCCTGTCATCTCAGTCATGGTCGCCGGCCACATCGGCGAGTTGGAGCTCGCCGGTGT
CGCGCTTGCCACGTCTTTCACAAACGTTTCCGGCTTCAGCATAATGTTTGGGTTAGTTGGTGCATTGGAAACTCTTTGTGGCCAAGCCTATGGAGCAGAA
CAATACGAAAAAATCGGAACCTATACATACTCTGCAATGGCTTCCAACATACCAATTTGTTTCATCATATCAATTCTATGGATTTACATCGAAAAGCTCT
TGATCACTCTCGGGCAAGAGCCTGACATCTCTAGAGTCGCTGGCTCCTACTCATTGTGGCTCGTACCGGCTTTGTTTGCCCATGCTATTTTCTTACCACT
GACTCGGTTTCTGCTAGCACAAGGGTTGGTTATTTCCCTGCTATACTCTGCCATGACCACCCTTTTGTTCCATATTGCGGTTTGCTGGACTTTGGTTTTC
GCGCTTGGTCTTGGAAGCAATGGAGCTGCTATTGCTATTAGTTTGTCTTTCTGGTTTTACGCTGTGATACTCTCATGTCATGTGAGATTTTTCAGCTCTT
GCGAGAAGACTCGCGGATTTGTATCAAATGATTTTATGTCTAGTATCAAGCAGTACTTCCAGTACGGAGTCCCATCCGCTGGATTGATTTGCTTAGAATG
GTGGCTGTTTGAGCTACTCATACTCTGCTCAGGTCTTCTCCCAAACCCAAAACTCGAGACATCTGTTCTTTCGATTTGTCTTACAATAGGAACTTTACAC
TATGTGATTCCATCTGGAGTCGCGGCGGCTGTGAGCACACGAGTGTCAAACAAATTGGGAGCTGGAAATCCTCAAGTTGCTAGGGTTTCCGTATTGGCAG
GGCTTTGTCTCTGGCTTGTAGAGTCAGCTTTCTTTAGCACACTTCTCTTCACCTGCCGAAACATCATAGGCTACACATTCAGCAACAGCAAAGAAGTTGT
TGACTATGTTGCTGACATATCTCCTTTGCTCTGTCTCTCCTTCATCCTCGACGGATTAACGGCAGTTCTAAATGGAGTGGCTAGGGGATGTGGGTGGCAA
CACATTGGAGCTTTGATCAACGTGGTGGCTTATTATCTTGTAGGAGCTCCTGTTGGAGTTTACTTAGCTTTCAGTCGTGAGTGGAATGGAAAAGGACTCT
GGTGCGGTGTTATGGTTGGATCCGCGGTGCAAGCCACTTTACTGGCTATCGTCACAGCCTCCATGAACTGGAAGGAACAGGCTGAGAAAGCAAGGAAGAG
AATAATCTCTACTGAAAATGGATTGGTTTAA

>AT2G04090
ATGGAAGATCCACTTTTATTGGGAGATGATCAGTTAATCACTAGAAACCTCAAGTCAACGCCGACATGGTGGATGAATTTTACGGCGGAGCTGAAGAACG
TCAGCTCTATGGCGGCGCCTATGGCCACCGTGACAGTGTCTCAATATCTATTGCCCGTGATCTCGGTCATGGTCGCCGGCCACTGCGGTGAACTCCAGCT
GTCTGGTGTCACTCTTGCCACTGCTTTCGCAAACGTCTCCGGCTTCGGCATCATGTATGGTTTAGTGGGTGCACTTGAAACTCTATGTGGCCAAGCTTAT
GGAGCAAAACAATACACTAAAATCGGAACTTACACTTTCTCTGCAATAGTCTCAAACGTACCTATAGTTGTTCTCATATCGATTCTCTGGTTTTACATGG
ACAAACTCTTTGTTTCACTTGGACAAGATCCTGACATCTCCAAGGTAGCTGGTTCTTACGCGGTTTGTCTTATACCGGCATTGTTAGCTCAAGCAGTGCA
ACAACCTTTGACTCGGTTTCTCCAGACTCAGGGTTTGGTTCTTCCTCTTCTCTACTGTGCCATAACCACCCTTTTATTCCATATACCAGTTTGTTTGATT
CTGGTTTACGCGTTTGGTCTTGGAAGCAATGGAGCCGCCTTGGCTATTGGTTTGTCTTACTGGTTTAATGTCTTGATTCTTGCTTTATATGTGAGATTTT
CAAGCGCTTGCGAGAAGACTCGCGGCTTTGTATCCGATGATTTCGTGTTGAGTGTCAAGCAGTTTTTTCAGTATGGGATACCATCAGCAGCAATGACAAC
CATAGAATGGTCGTTGTTTGAGCTCCTTATCTTATCTTCAGGACTCCTCCCAAACCCGAAACTCGAGACCTCTGTTCTTTCCATTTGTCTTACAACATCA
TCTCTCCACTGTGTCATTCCAATGGGTATCGGGGCTGCTGGAAGCACACGGATTTCAAACGAATTGGGAGCGGGAAATCCGGAGGTTGCTAGGCTGGCAG
TGTTTGCCGGTATTTTCCTTTGGTTCCTAGAGGCTACCATTTGTAGCACACTTCTGTTCACTTGCAAAAATATTTTTGGCTACGCGTTCAGCAATAGCAA
AGAAGTTGTGGACTATGTCACGGAGCTATCTTCGCTGCTTTGTCTTTCATTTATGGTCGATGGATTTTCTTCAGTGCTTGATGGGGTTGCTAGGGGAAGT
GGGTGGCAAAATATTGGAGCTTGGGCAAATGTGGTGGCTTACTATCTCCTAGGAGCTCCTGTTGGATTTTTCTTAGGATTTTGGGGTCATATGAACGGCA
AAGGGCTATGGATTGGTGTGATCGTTGGGTCCACTGCTCAAGGGATCATACTAGCTATAGTCACTGCTTGCCTGAGTTGGGAGGAGCAGGCTGCCAAGGC
CAGAGAAAGAATAGTTGGAAGAACATTGGAGTGA

>AT2G04100
ATGGAAGATCCACTTTTATTGGGAGACAATCAGATAATCACCGGAAGTCTTAAGCCGACGCCGACATGGAGGATGAATTTCACGGCGGAGCTCAAGAACC
TCAGCCGCATGGCGCTGCCTATGGCCACCGTGACTGTTGCTCAATATCTATTACCCGTTATCTCAGTCATGGTCGCCGGCCACCGCAGCGAACTCCAGCT
CTCAGGCGTTGCTCTTGCCACTTCTTTTACAAACGTATCCGGCTTCAGTGTCATGTTTGGTTTAGCGGGTGCACTTGAAACTCTATGTGGCCAAGCTTAT
GGAGCAAAACAATACGCGAAAATCGGAACTTACACTTTCTCTGCAATAGTCTCAAACGTACCTATAGTTGTTCTCATATCGATTCTCTGGTTTTACATGG
ACAAACTCTTTGTTTCACTTGGACAAGATCCTGACATCTCCAAGGTAGCTGGTTCTTACGCGGTTTGTCTTATACCGGCATTGTTAGCTCAAGCGGTGCA
ACAACCTTTGACTCGGTTTCTCCAGACTCAGGGTTTGGTTCTTCCTCTTCTCTACTGTGCCATAACCACCCTTTTGTTCCATATACCAGTTTGTTTGATT
CTGGTTTACGCGTTTGGTCTTGGAAGCAATGGAGCCGCCTTGGCTATTGGTTTGTCTTACTGGTTTAACGTCTTGATTCTTGCTTTATATGTGAGATTTT
CAAGTTCTTGCGAGAAGACTCGCGGCTTTGTGTCTGATGATTTCGTGTTGAGTGTCAAGCAGTTTTTTCAGTATGGAATACCTTCGGCAGCAATGACAAC
CATAGAGTGGTCATTGTTTGAGTTCCTTATATTATCTTCAGGACTCCTCCCAAACCCGAAACTCGAGACCTCTGTTCTTTCCATTTGTCTTACAACCTCA
TCTCTCCACTATGTCATTCCAATGGGTATTGGGGCGGCTGGAAGTATACGGGTTTCAAACGAATTGGGAGCGGGTAATCCCGAGGTTGCGAGGCTGGCAG
TGTTTGCCGGTATATTCCTTTGGTTCCTAGAGGCTACCATTTGTAGCACACTTCTCTTCATTTGTAGAGATATCTTCGGCTACGCCTTTAGCAATAGCAA
AGAAGTTGTGGACTATGTCACAGAGCTATCTCCTTTGCTTTGTATCTCATTTTTGGTTGATGGATTTTCTGCAGTGCTTGGTGGGGTTGCTAGGGGAAGT
GGATGGCAACATATTGGAGCTTGGGCAAATGTGGTGGCTTACTATCTCCTAGGAGCTCCGGTTGGACTTTTCTTAGGATTTTGGTGTCACATGAATGGTA
AAGGGCTATGGATCGGTGTGGTGGTTGGGTCTACGGCGCAAGGAATCATACTAGCTATAGTCACTGCTTGCATGAGTTGGAACGAGCAGGCTGCCAAGGC
AAGACAGAGAATAGTTGTAAGAACTTCTTCATTTGGCAATGGACTTGCTTGA

>AT5G10420
ATGGATAAGAAAAGTGGTGGAACTAAAGCAATAGAAGAAGCAACCGTTCCACTGTTGGAATGTCATAATGCGGCAGAGGAAGGCGGAGGAATGAAGAGAG
AAATATGGATAGAGACTAAGAAGATATGGTATATTGTTGGACCGTCGATATTTACTGGACTCGCTACTTACTCGATCCTCATCATTACTCAAGCCTTCGC
TGGCCACCTTGGTGATCTTGAACTCGCTGCCATCTCCATTATCAACAACTTCACACTCGGCTTCAACTACGGTTTACTCCTTGGGATGGCGAGTGCGTTA
GAAACGTTATGCGGTCAAGCGTTCGGGGCAAGGGAATATTACATGTTGGGAGTGTATATGCAACGATATTGGATCATTCTATTCTTATGTTGCATCTTGC
TTCTTCCTATGTACTTATTCGCGACGCCAATTCTTAAGTTTATTGGTCAGAGTGACGACATTGCCGAGCTTACAGGGACCATTGCCCTTTGGGTCATCCC
CGTCCACTTCGCCTTTGCCTTCTTTTTCCCTCTCAACCGATTCCTACAATGTCAGCTCAAGAACAAGGTGATTGCAATTTCAGCTGGAGTGTCACTTGCG
GTTCATATTCTCGTGTGTTGGTTCTTCGTCTATGGTTATAAACTCGGAATCATAGGGACTATGGCTAGTGTGAACGTGCCATGGTGGTTGAACATCTTCA
TCTTATTTTTGTACAGCACACGTGGTGGTTGTACACTCACTTGGACCGGCTTCTCCTCAGAAGCTTTCACCGGACTTTTAGAATTAACAAAACTCTCTGC
CTCTTCCGGAATCATGCTTTGCTTAGAGAATTGGTACTATAAAATACTAATGCTGATGACCGGGAACCTAGTAAATGCGAAAATTGCTGTGGACTCCTTA
TCAATATGCATGTCGGTAAATGGTTGGGAGATGATGATTCCACTTGCCTTCTTCGCGGGAACCGGAGTTCGAGTGGCAAACGAACTAGGAGCTGGTAATG
GCAAAGGGGCAAGATTTGCAACGATTGTTTCAATCACACTATCGTTAATGATTGGATTATTCTTCACAGTCATCATTGTAATTTTTCACGACCAAATCGG
CTCGATCTTTTCGTCAAGTGAAGCTGTCCTAAACGCAGTCGATAATCTTTCTGTTCTCTTAGCCTTCACGGTTCTTCTCAATAGTGTGCAACCAGTTCTT
TCCGGTGTTGCTGTTGGTTCGGGTTGGCAATCGTACGTGGCATATATTAATTTGGGATGTTACTACCTTATCGGGCTTCCGTTTGGGCTTACTATGGGCT
GGATTTTCAAATTTGGAGTCAAGGGAATATGGGCCGGTATGATATTTGGAGGAACCGCAATTCAAACGTTGATATTGATTATCATCACTACAAGATGTGA
CTGGGACAATGAGGCACATAAATCAAGTGTGCGCATTAAAAAATGGTTGGTCTCGGACGCAGGAAACTGA

>AT1G11670
ATGGGTTCGGAAGCGACCACCGCCGTGAACAACCTTCAGCAACCGTTACTGGAGTCAACAAAATCAGAAGCTGACTTCAGGATGGAGAGTGTATTAACGG
ACACACACTTGTCATATTTTCGGCGGATCTACCTTGCGTCGTTGATCGAGATGAAGTACCTTTTCCACTTGGCGGCTCCGGCGATCTTTGTCTACGTCAT
CAACAATGGCATGTCTATGCTCACTCGTATCTTCGCTGGTCGTTTGGGAAGTATGCAACTCGCTGCCGCTTCTCTAGGAAACAGCGGTTTCAATATGTTC
ACTCTTGGTCTCATGCTTGGAATGGGAAGTGCAGTGGAGACATTATGTGGGCAAGCGCATGGAGCTCATAGATACGACATGCTTGGAGTCTACTTACAAA
GATCCACGATTGTTCTTGTCATAACCGGACTTCCAATGACTTTACTCTTCATCTTCTCAAAACCTCTCCTCATTTCCTTAGGCGAGCCAGCTGACGTAGC
ATCAGTGGCATCAGTATTCGTCTACGGTATGATCCCAATGATCTTCGCTTACGCCGTCAACTTCCCCATCCAAAAGTTTCTCCAGTCGCAAAGCATCGTC
ACGCCGAGTGCTTATATCTCAGCCGCAACACTAGTCATCCACTTAATCCTCTCTTGGCTCTCTGTCTTTAAGTTTGGTTGGGGCTTACTTGGTCTCTCCG
TTGTTCATAGTCTCTCGTGGTGGATCATTGTCCTCGCTCAGATTATTTACATTAAGATAAGTCCAAGATGTCGCCGGACTTGGGATGGTTTTAGTTGGAA
AGCTTTTGATGGTCTTTGGGACTTTTTCCAGTTATCCGCAGCTTCCGCCGTCATGCTCTGCCTTGAATCTTGGTACTCTCAGATTCTTGTTCTCCTCGCC
GGACTTCTTAAAGACCCTGAACTTGCTTTGGATTCTCTAGCAATCTGCATGTCAATCTCTGCAATGTCGTTCATGGTGTCAGTTGGATTCAACGCAGCTG
CCAGTGTGAGAGTTAGTAACGAATTAGGTGCTGGAAATCCAAGATCAGCAGCATTTTCAACCGCGGTAACTACAGGAGTGTCATTTTTACTGTCATTGTT
TGAAGCCATCGTGATCCTCTCGTGGCGACATGTCATCAGTTACATTTTTACGGATAGTCCAGCGGTTGCGGAAGCCGTCGCCGAGCTCTCTCCTTTCTTA
GCCATTACCATAGTTCTCAATGGAGTTCAACCTGTTTTATCTGGTGTGGCCGTTGGATGTGGATGGCAAGCATATGTAGCTTACGTTAACATTGGATGTT
ATTACATTGTGGGGATTCCGATTGGTTATGTTCTTGGTTTCACCTATGATATGGGAGCTAGGGGAATATGGACAGGGATGATTGGTGGCACACTCATGCA
AACTATTATCTTGGTCATTGTCACATTCCGAACCGATTGGGATAAAGAGGTGGAGAAGGCTTCGAGACGATTGGACCAGTGGGAGGACACATCTCCGCTT
CTTAAGCAATAA

>AT1G12950
ATGGAGAAAGATAATGACTTCAAGGATCCGTTTCTGGCGTCAACTGAGGAGGAGGAGCTCGACCCGGCGACCCAAAAAGCATTGATGGAGTATCTTGGAG
TCGGAAGCAGAGCATCTTCTCTTGTCTCCTTCTCCTCTACCGCCGTCGATATCCCTCCAATCTCCGGTGTCGGAGACTTTGTCAGAGAGTTTAGAATCGA
GTCTAGAAAGCTATGGAAACTAGCTGGCCCTGCCATTTTTACAACGATGAGCCAATACTCTCTCGGAGCCGTCACTCAAGTTTTCGCCGGACATATTAGC
ACTCTTGCTCTTGCCGCCGTCTCCATTGAGAACTCCGTCATCGCCGGCTTTTCATTTGGTATCATGCTTGGAATGGGAAGTGCGTTGGAAACGCTATGCG
GACAAGCGTTTGGAGCAGGGAAAGTATCAATGCTTGGCGTTTACTTACAACGCTCGTGGGTTATTCTAAGCGTAACCGCTCTCTTCCTTTCTCTAATCTA
TATCTTCGCGGCTCCAATCCTGACCTTTATAGGCCAAACCGCTGCAATCTCGGCCATGGCAGGGATTTTCTCCATTTACATGATCCCACAAATCTTTGCC
TACGCTATCAACTTCCCAACGGCGAAGTTTTTGCAATCACAAAGCAAGATCATGGTCATGGCTGGAATATCCGGTGTGGTTCTTGTGATCCATAGTTTCT
TCACGTGGCTAGTCATGTCTAGGTTACACTGGGGACTTCCTGGTTTAGCTTTAGTGCTTAACACGTCGTGGTGGGTCATCGTTGTTGCACAACTTGTGTA
TATCTTTAATTGTACGTGTGGAGAGGCTTGGTCTGGATTTACGTGGGAGGCTTTTCACAATTTGTGGGGGTTTGTTAAATTGTCTTTGGCTTCTGCTGCC
ATGCTCTGTTTGGAGATTTGGTATTTTATGGCACTCGTATTATTTGCTGGATATTTGAAGAATGCTGAAGTCTCCGTAGCTGCACTCTCCATATGCATGA
ACATTTTGGGATGGGCAGCTATGGTTGCGTTTGGGACAAACGCAGCAGTAAGTGTGAGAGTGTCAAATGAGCTAGGAGCTAGCCACCCAAGAACGGCCAA
GTTTTCTCTAGTTGTGGCTGTGATATTGTCGACAGCAATTGGGATGTTTATAGCAGCCGGCCTACTCTTCTTCCGCAATGAGTACCCGGTTTTGTTTGTG
GAAGATGAAGAAGTTAGAAATGTGGTTAGAGAACTCACGCCAATGCTTGCCTTTTGCATTGTCATCAACAATGTTCAACCTGTATTGTCTGGAGTGGCTG
TGGGAGCGGGATGGCAAGCAGTTGTAGCGTATGTGAACATAGCATGCTACTACTTGTTCGGAGTCCCATTTGGTCTATTATTGGGATTTAAGCTTGAATA
TGGAGTAATGGGAATTTGGTGGGGGATGGTGACGGGAACTTTTGTTCAATCGATAGTCCTGACTTGGATGATCTGCAAAACCAATTGGGAGAAAGAGGCT
TCAATGGCAGAGGAAAGGATAAAAGAATGGGGAGGAGTACCTGCAGAGAAAGAGACTCTTTTGAACTAG

>AT1G15150
ATGCAAGACGCGGAGAGAACCACCAATGATCCGGTAGACAGAATTGAGAAAGTGACATGGAGAGATCTGCAAGACGGATCTTTCACCGCAGAACTCAAGA
GGCTTATCTGCTTTGCGGCTCCTATGGCTGCCGTGGTTATCATTCAGTTCATGATACAGATAATCTCAATGGTGATGGTGGGTCACCTCGGTAGACTCTC
CCTCGCTAGCGCTTCCTTCGCAGTCTCCTTCTGTAACGTCACTGGCTTCAGCTTCATTATAGGATTGTCATGTGCCTTAGATACTTTGAGTGGTCAAGCT
TATGGAGCTAAGCTATATCGGAAACTAGGTGTTCAGGCTTACACAGCTATGTTCTGTCTTACTTTAGTGTGTCTCCCTCTCTCTCTCCTATGGTTCAACA
TGGGAAAGCTTATTGTGATCCTTGGCCAAGACCCTGCTATTGCTCACGAAGCTGGTAGATATGCCGCTTGGCTCATCCCAGGACTGTTCGCTTACGCCGT
TCTTCAGCCGCTCATTCGCTACTTCAAAAACCAGAGCTTGATCACACCTCTCCTCGTCACCTCTTCTGTTGTGTTTTGTATCCACGTTCCTCTCTGCTGG
CTTTTGGTTTATAAGTCAGGGCTTGGTCATATTGGAGGAGCCTTGGCTCTCAGCTTGTCATACTGGCTCTATGCCATTTTCCTTGGATCTTTCATGTACT
ACTCCTCTGCCTGTTCTGAGACACGCGCGCCGCTTACCATGGAGATATTCGAGGGCGTTAGAGAGTTTATCAAATATGCTCTTCCTTCTGCGGCTATGCT
TTGCCTGGAGTGGTGGTCATATGAACTCATAATATTACTTTCTGGTCTGTTACCCAACCCACAGCTGGAGACTTCTGTGCTCTCTATCTGTTTCGAAACA
CTTTCAATAACTTATTCAATACCACTAGCGATCGCGGCTGCAGCAAGCACAAGAATCTCAAATGAGTTAGGAGCTGGAAACTCTCGAGCAGCACATATTG
TGGTCTATGCGGCAATGTCTCTTGCAGTAATGGATGCATTGATGGTGAGTATGTCTCTATTAGCCGGCAGGCATGTTTTCGGCCATGTTTTCAGCAGTGA
CAAGAAAACCATCGAATATGTTGCAAAGATGGCTCCGTTGGTCTCTATTTCTATCATACTGGACAGTTTACAAGGGGTTCTCTCAGGTGTTGCAAGCGGA
TGCGGGTGGCAGCATATAGGGGCTTACATAAACTTCGGAGCTTTCTATCTCTGGGGGATACCCATTGCAGCATCTTTAGCCTTCTGGGTTCATCTGAAAG
GTGTTGGCCTTTGGATTGGAATACTAGCCGGTGCAGTTCTGCAGACTCTTCTGCTGGCTCTTGTCACAGGCTGCACAAACTGGAAAACCCAGGCCCGTGA
AGCGAGGGAGCGAATGGCTGTGGCCCATGAATCAGAACTTACAGAGTCAGAACTTCCCATCTAA

>AT1G15160
ATGGAAGACGCAGAGAGCACCACCAAAGATCCTGTAGACAGAGTTGAGAAAGTAACATGGAGAGATCTGCAAGACGGATCTTTCACCGCAGAACTCAAGA
AGCTTATATGCTTTGCGGCTCCTATGGCTGCCGTGGTTATCACTCAGTCCATGTTACAGATCATAACAATGGTGATTGTGGGTCACCTCGGCAGACTCTC
TCTCGCTAGCGCTTCCTTCGCCATCTCCTTCTGTAACGTCACTGGCTTCAGCTTCATTATGGGATTGTCATGTGCCTTAGATACTCTCAGCGGTCAAGCC
TATGGAGCTAAGCTATATCGGAAACTAGGTGTTCAGGCTTACACAGCTATGTTCTGTCTTACATTAGTGTGTCTCCCTCTCTCTCTCCTATGGTTCAACA
TGGGAAAGCTTCTCGTGATCCTTGGCCAAGACCCTTCAATTGCACACGAAGCCGGAAGATTTGCTGCTTGGCTCATCCCAGGACTGTTTGCTTACGCTGT
TCTACAGCCGCTTACTCGCTACTTCAAAAACCAGAGCTTGATAACACCTCTCCTTATCACCTCTTGTGTTGTGTTCTGTCTCCATGTTCCTCTTTGTTGG
CTTTTGGTTTATAAGTCAGGGCTTGATCATATTGGAGGAGCCTTGGCTCTCAGTTTGTCATACTGGCTCTATGCCATCTTTCTTGGATCTTTCATGTACT
TCTCCTCTGCTTGTTCTGAGACACGTGCACCGCTTACCATGGAGATATTCGAGGGCGTTAGAGAGTTTATCAAATATGCTCTTCCTTCTGCGGCTATGCT
TTGCCTAGAGTGGTGGTCTTATGAACTCATAATATTACTATCTGGTCTCTTACCCAACCCACAACTGGAGACTTCTGTGCTCTCTGTCTGTCTCCAAACA
CTTTCGATGACTTATTCGATACCACTAGCGATTGCAGCTGCAGCAAGCACAAGAATCTCAAATGAATTAGGTGCTGGAAACTCTCGAGCAGCACATATTG
TGGTCTACGCGGCAATGTCTCTTGCAGTAGTGGATGCATTGATGGTGGGTACGTCTCTATTAGCTGGTAAGAATCTGTTGGGCCAAGTTTTCAGCAGTGA
CAAGAATACCATCGACTATGTTGCAAAGATGGCTCCACTGGTCTCTATTTCTCTCATACTGGACAGTTTACAAGGGGTTCTCTCAGGTGTTGCAAGCGGA
TGCGGGTGGCAGCATATAGGGGCTTACATAAACTTTGGAGCTTTCTATCTCTGGGGGATACCCATTGCTGCATCTTTAGCCTTCTGGGTTCATCTGAAAG
GTGTTGGCCTTTGGATTGGAATAATAGCCGGTGCCGTTCTGCAAACTCTTCTGCTGGCTCTTGTCACAGGCTGCATAAACTGGGAAAACCAGGCTCGTGA
AGCGAGGAAGCGAATGGCTGTGGCCCATGAATCAGAACTTACAGAGTCAGAACTTCCCTTTTAA

>AT1G15170
ATGGGAGACGCAGAGAGCACTAAGGATCGCTTGCTGCTGCCGGTAGAGAGAGTCGAGAACGTGACATGGAGCGATCTGCGAGATGGTTCATTCACCGTAG
AACTCAAAAGGCTTATCTTCTTCGCCGCTCCTATGGCTGCTGTTGTTATCGCTCAGTTCATGTTACAAATCGTTTCAATGATGATGGTTGGTCACCTCGG
CAATCTCTCCCTCGCTAGCGCCTCTCTCGCCTCCTCCTTCTGCAACGTCACTGGCTTCAGCTTCATCATAGGATTGTCATGTGCCTTAGATACTTTGAGT
GGTCAAGCTTATGGAGCTAAGCTATACCGGAAACTAGGAGTTCAGACTTACACTGCTATGTTCTGTCTTGCATTAGTGTGTCTCCCTCTTTCTCTCATTT
GGTTCAACATGGAAAAGCTTCTTTTGATCCTTGGCCAAGACCCTTCTATTGCTCACGAAGCCGGAAAATATGCCACCTGGCTTATCCCAGGACTGTTTGC
TTACGCTGTTCTACAGCCGCTCACTCGCTACTTTCAAAACCAGAGTTTGATCACACCTCTCCTCATCACCTCCTATGTTGTGTTCTGTATCCACGTTCCT
CTCTGCTGGTTTTTGGTTTACAACTCAGGGCTTGGTAATCTTGGAGGAGCTTTGGCTATCAGTTTGTCAAACTGGCTCTATGCCATTTTCCTTGGATCTT
TCATGTACTACTCCTCTGCCTGTTCTGAGACACGTGCGCCGCTCTCCATGGAGATATTCGATGGCATTGGAGAGTTCTTCAAATATGCTCTTCCTTCTGC
GGCTATGATTTGCCTAGAGTGGTGGTCTTATGAACTTATAATATTACTCTCTGGTCTCTTACCCAACCCACAACTGGAGACTTCTGTGCTCTCTGTCTGT
CTTCAGACAATTTCAACAATGTATTCGATACCACTAGCAATCGCGGCTGCAGCAAGCACAAGAATCTCAAATGAATTAGGTGCTGGAAACTCTCGAGCAG
CACATATCGTGGTCTATGCGGCAATGTCTCTTGCAGTTATTGATGCATTGATAGTTAGTATGTCTCTACTAATCGGCAGGAATCTTTTCGGGCACATTTT
CAGCAGTGACAAGGAAACTATCGACTATGTTGCAAAGATGGCTCCATTGGTCTCTATTTCTCTCATGCTTGACGCTTTACAAGGGGTCCTCTCAGGTATT
GCAAGGGGATGCGGATGGCAACATATAGGAGCTTACATAAACTTAGGAGCTTTCTATCTCTGGGGGATACCCATTGCTGCATCTTTAGCCTTCTGGATTC
ATCTGAAAGGTGTTGGCCTTTGGATTGGAATCCAAGCCGGTGCCGTTCTGCAAACGCTTCTGCTTGCTCTTGTCACGGGCTGTACAAACTGGGAAAGCCA
GGCCGATAAAGCGAGGAATCGAATGGCTTTGGCCTATGGAACATAA

>AT1G15180
ATGGGAGACGCAGAGAGCACCTCCAAAACTAGCTTGCTGCTCCCGGTGGAAAGAGTTGAAAACGTGACATGGAGAGATCTGCGAGATGGATTATTCACCG
CAGAACTCAAGAGGCTTATCTGCTTTGCCGCTCCTATGGCGGCTGTTGTTATCGCTCAGTTCATGTTGCAGATCATCTCAATGGTGATGGTTGGTCACCT
CGGAAATCTCTCCCTCGCTAGTGCCTCTCTCGCCTCCTCCTTCTGCAACGTCACCGGCTTCAGCTTCATCGTAGGATTGTCATGTGCCTTAGATACTTTG
AGTGGTCAAGCTTATGGAGCTAAGCTATATCGGAAAGTAGGAGTTCAGACTTACACAGCAATGTTCTGTCTTGCATTAGTATGTCTCCCTCTCACTCTCA
TATGGTTAAACATGGAAACGCTTCTTGTATTCCTTGGCCAAGATCCTTCTATTGCTCACGAAGCCGGCAGATATGCTGCTTGCCTCATCCCAGGACTGTT
TGCTTACGCTGTTCTACAGCCTCTCACTCGCTACTTCCAAAACCAGAGCATGATTACACCTCTCCTCATCACCTCTTGTTTTGTGTTCTGTCTCCATGTT
CCTCTCTGCTGGCTTTTGGTTTATAAGTCAGGGCTTGGTAATCTTGGAGGAGCCTTAGCTCTCAGTTTTTCGAACTGTCTTTATACCATTATCCTTGGAT
CTTTAATGTGCTTCTCCTCTGCCTGTTCTGAGACACGCGCACCGCTCTCCATGGAGATATTTGACGGCATTGGAGAGTTCTTCAGATATGCTCTTCCTTC
TGCGGCTATGATTTGCCTGGAGTGGTGGTCATATGAACTCATAATATTACTCTCTGGTCTCTTACCCAACCCACAGCTGGAGACTTCTGTGCTCTCTGTC
TGTCTCCAAACAACTGCGACAGTCTATTCGATACATCTTGCAATCGCAGCTGCAGCAAGCACAAGAATCTCAAATGAGTTAGGTGCTGGAAACTCTCGAG
CAGCTAATATTGTGGTCTACGCAGCAATGTCTCTTGCAGTAGTGGAAATATTAATATTGAGTACTTCTCTATTAGTCGGCAGGAATGTTTTCGGCCATGT
TTTCAGCAGTGACAAGGAAACCATCGACTATGTTGCAAAGATGGCTCCATTGGTCTCTATTTCTCTCATACTGGACGGTTTACAAGGGGTTCTCTCAGGT
ATTGCAAGGGGATGCGGATGGCAACATATAGGAGCTTACATAAACTTAGGAGCTTTCTATCTCTGGGGGATACCCATTGCTGCATCTTTAGCCTTCTGGA
TTCATCTGAAAGGTGTTGGCCTTTGGATTGGAATCCAAGCCGGTGCCGTTCTGCAAACGCTTCTGCTTACTCTTGTCACGGGCTGCACAAACTGGGAAAG
CCAGGCCGATAAAGCGAGAAATCGAATGGCTTTGGCCTATGGAACGTAA

>AT5G17700
ATGAGTGGAGGTGGTGGAGAAATGGAAGAGAGACTGTTAAATGGGTCAGAGACAGAACAAAGGAGAGAGAGTCTCTACTTGAGAAAAAAGATTTGGAGTG
AAGTAAGGAAGATGTGGAGAATAGCTTTACCATCAACTTTGTTCAGAGTTATGTCGTTTGGATGCGTAGTGGTGGCTCAAGCCTTCATTGGCCACTCCAG
TGAAACGGGTCTCGCTGCTTATGCTCTCCTTCAAAGCACTTTCATTCGCTTCATCTACGGTATTATGGCAGGTATGTCAAGTGCGACAGAGACGTTATGT
GGACAAGCATACGGAGCAGAACAATACCACATGATGGGGATATACTTACAACGTTCTTGGATAGTAGATACCTTTATTGCAACTCTCTTCGTCCCTTTCA
TCGTCTTAGCGGGTCCCATTCTCCGGTTATTAGGCCAAAACGTTGTGATCTCCGAGACAGTAGACGAGATTTACCCATGGGTCATTCCTTATCTCTACAG
CATCGTGTTCACCATGACAATGCAAATGTACCTCCAAGCGCAGATGAAAAACGCCATCATAGGCATTCTTTCGACCCTAGCCTTGGTCTTGGACATTGCG
GCCACGTGGTGGTGCGTAAGCGTGATGGGGATGGGGATCCATGGTGCGCTTCTAGGGCTTAATATAAGCTCATGGTCGGTGGCCATAGCCGAGTTTGTAT
ATGTGTTTGGAGGGTGGTGCCCGCATACTTGGACCGGCTTTAGCACTGCTGCTTTTCTTGATCTTATTCCCATGCTCAAGTTATCCATATCCTCCGGCTT
CATGCTTTGCTTAGAGTACTGGTATATGAGCATCATTGTCTTGATGTCTGGATATGCAAAGGATGCGAATATCGCAATTTCCGCTTTCTCCATATGCCAA
TATATCTACTCATGGGAGATGAACATATGCTTTGGCTTGATGGGTGCAGCATGTGTACGAGTGGCGAATGAATTGGGAAAAGGCGATGCGGATGCGGTGA
GATTCTCGATAAAAGTGGTGCTTGTGGTATCAGCGGTGATCGGTGTGATATGTTCCGCTCTTTGCCTAGCGTTTGGCGGTCAGATTTCGTATTTGTTCTC
TGATAGCCAAGCAGTTTCGGATGCAGTAGCTGATCTCTCCATCGTCCTTAGCATATCTATACTCTTCAACATCATCCAGCCCATTCTATCTGGGGTAGCA
ATTGGAGCAGGGATGCAGAGTATGGTAGCATTAGTGAACTTAGCATCTTATTATGCAATTGGTGTTCCTTTAGGTGTCCTCCTTGTTTACGTTTTCAATT
TTGGGATTAAGGGACTCTGGTCCGGAATGTTGGCTGGAGTTGGTATCCAAACGTTGATATTGTGTTATGTTATTTACAAAACTGACTGGGAATTGGAGGT
TAAGAAGACAAACGAGCGTATGAAAACGTGGACTCTAAATTTACCTGCTGTACAATCGACTACTATCTCCACAAGAGATGAAGAGAGAAAGTGA

>AT5G19700
ATGGAAACCCCAAACATCATCAGCCACACAAATCTTCTATCGAAGATAGACCTGGAAAAACAAAACCCTGCCCCCATTTTCCCGACAATCACTGAGCTTA
AAAGTGAGGCTAGGTCTCTCTTCTCCTTAGCCTTCCCGACAATCCTCGCGGCCCTCATCCTCTACGCTCGCTCCGCCATCTCGATGCTCTTCCTCGGGCA
TATCGGTGAACTAGAGCTAGCTGGTGGCTCCCTGGCCATTGCCTTCGCTAACATCACTGGCTACTCCGTTCTAGCAGGTCTTGCACTCGGCATGGACCCA
CTCTGTTCGCAAGCCTTTGGAGCCGGCAGACCAAAACTCCTCTCTTTAACGCTTCAACGAACCGTACTTTTCTTACTCACAAGTTCGGTAGTAATCGTCG
CTCTATGGCTCAACCTGGGGAAGATCATGATTTATCTTCATCAAGATCCAAGTATCTCATCGTTGGCCCAAACATATATCCTCTGCTCTATTCCTGATCT
GCTCACCAATTCCTTTCTTCACCCTCTTCGTATATACCTTCGAGCACAAGGTATCACAAGCCCTTTAACTCTCGCAACACTCGCTGGCACCATCTTCCAC
ATACCCATGAACTTTTTCCTCGTTTCTTACCTCGGATGGGGTTTCATGGGCGTTTCAATGGCCGCAGCCGCTTCAAATCTTCTTGTTGTCATTTTCCTTG
TGGCCCATGTTTGGATCGCAGGTCTACACCAGCCAACGTGGACCCGCCCCAGCTCGGAATGTTTCAAAGATTGGGGACCAGTCGTAACCCTAGCCATACC
TAGCTGCATCGGGGTATGCCTAGAGTGGTGGTGGTACGAGATAATGACCGTTCTATGTGGTTTACTCATAGACCCTAGTACTCCAGTGGCATCAATGGGC
ATTCTTATCCAAACGACGTCTTTGCTTTACATTTTCCCATCGTCTCTAGGGTTAGCAGTCTCCACCCGAGTTGGTAACGAACTTGGCTCAAACCGCCCAA
ACAAGGCTAGGTTATCAGCCATAGTGGCGGTTTCCTTTGCTGGGGTAATGGGTCTGACGGCGTCTGCGTTTGCTTGGGGCGTAAGCGATGTCTGGGGATG
GATCTTCACAAACGACGTTGCTATCATCAAATTAACCGCAGCCGCGTTGCCGATTCTCGGGCTTTGCGAGCTCGGGAACTGCCCGCAAACAGTAGGTTGC
GGGGTTGTTAGAGGCACTGCACGGCCGTCCATGGCAGCGAACATAAACCTAGGAGCGTTTTACCTCGTTGGAACGCCTGTAGCCGTTGGGCTAACGTTTT
GGGCCGCATATGGATTTTGCGGACTTTGGGTAGGTCTTTTAGCTGCTCAGATATGTTGTGCTGCCATGATGCTATATGTCGTGGCTACTACGGACTGGGA
GAAAGAAGCAATTAGAGCCAGAAAGCTAACGTGTACTGAAGGCGTTGATGTGGTAATAACAACAACGCAAACCAACGGAGACTTATCGGAACCATTAATT
TACGTTGTCACTGTCGCTACTGACTGA

>AT3G21690
ATGGACTCGTCTCCAAACGACGGCGTACACCAACCGCTTCTCCATCCTCAACCATCTCCATCTCCGCCGGAGTCAACCAACGGCGAGCTAGAAACTGTCC
TCTCCGACGTAGAAACTCCTCTGTTTCTCCGCCTACGTAAAGCCACCATAATCGAATCAAAGCTTCTCTTTAACCTCGCTGCACCAGCCGTCATCGTCTA
CATGATTAACTACCTCATGTCCATGTCTACTCAAATCTTCTCCGGCCATCTCGGTAACCTCGAACTCGCCGCCGCTTCTCTTGGTAACACCGGTATTCAA
GTCTTCGCTTACGGTCTCATGCTAGGCATGGGGAGTGCAGTGGAGACGTTATGTGGTCAAGCGTACGGTGGTAGAAAATACGAGATGCTTGGAGTTTATC
TCCAAAGATCAACCGTATTACTAACACTCACCGGCCTCCTCCTTACTTTAATCTACGTTTTCTCCGAACCAATCCTTCTCTTCCTCGGTGAATCTCCCGC
AATCGCTTCGGCCGCATCGCTCTTCGTCTACGGTCTTATCCCTCAAATCTTTGCCTACGCAGCGAACTTTCCAATACAAAAATTTCTCCAATCACAAAGC
ATAGTAGCTCCAAGTGCTTATATCTCAACGGCTACGCTCTTTGTTCACCTTCTTTTAAGTTGGCTCGCGGTTTACAAGCTTGGTATGGGACTTCTTGGTG
CGTCGCTTGTGCTTAGCTTGTCGTGGTGGATTATAGTCGTGGCTCAGTTTGTTTATATTGTGACGAGTGAGAGGTGTCGTGAGACGTGGAGAGGTTTTAG
TGTTCAAGCTTTCTCGGGTTTGTGGAGTTTCTTTAAACTCTCCGCCGCTTCTGCCGTGATGCTTTGCCTTGAGACTTGGTATTTTCAGATTCTCGTTCTT
CTTGCCGGACTTCTCGAGAATCCTGAACTTGCTCTTGATTCACTCTCTATTTGCATGACGATTTCAGGGTGGGTGTTCATGATATCTGTTGGATTCAATG
CAGCGATAAGTGTAAGAGTGAGCAATGAACTTGGAGCTGGGAACCCTAAATCAGCAGCTTTTTCTGTGATCATCGTTAACATTTATTCGTTAATCACTTG
TGTGATCCTAGCCATTGTTATTTTAGCGTGCCGCGATGTTTTAAGCTATGCTTTCACTGAGGGTAAAGAAGTCTCGGACGCTGTTTCTGATCTCTGTCCG
CTTCTTGCCGTAACACTTGTCCTTAACGGAATCCAACCTGTCCTCTCTGGTGTGGCGGTTGGATGCGGTTGGCAAACGTTTGTGGCGAAGGTTAACGTTG
GATGTTACTACATTATTGGAATTCCTCTTGGGGCTCTCTTTGGGTTTTACTTTAACTTCGGTGCCAAGGGTATATGGACGGGGATGATCGGTGGTACGGT
TATACAAACGTTTATTTTGGCGTGGGTCACGTTTAGAACAGATTGGACAAAAGAAGTGGAAGAAGCTTCCAAAAGGTTGGACAAATGGAGCAACAAGAAA
CAAGAAGTTGTTCCTGAATGA

>AT4G21903
ATGAATGGGTCAAATGAGACGGTGGAGAGAAGAATCGAACTCCGACGACCGTTGGTGGACACGGAGAAGAAACTTCCGTTAGAAGTCGGGCTCGAGAGCG
TGTTAACGGAGAGTAGCTTGCCTTACCGGAGGCGCGTGTACTTAGGCATGTGCATAGAGTTAAAACTACTTCTCCGGTTAGCACTTCCGGCTATACTTGT
CTATTTAATCAACGGTGGAATGGGTATTTCCGCTCGTATCTTCGCCGGACATCTAGGCAGTACACAACTAGCCGCGGCATCCATCGGAAACAGCAGCTTC
AGCCTCGTTTATGCCCTCATGTTGGGCATGGGTAGTGCGGTCGAGACACTATGTGGACAAGCGTATGGTGCCCACCGGTACGAGATGCTTGGGATCTATC
TCCAAAGAGCAACCATTGTCCTTGCTCTAGTTGGCTTTCCCATGACAATACTATACACTTTTTCGTACCCGATTCTTCTCCTCTTAGGCGAGCCTAAAAC
GGTATCATACATGGGATCTTTATACATCGCCGGACTCATCCCTCAAATCTTCGCTTACGCCGTCTACTTCACGGCCCAAAAGTTCCTCCAGGCCCAAAGC
GTAGTGGCCCCGAGTGCGTACATCTCAGCCGCCGCCCTCGTCCTCCAGATATCGCTGACGTGGATCACCGTTTACGCAATGGGCCAAGGCCTCATGGGTA
TAGCTTATGTTCTTACTATCTCTTGGTGGTTCATAGTTGGAGCCCAAACGTTTTACGTTATAACTAGCGTAAGGTTTAAAGACACTTGGACTGGTTTTAG
CTGGAAATCGTTACATGGTCTTTGGAGCTTCTTTAAACTGTCTGCTGGCTCTGCGGTCATGATCTGTTTGGAACTGTGGTATACACAGATTCTGGTTCTT
CTCGCTGGTTTGCTTAAAGATCCTGCACTCTCTCTAGATTCTCTATCTATCTGTATGTCAATTTCAGCATTATCATTCATGGTCTCCGTTGGCTTTAATG
CTGCTGTAAGTGTACGTACAAGTAATGAGCTTGGAGCAGGAAATCCGAAATCGGCGTTATTCTCTACATGGACAGCGACTTTTGTATCCTTCGTGATCTC
CGTCGTAGAGGCACTTGTCGTGATTGCGTCACGTGACAACGTCAGCTACATTTTCACGTCGGATGCTGACGTGGCTAAGGCCGTCTCTGACCTATGTCCT
TTTCTCGCCGTCACCATTATTCTTAACGGAATCCAACCTGTCTTGTCCGGAGTGGCAGTGGGATGTGGATGGCAGACATACGTGGCATATGTGAATATTG
GTTGTTACTATATAGTTGGTATTCCAATTGGATGTATTCTCGGCTTCACTTTCAATTTTCAAGCAAAGGGGATATGGACCGGGATGATTGGAGGCACCCT
CATGCAAACACTAATCTTACTTTACGTCACGTATCAAGCAGATTGGGATAAAGAGGTAATGTTACATGAAATTAAGTTGAAAAAGCGAGAAAGCGATTGG
ATATGTGGGACGACAAAGAGCCTCTCCAGAATTAGTAATTTTGTTATGAAGTAA

>AT4G21910
ATGGAAGTGCCTAGTGAAACCACGAATTTAGCCGATCTCCGGCGACCATTGGTGGTTCCGGTTGTCTCGGAGCGTAAACCTCCGGCAGACGTCGGACTCG
GACTAGAGAGTGTTTTAACGGAGCGTAGCCTTCCGTACCGGAGGCGCGTGTACTTAGGGGCATGCATAGAGATGAAGCTACTTTTCCGGTTGGCACTTCC
GGCGATACTTGTCTATTTAGTCAACAGCGGAATGGGTATTTCCGCTCGGATCTTCGCCGGACATCTCGGTAAAAATGAGCTCGCCGCCGCGTCCATCGGA
AACAGCTGCTTCAGTCTCGTCTATGGCCTCATGTTAGGTATGGGCAGTGCAGTCGAAACACTATGTGGACAAGCCTATGGAGCCCATCGTTACGAGATGC
TTGGGATCTATCTCCAAAGAGCAACAATAGTCCTCGCTCTAGTTGGCTTGCCCATGACATTACTATACACCTTCTCGTACCCTATTCTAATCCTACTAGG
GGAACCCAAAACGGTGTCGTACATGGGATCCAAATACATCGCCGGGCTCATCCCTCAAATCTTCGCTTACGCCGTCAACTTCACGGCCCAAAAGTTCCTC
CAGGCCCAAAGCGTGGTTGCCCCGAGCGCCTTCATCTCAGCCGCCGCCCTCATCCTCCAGATATTGTTGACGTGGATCACCGTTTATGTAATGGACATGG
GCTTTATGGGCATAGCTTATGTTCTTACAATTTCTTGGTGGGTCATTGTTGGATCCCAGTGTTTTTACATTGCGGTTAGTCCCAAGTTTAGACACACGTG
GACTGGTCTTAGCTGGAGATCGCTCCAAGGTCTTTGGAGCTTCTTTAAACTCTCTGCTGGCTCAGCTGTTATGATTTGTCTGGAAATGTGGTATTCGCAG
ATTCTTGTTCTTCTTGCTGGTTTGCTCGAAAATCCTGCTCGCTCTCTAGATTCTCTTTCCATCTGTATGTCAATTTCAGCATTATCATTCATGGTCTCTG
TCGGCTTTAATGCTGCTGTAAGTGTACGGACAAGTAATGAGCTTGGAGCAGGAAATCCGAAATCAGCATGGTTCTCTACATGGACGGCGACTTTTGTATC
CTTCGTGATCTCCGTGACGGAAGCCCTCGCCGTGATTTGGTTTCGTGATTACGTTAGCTACATTTTCACGGAGGATGCTGACGTGGCTAAAGCCGTCTCT
GACCTCTGTCCTTTTCTTGCCATCACCATCATTCTCAACGGAATTCAACCTGTCTTGTCCGGAGTGGCAGTGGGATGTGGATGGCAAACATACGTGGCAT
ATGTGAATGTTGGTTGTTACTACGTTGTTGGTATTCCGGTTGGGTGTATTCTCGGCTTCACTTTCGATTTTCAAGCCAAGGGAATATGGACCGGGATGAT
TGGAGGTACCCTCATGCAAACACTCATTTTACTTTACGTCACGTACCGAACAGATTGGGATAAAGAGGTAATGTTACATGAAATTAAGTGGAAAAAGCGA
GGAAACGTTTGGATCTGTGGGACGACAAGAAGGAGCCTCTCCAAAACTAGTTATAACAAGTTTGGTGGAGTGATAGACAATAAAGAAAAGGAAATAAGTG
TCGTGTGTGCAGGTGATTTCAATGTACGTAGCTTTTCATGGTTATTATGCTTGTTCTATGGAAATAGAACAATTAAAATATATTTTTGTCTGATGGATTA
TTCTTTATTTACGAAAAGTTGTTCTTAA

>AT4G22790
ATGTCAGAAACATCAAAGTCAGAGTCTTTAGATCCAGAAGTCTCTGAAGGGCTTTGTTCAAAGACCTTGATGCAGAGCATTGTTCATGAGCTGAAGCTGC
AGATGAGAATTGGTTTGCCATTGGTGGTTATGAATTTGTTGTGGTTCGGTAAGATGACCACCACATCTGTGTTTCTTGGCCGTCAAGGTGAGCTTAACCT
AGCCGGAGGTTCATTAGGGTTTTCCTTTGCAAACGTTACTGGCTTTTCTGTTTTGTATGGTATTTCTGCTGCAATGGAGCCTATTTGTGGCCAAGCTTTC
GGAGCCAAGAACTTTAAGCTTCTTCATAAAACCCTTTTTATGGCAGTGCTCTTGCTACTCTTGATTTCGGTACCAATTTCTTTCTTGTGGCTCAATGTTC
ACAAGATCCTTACTGGTTTTGGTCAAAGAGAAGATATTTCCTTCATAGCCAAGAAATATCTTCTCTACCTTCTTCCAGAGTTGCCAATCCTCTCTTTTCT
TTGTCCACTTAAGGCTTATTTAAGCTCACAAGGTGTTACTCTTCCCATCATGTTCACAACAGCTGCAGCCACTTCTCTTCATATCCCCATCAACATAGTC
CTCTCTAAAGCAAGAGGAATTGAAGGAGTTGCAATGGCGGTTTGGATAACTGATTTTATTGTTGTGATTCTTCTAACTGGATATGTGATAGTCGTAGAGC
GAATGAAAGAGAACAAATGGAAACAAGGTGGCTGGTTAAACCAAAGTGCTCAAGACTGGCTCACACTGATCAAGCTTAGTGGACCATGTTGTCTCACCGT
GTGCCTTGAATGGTGGTGCTACGAGATCTTGGTCCTTTTAACCGGGAGGTTACCAAACCCGGTGCAAGCTGTATCAATCTTGATTATAGTTTTCAACTTC
GACTACTTGCTTTACGCGGTGATGCTCTCTTTAGGCACGTGTGTGGCAACAAGAGTGTCCAATGAGCTCGGCGCAAATAATCCTAAGGGAGCTTATAGAG
CAGCTTACACTACACTCATTGTGGGTATTATTTCAGGCTGCATTGGAGCATTAGTGATGATAGCATTTAGAGGTTTTTGGGGGTCTTTGTATACTCACCA
TGACCAACTCATCTTAAACGGTGTGAAGAAGATGATGCTGATAATGGCGGTTATCGAAGTTGTAAACTTCCCATTAATGGTTTGTGGAGAGATAGTCCGC
GGAACAGCGAAACCGTCTCTTGGAATGTATGCAAATCTTAGTGGATTCTATCTATTGGCTTTGCCTTTAGGGGCAACTTTGGCGTTCAAGGCTAAACAAG
GGCTTCAAGGGTTCTTGATCGGGTTATTTGTTGGTATATCTCTCTGTCTCTCGATATTGCTCATCTTTATTGCGAGGATAGATTGGGAGAAAGAAGCTGG
GAAAGCACAGATTCTGACATGTAACACAGAGGACGAACAAACTTCACAAGGTTCAGGACAAGATAGCCACTCATAG

>AT4G23030
ATGGCAGCTCCTTTGTTGATGATCATCAAGAACCAAACAGATCACCGACAAGATCCGAATCCGAACCCGACCCACCTTTCCTCTTCGATCCAAGAAGCCA
AATCAATCGCCAAAATATCTCTCCCACTGATCTTAACCGGTTTACTTCTCTACTCTCGCTCAATGATCTCAATGCTCTTCCTCGGCCGTCTCAACGATCT
CTCTGCTCTTTCCGGTGGCTCACTCGCCCTCGGCTTCGCTAACATCACGGGTTACTCTCTCCTCTCCGGTCTCTCTATCGGCATGGAACCCATCTGCGTT
CAAGCCTTTGGCGCCAAAAGATTCAAACTTTTAGGCCTTGCTTTGCAAAGAACCACACTTTTGCTTCTCCTCTGTTCTCTTCCCATATCTATCCTCTGGC
TCAACATCAAGAAGATCCTTCTCTTCTTCGGACAAGACGAAGAAATCTCAAACCAAGCTGAGATCTTTATCCTCTTCTCTCTCCCTGATCTGATCCTCCA
ATCTTTTTTACATCCTATCCGTATCTACCTCCGATCTCAATCGATCACTCTTCCTCTAACCTACTCTGCTTTCTTCGCAGTATTACTCCACATTCCGATT
AACTACCTTCTCGTTTCTTCTCTCGGTCTCGGCCTTAAAGGAGTCGCCTTGGGAGCAATCTGGACTAATGTCAATCTCCTAGGGTTTCTAATCATCTACA
TAGTGTTTTCCGGTGTTTACCAGAAGACTTGGGGAGGATTCTCAATGGATTGCTTTAAAGGATGGAGATCTCTAATGAAACTAGCCATCCCTAGCTGCGT
CTCGGTTTGTTTAGAGTGGTGGTGGTATGAAATCATGATTCTTCTATGTGGATTGTTACTTAACCCGCAAGCAACCGTGGCATCTATGGGAATCTTGATC
CAAACCACCGCTTTGATCTACATTTTCCCTTCCTCTCTGAGTATCAGCGTATCGACACGTGTCGGGAATGAATTAGGTGCGAATCAGCCTGATAAAGCGA
GGATAGCTGCGAGAACCGGACTTAGTTTAAGCCTTGGTTTAGGTTTATTGGCAATGTTTTTCGCTTTGATGGTGAGGAATTGCTGGGCAAGATTGTTCAC
AGATGAGGAAGAGATTGTGAAGTTGACTTCAATGGTTTTACCGATCATCGGGCTTTGCGAGCTAGGAAACTGTCCTCAGACCACATTGTGTGGAGTGTTG
AGAGGAAGTGCGAGACCTAAGTTAGGAGCAAACATAAACTTGTGTTGTTTCTACTTTGTGGGAATGCCAGTGGCTGTATGGTTAAGTTTCTTTAGCGGGT
TTGACTTCAAAGGACTATGGCTCGGTCTATTTGCAGCACAAGGCTCGTGCCTGATTTCGATGCTGGTCGTGTTGGCTAGGACTGATTGGGAAGTTGAGGT
TCATAGAGCAAAAGAACTCATGACTAGATCATGTGATGGTGATGAAGATGATGGTAATACACCGTTTTTATTGGATTCTTTGGATATAGAAGAAAATCTT
GTCTTCTAG

>AT1G23300
ATGGAAACTCTCAACGTTGATCATGAAGATACTATTTCCTCAGAACAAGAACATCGAGCACATACCAAATCCGACACCGACATGCCTCCGATCTCCGGCG
GTAGAGACTTCATTCGACAGTTTGCGGCTGAGTCAAAGAAGTTGTGGTGGCTCGCTGGTCCTGCGATATTCACATCTTTCTGCCAATACTCTCTTGGCGC
CGTCACGCAGATCCTCGCCGGACACGTCAACACGCTGGCTTTAGCTGCTGTCTCCATACAGAACTCCGTCATCTCCGGCTTCTCTGTCGGCATTATGCTT
GGGATGGGAAGTGCACTAGCGACGCTTTGTGGGCAAGCGTACGGAGCAGGGCAACTAGAGATGATGGGAATATATCTTCAGAGGTCTTGGATCATCCTTA
ACTCTTGTGCCCTTCTTCTTTGTCTTTTTTACGTGTTTGCCACTCCACTGTTGAGTCTCCTCGGACAGTCTCCGGAGATCTCTAAAGCAGCCGGGAAATT
CTCCCTCTGGATGATTCCTCAGCTCTTTGCTTACGCTGTTAACTTCGCCACCGCCAAGTTCTTGCAGGCACAAAGCAAAGTGATTGCGATGGCGGTTATA
GCAGCGACTGTGCTGTTACAGCACACTCTATTGAGTTGGTTGCTGATGCTGAAACTTAGATGGGGAATGGCCGGAGGAGCCGTTGTATTGAATATGTCGT
GGTGGTTAATAGATGTTACTCAAATAGTTTATATTTGTGGTGGTTCTTCTGGCAGAGCTTGGTCAGGGCTCTCTTGGATGGCGTTCAAGAATCTCAGAGG
CTTTGCAAGATTGTCTCTTGCCTCTGCAGTCATGGTTTGCCTAGAGGTTTGGTATTTCATGGCGTTGATTCTGTTTGCGGGTTACCTCAAGAACCCTCAA
GTCTCTGTAGCTGCTCTTTCGATATGCATGAACATATTGGGATGGCCGATCATGGTGGCCTTTGGCTTCAATGCGGCTGTGAGTGTAAGAGAGTCGAATG
AGCTAGGAGCTGAACACCCAAGAAGAGCAAAGTTCTTATTGATAGTGGCTATGATAACTTCTGTATCGATCGGAATTGTGATATCAGTGACTCTCATTGT
GTTGCGAGACAAGTATCCAGCAATGTTCTCAGATGATGAAGAAGTGAGAGTACTCGTGAAGCAGCTGACTCCGTTGCTGGCTCTCACCATCGTCATCAAC
AACATTCAGCCTGTTCTTTCTGGTGTAGCTGTTGGAGCTGGATGGCAAGGCATTGTTGCATATGTGAACATTGGGTGTTACTATCTATGTGGTATACCAA
TCGGTCTTGTGCTCGGCTACAAGATGGAACTTGGAGTGAAGGGGATATGGACAGGAATGCTAACGGGAACAGTAGTTCAAACATCTGTTCTACTTTTCAT
TATCTATAGAACCAACTGGAAGAAAGAGGCTTCATTAGCAGAAGCTAGAATAAAAAAATGGGGAGACCAATCAAACAAAAGAGAAGAGATCGATCTCTGT
GAAGAAGATGAAAACAATTCAAATGGTGAAAACAATCACAGGAAATGA

>AT3G23550
ATGGCTGATCCCACGTCCAAAGATGACCATGATGGTGAAGGAGGAAGAGACAAATCATCAACTTTTGTTCAAAAACTTATTGACGTTGAAGAAGCAAAGA
CTCAAATCATTTACTCTCTACCAATGATATTCACCAATCTTTTCTATTATTGTATCCCTTTAACCTCTGTGATGTTCGCTTCTCAACTCGGCCAACTCGA
GCTCGCCGGTGCTACCCTAGCCAATTCTTGGGCTACCGTCACCGGTTTTGCCTTCATGACAGGGTTAAGTGGAGCACTTGAGACATTGTGTGGACAAGGC
TTTGGTGCAAAAAGCTATAGAATGTTGGGGATTCATCTACAATCATCTTGCATTGTTTCATTAGTCTTCACCATTCTCATCACCATCTTATGGTTCTTCA
CGGAATCGGTTTTCTTACTTCTTAGACAAGATCCTAGCATCTCAAAACAAGCTGCACTCTACATGAAGTACCTAGCTCCCGGTTTACTCGCTTACGGGTT
CTTACAAAACATTTTGAGATTTTGCCAAACACAATGCATCGTTACTCCGCTAGTTTTATTCTCGTTTCTTCCCTTGGTGATTAATATCGGTACTACATAT
GCTCTGGTGCATTTAGCTGGGCTTGGATTCATCGGTGCTCCAATAGCTACATCTATTTCATTGTGGATAGCTTTCGTTTCTCTCGGGTTTTATGTGATTT
GTTCGGACAAGTTTAAGGAAACATGGACCGGATTTTCGATGGAATCATTTCATCATGTAGTACTAAACTTGACATTAAGCATCCCTTCTGCTGCTATGGT
ATGTTTGGAATATTGGGCGTTCGAGATTCTAGTGTTCTTAGCAGGATTGATGCGAAATCCGGAAATCACCACTTCTTTGGTAGCTATATGCGTCAACACG
GAATCAATAAGTTACATGTTAACATGCGGACTTAGTGCAGCTACAAGTACGCGTGTGTCCAACGAACTTGGAGCAGGAAATGTAAAAGGCGCAAAGAAGG
CGACTTCGGTCTCCGTTAAGTTGTCTTTAGTTCTAGCTCTCGGTGTAGTCATTGCTATACTTGTAGGTCATGATGCCTGGGTTGGTTTATTCAGCAATAG
CCATGTGATTAAAGAGGGATTTGCATCACTAAGGTTTTTCCTTGCTGCATCTATAACACTTGATTCAATCCAAGGTGTTTTATCAGGAGTTGCGAGAGGA
TGCGGATGGCAGCGGTTAGCCACGGTTATAAATTTGGGAACATTCTACTTAATCGGAATGCCTATTTCAGTCCTTTGTGGTTTCAAGTTGAAGCTTCATG
CCAAGGGTTTATGGATCGGTCTGATATGTGGGATGTTTTGCCAGTCCGCATCTCTTTTGCTTATGACAATTTTCCGGAAGTGGACAAAGCTGACTGCTGC
CACTGTCTGA

>AT3G23560
ATGGCTGATCCGGCAACGAGTTCTCCGTTGTTGGATGACCATGTAGGTGGAGAAGATGAAAGAGGAAGGAGATCAAGATCATCAACTTTGGTTCAAAAAG
TGATCGACGTGGAAGAAGCAAAAGCTCAAATGATTTACTCTTTGCCAATGATACTCACCAATGTTTTCTACTACTGTATTCCTATAACTTCTGTGATGTT
TGCTTCTCACCTCGGTCAACTCGAGCTCGCCGGTGCCACCCTTGCCAATTCTTGGGCCACCGTCTCCGGTTTTGCCTTCATGGTAGGGTTAAGTGGATCA
CTTGAGACATTATGTGGACAAGGCTTTGGTGCAAAAAGATACAGGATGTTGGGAGTTCATCTACAATCATCTTGCATCGTTTCATTAGTTTTCAGCATCC
TCATCACCATCTTCTGGTTCTTCACAGAATCGATTTTTGGACTTCTCAGACAAGATCCTAGCATTTCAAAACAAGCTGCACTCTATATGAAGTACCAAGC
TCCCGGTTTACTAGCTTACGGGTTTTTACAAAATATTTTGAGATTTTGCCAAACACAATCGATCATTGCTCCACTAGTCATCTTCTCGTTTGTTCCCTTG
GTGATAAACATTGCTACCGCATATGTTCTTGTTTATGTAGCTGGGCTTGGATTCATTGGTGCTCCAATAGCTACATCTATTTCATTGTGGATAGCTTTCC
TTTCGCTTGGAACTTATGTGATGTGTTCAGAAAAGTTTAAGGAAACATGGACTGGATTTTCGTTGGAATCATTCCGTTATATCGTAATAAACTTGACATT
AAGCCTCCCTTCTGCTGCTATGGTATGTTTGGAATATTGGGCATTCGAGATTCTTGTGTTCTTGGCAGGAGTGATGCCAAACCCGGAAATCAATACTTCT
TTGGTCGCTATATGCGTCAACACGGAGGCGATTAGCTACATGTTAACATACGGACTTAGTGCAGCTGCAAGTACGCGTGTGTCCAATGAACTTGGAGCAG
GAAATGTAAAAGGCGCAAAGAAGGCGACCTCTGTGTCCGTAAAGTTGTCTTTAGTTCTTGCTCTCGGCGTTGTAATTGTTTTACTCGTAGGTCATGATGG
TTGGGTTGGGTTATTTAGCGATAGCTATGTGATTAAAGAGGAGTTTGCATCATTGAGGTTTTTTCTTGCTGCCTCTATAACTCTTGATTCAATCCAAGGA
GTTTTATCAGGAGTTGCAAGAGGATGCGGATGGCAGCGTTTAGTCACGGTTATAAATTTGGCGACATTCTACTTAATTGGAATGCCGATTGCCGCCTTTT
GTGGTTTCAAGTTGAAGTTTTATGCCAAGGGTTTGTGGATTGGTTTGATATGTGGAATATTTTGCCAATCATCATCTCTTTTGCTTATGACAATATTCCG
GAAGTGGACAAAGCTGAATGTTGCTACGGTCTGA

>AT4G25640
ATGGATCCGACGGCGCCGTTGCTTACACACGGTGGCGAAGTAGAGGAGGATTATGCTCCGGCGAGGAGCTGGACCGATGTGAAACGAGTCTTATCTACAG
AGTCGGCCAAGTTGTGGATGATAGCTGCTCCTGTGGGGTTCAACATCATCTGCCAATACGGAGTTAGCTCAGTCACTAATATCTTTGTCGGTCACATCGG
CGAAGTCGAGCTCTCCGCCGTCTCTATCTCTCTTTCCGTCATCGGTACCTTCTCCTTCGGTTTCTTGCTTGGTATGGGAAGTGCTCTTGAAACATTATGT
GGTCAAGCATATGGAGCTGGTCAAGTCAATATGTTAGGAGTTTATATGCAGAGATCTTGGATTATCTTGTTCGTTTCTTGTTTCTTCCTCCTTCCTATTT
ACATCTTTGCCACGCCGGTTCTGAGACTACTCGGTCAAGCAGAGGAGATCGCTGTTCCAGCTGGACAGTTCACTCTTCTAACCATACCACAGCTCTTCTC
ACTGGCCTTTAATTTCCCAACCTCTAAGTTCCTTCAAGCACAGAGCAAAGTGGTTGCTATTGCTTGGATTGGATTTGTGGCTCTTTCCCTTCACGTTATT
ATGCTCTGGTTGTTTATAATCGAGTTTGGTTGGGGGACAAATGGTGCTGCTTTGGCGTTTAATATTACAAACTGGGGAACTGCAATTGCTCAAATTGTTT
ATGTGATTGGTTGGTGTAATGAAGGCTGGACTGGTTTATCTTGGTTGGCTTTTAAAGAGATTTGGGCTTTCGTTAGACTCTCCATTGCATCTGCTGTTAT
GCTTTGTCTTGAGATCTGGTATATGATGAGTATCATTGTTCTTACTGGCCGTCTTGACAATGCAGTTATCGCTGTTGATTCCCTTTCTATATGCATGAAT
ATCAACGGCTTGGAGGCTATGTTATTCATCGGAATAAATGCAGCTATAAGTGTCCGTGTATCCAATGAGCTTGGCCTAGGCCGTCCACGAGCAGCTAAGT
ACTCTGTCTATGTCACGGTCTTCCAGTCTCTCCTCATTGGTCTTGTCTTTATGGTGGCTATCATCATAGCCAGAGACCATTTTGCTATCATCTTCACAAG
CAGTAAAGTACTTCAGCGTGCAGTGTCTAAGCTAGCTTATCTTCTTGGTATAACCATGGTTCTCAACAGTGTGCAGCCGGTTGTTTCTGGTGTGGCTGTT
GGAGGCGGTTGGCAAGGCTTAGTGGCCTATATCAACTTGGGCTGTTACTACATTTTTGGCCTTCCCTTTGGATATCTTCTTGGTTACATTGCAAACTTTG
GAGTGATGGGACTTTGGTCTGGAATGATAGCCGGGACAGCGCTTCAAACGTTGTTACTGTTGATTGTTCTGTATAAGACAAACTGGAATAAAGAGGTGGA
GGAGACGATGGAACGTATGAAGAAATGGGGAGGGAGTGAGACGACATCCAAGGATATACTTGCGTCAGGATGGCCGAGTGGTCTAAGGCGCCAGACTCAA
GTTCTGGTCTTCGTAAGAGGGCGTGGGTTCAAACCCCACTTCTGA

>AT3G26590
ATGGCAAAAGACAAAGATATAACGGAGACGCTTCTCACTGCGGCGGAAGAACGTTCTGATCTTCCTTTCTTATCCGTCGACGATATTCCTCCGATCACCA
CCGTCGGTGGCTTCGTTAGGGAATTCAACGTGGAAACCAAAAAGCTATGGTACTTGGCCGGTCCCGCCATTTTCACATCCGTGAACCAATATTCTCTCGG
CGCTATTACTCAGGTCTTCGCCGGTCACATCAGCACCATCGCTCTTGCCGCTGTCTCCGTCGAAAACTCCGTCGTTGCCGGCTTCTCATTCGGCATCATG
CTTGGAATGGGAAGTGCGTTAGAAACGCTATGTGGACAAGCGTTTGGAGCAGGAAAATTGTCAATGCTTGGCGTTTACTTGCAACGATCATGGGTGATAC
TAAACGTGACTGCTCTTATCCTCTCTCTCCTTTACATTTTCGCCGCCCCTATCCTCGCGTCCATTGGTCAAACGGCGGCAATCTCTAGCGCGGCCGGAAT
ATTTTCCATCTACATGATCCCTCAAATCTTTGCCTACGCCATCAATTTTCCAACCGCTAAATTTTTGCAATCGCAAAGCAAGATAATGGTCATGGCCGTG
ATATCGGCTGTTGCACTTGTTATACACGTGCCTCTCACGTGGTTTGTCATTGTGAAGCTCCAGTGGGGTATGCCAGGTCTAGCCGTAGTGCTTAACGCGT
CGTGGTGCTTCATTGACATGGCTCAGCTTGTGTACATATTTAGTGGTACGTGTGGTGAGGCTTGGTCTGGTTTCTCGTGGGAGGCTTTTCATAATTTGTG
GAGTTTCGTTAGATTATCTTTGGCTTCTGCTGTTATGCTCTGTTTGGAGGTTTGGTATTTTATGGCAATCATATTATTTGCTGGATATTTGAAGAATGCT
GAAATCTCTGTAGCTGCCCTCTCCATCTGCATGAATATTTTGGGATGGACTGCTATGATTGCTATTGGGATGAACACAGCCGTAAGTGTGAGAGTGTCTA
ATGAATTAGGAGCTAACCATCCAAGAACCGCGAAATTCTCACTACTTGTGGCAGTGATAACATCGACGCTAATCGGATTCATTGTATCAATGATTCTACT
CATCTTTAGAGATCAATATCCATCACTTTTTGTGAAAGACGAAAAAGTCATCATTCTTGTTAAAGAACTCACACCAATACTTGCACTTTCCATTGTCATC
AACAATGTCCAACCTGTCTTATCAGGTGTGGCTGTGGGAGCTGGATGGCAAGCAGTGGTGGCCTACGTTAACATCGCCTGCTATTACGTGTTTGGAATCC
CATTTGGTCTATTATTGGGGTACAAGCTTAACTATGGTGTAATGGGAATCTGGTGTGGAATGTTGACGGGGACCGTGGTTCAGACAATAGTTTTAACATG
GATGATCTGCAAAACAAATTGGGACACAGAGGCTTCAATGGCTGAGGATAGGATAAGAGAATGGGGAGGAGAAGTATCAGAAATAAAGCAACTCATAAAC
TAA

>AT4G29140
ATGTGTAACCCATCAACAACAACAACAACCACCGGTTCAGAGAACCAAGAATCTCGAACCGGACTCTTCCTCGATCTCTTCTCGATCAATAGCTTTGAAC
CCACAAAGAGAAATCTCCGGCATTGTGAGAACAGAGGATCTCCTCTTATGGCAGAAGCTGTAACAGAGGCGAAATCTCTCTTCACGTTAGCTTTTCCGAT
CGCCGTGACGGCTCTTGTCCTCTACCTACGCTCAGCCGTATCAATGTTTTTCTTGGGTCAACTTGGTGACCTCGAATTAGCCGCCGGTTCACTCGCCATT
GCCTTTGCTAACATAACCGGTTACTCTGTTTTATCCGGTTTAGCTCTTGGTATGGAACCACTCTGTTCTCAAGCCTTCGGTGCTCACCGCTTCAAACTCC
TTTCCCTAACCCTCCATCGAACCGTGGTTTTTCTCTTGGTTTGTTGCGTACCGATCTCGGTTCTCTGGTTTAACGTCGGCAAAATATCGGTTTACCTTCA
CCAAGACCCCGACATCGCGAAATTAGCTCAGACATATCTCATCTTCTCCCTACCTGATCTTCTCACCAACACTCTTCTTCATCCAATCAGAATCTACCTT
CGTGCTCAAGGCATCATTCACCCCGTAACCCTAGCTTCTCTCTCCGGCGCTGTTTTTCACCTCCCGGCTAATCTTTTCTTAGTCTCTTACCTCCGTCTTG
GTTTAACCGGCGTAGCAGTCGCTTCCTCCATCACAAACATCTTCGTCGTTGCTTTCCTCGTTTGCTACGTCTGGGCGAGTGGTCTTCACGCGCCTACATG
GACTGACCCGACCCGTGATTGTTTCCGCGGGTGGGCTCCGTTGCTGCGTCTCGCGGGACCAAGCTGTGTCTCCGTGTGTTTGGAATGGTGGTGGTACGAG
ATCATGATCGTTTTGTGTGGTTTGCTCGTGAATCCAAGATCGACGGTGGCTGCTATGGGCGTTTTGATCCAGACGACGTCGTTTCTTTATGTTTTCCCGT
CTTCTCTTAGCTTTGCTGTCTCAACTAGAGTCGGAAACGAACTTGGAGCCAACCGTCCCAAGACAGCAAAGCTAACGGCTACGGTGGCTATCGTTTTCGC
GGCGGTTACAGGGATTATAGCGGCGGCGTTTGCTTACTCAGTCAGAAACGCTTGGGGAAGGATTTTCACCGGAGACAAAGAGATACTCCAGCTAACAGCG
GCGGCGTTACCGATATTAGGTCTATGCGAGATCGGAAACTGTCCTCAGACGGTGGGATGCGGCGTCGTGAGAGGAACAGCACGACCGTCAACGGCGGCGA
ACGTGAACCTTGGAGCGTTTTATCTGGTGGGCATGCCGGTGGCAGTGGGTCTCGGGTTTTGGGCCGGAATTGGGTTTAATGGGCTTTGGGTAGGACTACT
TGCGGCGCAGATTAGCTGCGCAGGTCTTATGATGTACGTGGTGGGGACCACAGATTGGGAATCGGAGGCTAAGAAGGCGCAGACGCTAACGTGCGCTGAG
ACTGTAGAGAATGATATTATTAAGGCGGTGGTGGCGAGTACTATAGACGGTGAGTGCGATGAGGCTGAGCCGTTGATTCGCATCACGGTGCTTTATTAA

>AT1G33080
ATGGCGAGAAGAGAAGGAGAAGTGACGGAGACCCTTCTGAAAAAGTCGACGGAGAATCGCGGAGAAGATCGGGATGGGTTAGGGATGAAGGAGAAGGTTT
GGAGGGAATCTAAAAAGCTATGGGTTGTGGCTGGGCCGGCGATCTTTACGAGGTTCTCCACGTCCGGACTATCTTTGATAAGTCAAGCTTTCATTGGCCA
TCTTGGCTCTACCGAGTTGGCCGCTTACTCCATCACTCTCACCGTTCTCCTCCGTTTTAGTAATGGTATCTTGTTAGGCATGGCTAGTGCGCTAGAAACA
CTATGTGGTCAAGCCTATGGAGCAAAACAATATCATATGCTTGGGATCTACCTCCAAAGATCATGGATCGTCCTCACAGGCTGTACCATTTGCCTTATGC
CCATCTACATCTTTGCAGGCCCTATTCTCTTGGCTTTAGGTCAAGAGGAACGCCTTGTTCGTGTGGCTCGGATCATAGCTCTATGGGTCATAGGCATCAA
CATCTCCTTTGTGCCTTCCTTCACTTGCCAAATGTTCCTCCAAGCTCAGAGTAAGAACAAGATCATCGCCTACGTTGCTGCTGTTTCGTTAGGAGTCCAT
GTCTTCTTGTCGTGGCTTCTAGTGGTTCATTTTGATTTCGGGATCGCTGGTGCCATGACCTCTTCGCTCGTAGCACATTGGTTGCCTAACATTGCGCAGG
TTTTATTTGTCACATGCGGTGGATGTACGGAAACGTGGAGAGGATTCTCTTGGTTGGCTTTCAAGGATCTTTGGCCCGTTTTTAAACTATCTGTATCTTC
CGGTGGCATGATTTGCTTGGAGCTATGGTACAACTCGATCTTGATTCTGCTCACGGGAAACTTGAAAAACGCTGAGGTTGCTCTTAACGCACTTGCAATC
TGCATCAATATAAATGCACTGGAGATGATGGTAGCCTTCGGCTTCATGGCAGCAGCAAGTGTAAGAGTTTCAAACGAGATCGGGAGTGGGAATTCTAATG
GAGCCAAATTTGCAACAATGGTTGTGGTTTCGACATCACTTTCGATAGGAATCATCTTCTTCTTTATCTTCCTGTTTTTAAGAGAAAGGGTTTCATACAT
TTTTACAACAAGTGAAGCTGTTGCCACACAAGTAGCCGATCTTTCTCCACTCTTGGCCTTCTCCATTCTCTTGAACAGTATTCAACCAGTTCTCTCTGGA
GTTGCTGTTGGAGCGGGATGGCAGAAATATGTTACGGTCGTTAACCTTGCTTGCTATTACCTTGTTGGAATTCCTTCCGGTCTTTTTCTTGGCTATGTCG
TTGGTTTACAAGTCAAAGGTGTTTGGTTAGGAATGATTTTCGGAATCTTCGTTCAGACTTGCGTGCTTACAGTAATGACTATGAGAACAGACTGGGATCA
ACAGGTGTCTTCGTCGTTGAAACGTTTGAACCGTTGGGTTGAACCAGAATCCCCAAGTCGAAACCAAACTTTACAAAACGAATGA

>AT1G33090
ATGGCCGGAGAAGGAGGAGAGCTCACGGCGGCTTTGTTGAAAAAGACGACTGAGAACGGAGGAGAAGAAAATGATGAGTTAGGGTTGAAGGAAAAAGTTT
GGATTGAATCAAAGAAGCTATGGGTTGTGGCGGCGCCATCGATCTTCACGAAGTTCTCTACGTACGGAGTTTCATTGGTAACTCAAGGCTTTGTTGGCCA
TATTGGCCCAACCGAGTTGGCCGCTTACTCTATCACCTTCACCGTTCTCCTCCGTTTCAGTAATGGTATCTTGTTAGGTATGGCCAGTGCACTAGGAACA
TTATGTGGTCAAGCCTACGGAGCCAAACAATACCATATGCTCGGGATTCACCTCCAAAGGTCATGGATCGTCCTTACAGGTTGTACCATTTGCATCATGC
CCATCTTCATCTTTTCAGGCCCGATCCTCTTAGCCTTAGGTCAAGAGGACCACATTGTTCGTGTGGCTCGGGTCATAGCCCTATGGCTCATAGCCATCAA
CTTCACCTTCGTACCCGCCTTCACTTGCCAAATATTCCTCCAATCTCAGAGCAAGAACAAGATCATCGCCTACGTGTCTGCTGTAACCTTAGGGCTCCAT
GTTTTCTTCTCGTGGCTCCTAGTGGTTCATTTCAATTTCGGGATCACTGGTGCAATGACCTCTACGCTAGTTGCGTTCTGGATGCCTAACATTGTGCAGC
TCTTGTATGTCACATCCGGTGGGTGTAAGGATACATGGAGAGGATTCACTATGTTGGCCTTCAAAGATTTATGGCCCGTCTTCAAACTATCTTTGTCTTC
CGGTGGAATGGTTTGCTTGGAGTTATGGTACAACTCGATATTAGTATTGCTCACTGGGAATTTGAAAAACGCAGAGGTGGCGATTGATGCACTAGCAATC
TGCATCAACGTAAATGCACTGCAGATGATGATAGCACTTGGGTTTTTGGCAGCAGTAAGTGTAAGAGTGTCCAACGAGCTCGGTAGGGGAAACCCCGAAG
GCGCCAAATTTGCAACAATCGTAGCGGTTTTCACGTCACTCTCTATAGGATTAGTTCTATTCTTCGTCTTCTTGTTTCTAAGGGGAAGAATTTCGTACAT
TTTCACTACAAGTGAAGCTGTGGCAGCCGAAGTCGCTGATCTTTCTCCACTTTTAGCATTTTCCATCCTCTTGAACAGTGTTCAACCCGTTCTCTCAGGA
GTGGCAGTGGGAGCGGGATGGCAAGGATATGTGGCTTACATTAACCTTGCTTGCTATTACCTTCTCGGAATTCCTGTTGGTCTTGTCCTTGGTTACGTTG
TTGGTTTGCAAGTCAAAGGTGTATGGATAGGAATGCTTTTTGGAATATTTGTTCAGACTTGTGTGCTTACCATCATGACTCTCAGAACAGATTGGGATCA
ACAGGTATCTACGTCGTTGAAAAATATAAACCGGTGGGTTGTACCAGAATCTAGAGATGCAAATCAAATTTCATCAGAGGAATAA

>AT1G33100
ATGGCCGGAAGAGGAGGAGAGCTCACGGAGGCTCTGGTGAAAAAGACCGGCAGAGAAGAAGAGGATGAGTTGGGGATGAAGGAGAAGGTTTGGATTGAAT
CAAAGAAACTGTGGGTTGTGGCGGCGCCAGCGATCTTCACAAGATACTCTACGTTCGGAGTTTCAATGGTAACTCAAGCTTTCATTGGCCATCTTGGCCC
AACCGAGTTGGCCGCTTACTCTATCACCTTCACCATTCTCCTCCGTTTCAGTAATGGTATCTTGTTAGGTATGGCCGGTGCACTAGGAACATTATGTGGT
CAAGCCTACGGAGCCAAACAATACCAGATGCTCGGGATCTACCTCCAAAGGTCATGGATCGTCCTCACAGGTGGTACCATTTGCCTCATGCCCGTCTTCA
TCTTTGCGGGCCCTATCCTCTTAGCTTTAGGTCAAGAGGAACGCATTGTTCGTGTGGCTCGGGTCTTAGCCCTATGGGTCATAGGCATCAACTTCTCCTT
CGTGCCCTCCTTCACTTGCCAAATGTTTCTCCAAGCTCAGAGCAAGAACAAGATTATTTCCTACGTGACTGCTGTCTCCTTAGGGCTCCATGTCTTCTTC
TCGTGGCTCCTAGTGGCTCATTTCAATTTTGGGATCACTGGTGCGATGACCTCTATGCTAATTGCGTTCTGGTTGCCTATCATTGTGCAGCTCTTGTATG
TAACATGTGGTGGATGTAAGGATACATGGAGAGGATTCTCTATGTTGGCCTTCAAAGATTTGTGGCCCGTCTTAAAACTATCTTTGTCTTCCGGTGGAAT
GCTTTGCTTGGAGTTATGGTACAACTCGGTATTGGTATTGCTCACTGGAAATTTGAAAAACGCAGAGGTGGCTCTTGATGCACTAGCAATCTGCATCAGC
ATAAATGCACTGGAGATGATGATAGCACTTGGGTTTTTGGCAGCAGTAAGTGTAAGAGTGTCCAACGAGCTCGGTAGTGGAAACCCCAAAGGAGCCAAGT
TTGCAACATTGATAGCGGTTTTCACGTCACTCTCTATAGGAATAGTTCTATTCTTCGTTTTTTTGTTTTTGAGGGGAAGAATTTCCTACATTTTCACTAC
AAGTGAAGCTGTCGCGGCCGAAGTTGCTGATCTTTCTCCACTTTTAGCATTTTCCATCCTCTTGAACAGTGTTCAACCTGTTCTCTCTGGAGTGGCAATC
GGAGCGGGATGGCAAGGATATGTGGCTTACGTTAACCTTGCTTGCTATTACCTTGTCGGAATTCCTATTGGTGTTATCCTTGGTTATGTTGTTGGTTTGC
AAGTGAAAGGTGTATGGATAGGAATGCTTTTTGGAATATTCGTTCAGACTTGTGTGCTCACCGTCATGACTCTCAGAACAGATTGGGATCAACAGGTATC
TACGTCGTTGAGAAATATAAACCGGTGGGTTGTACCAGAATCTAGAGATGCAAATCAAATTTCATCAGAGGAATAA

>AT1G33110
ATGGCCGGAGGAGGAGGAGAGCTCACGGCGGCTTTGTTGAAAAAGACGGCGGAGAACGGCGGAGAAGAGAAGGATGAGTTAGGGTTGAAGCAAAAGGTTT
GGATTGAATCAAAGAAGCTATGGATTGTGGCGGCGCCAGCGATCTTCACGAGATTCTCAACGTTCGGAGTTTCAATAATAAGTCAATCTTTCATCGGCCA
TCTTGGTCCTATAGAGTTGGCTGCTTACTCTATCACCTTCACCGTTCTCCTCCGGTTTAGTAATGGTATCTTGTTAGGTATGGCCAGTGCATTGGAAACA
CTATGTGGTCAAGCCTACGGAGCTAAACAAAATCATATGCTCGGGATCTACCTCCAAAGGTCATGGATCGTCCTTACAGGTTGTACCATTTGCCTCACGC
CCGTCTATATCTTCTCTGGCCCTATCCTCTTAGCCTTAGGTCAAGAGGAACGCATTGTCCGTGTGGCTCGGATCATAGCCCTATGGGTCATAGGCATCAA
CTTCTCTTTTGTGCCTTCCTTCACTTGCCAAATGTTCCTCCAAGCTCAGAGCAAGAACAAGATCATTGCCTACGTGGCTGCTGTCTCCTTAGGGGTCCAT
GTCTTCTTGTCGTGGCTACTTATGGTTCATTTCAATTTTGGGATCACTGGTGCTATGACCTCTACGCTAGTTGCGTTCTGGTTGCCTAATATTGCCCAAC
TCTTGTTCGTCACGTGCGGTGGGTGTAAGGACACATGGAGAGGATTCTCTATGATGGCCTTCAAAGATTTATGGCCCGTCTTCAAACTTTCTATGTCTTC
CGGTGGAATGCTTTGCTTGGAACTATGGTACAACTCAATCTTGGTACTGCTCACTGGAAATTTGAAAAACGCAGAAGTGGCTCTTGATGCACTAGCAATC
TGCCTCAACATAAATGGACTGGAGATGATGATAGCACTTGGGTTTTTGGCAGCTGCAAGCGTAAGAGTGTCCAACGAGCTCGGTAGTGGAAACCCCAAAG
GAGCCAAGTTTGCAACACTAACCGCGGTTTTCACATCACTCTCTTTAGGAATAGTTCTATTCTTCGTCTTCTTGTTTCTGAGAGGAAGAGTTTCCTACAT
TTTCACTACAAGTGAAGCTGTCGCAGCCGAAGTTGCCGATCTTTCTCCGCTTTTAGCCTTTTCCATCCTCATGAATAGTGTTCAACCCGTTCTCTCTGGA
GTTGCCGTCGGAGCTGGATGGCAAGGATATGTTACTTACGTTAACCTTGCTTGCTATTACCTTGTCGGAATTCCTATTGGTATTATCCTTGGTTATGTCG
TTGGTTTGCAAGTGAAAGGCGTATGGATCGGAATGCTCTTTGGAATATTCGTTCAGACTTGTGTGCTTACCGTCATGACTCTGAGAACAGATTGGGATCA
ACAGGTGTCAACGTCGTTGAGACGTTTAAATCGGTGGGTTGTACCAGAATCTAGAGACGTAAACCAAGTATCATCAGAGGAATAA

>AT2G34360
ATGAGGGAGGAGAGAGAGGATATGTTGTCATGGCCTCTGATCGGAGAGAAAGAGAAGAGAAGTAGATTTGTAAAGGAGGAAGTGGAGAAGCAGCTACTGT
TGTCTGGACCACTAATCGCAGTGAGTCTTCTTCAGTTTTGTCTGCAAATAATCTCAGTCATGTTCGTCGGCCATCTTGGCTCTCTTCCTCTATCCGCCGC
CTCTATTGCCACCTCCTTCGCCTCCGTCACCGGCTTCACCTTCCTCATGGGAACAGCAAGTGCGATGGACACAGTTTGTGGTCAATCGTACGGAGCAAAA
ATGTACGGTATGTTAGGCATACAGATGCAAAGAGCAATGCTTGTTCTTACTCTTTTATCTGTTCCTCTCTCCATCGTTTGGGCCAACACAGAGCACTTCC
TGGTCTTCTTCGGCCAAGACAAGTCCATTGCACACCTCTCTGGCTCCTACGCCAGATTCATGATCCCTAGCATCTTCGCCTACGGTCTTCTTCAATGTCT
CAACAGGTTTTTGCAGGCGCAGAACAATGTAATTCCTGTGGTTATCTGTTCTGGAGTCACCACTTCTCTTCACGTGATCATCTGTTGGGTCTTGGTGTTG
AAATCTGGTTTAGGGTTTAGAGGAGCTGCTGTCGCTAATGCGATCTCGTATTGGCTCAATGTCATTCTCTTGTCGTGTTACGTCAAGTTTTCGCCTTCTT
GCTCCCTGACCTGGACCGGTTTCTCTAAGGAAGCTCGGCGCGATATCATCCCTTTTATGAAACTAGTTATTCCTTCTGCATTTATGGTTTGCAGCTTAGA
GATGTGGTCATTTGAGCTTTTGGTTCTCTCGTCAGGACTTCTTCCGAACCCGGTTCTAGAAACTTCTTGTCCTCGAACCGTCTGGATGATCCCGTTTGGC
CTTAGTGGCGCCGCTAGCACAAGGGTGTCAAATGAGTTAGGATCAGGGAATCCGAAAGGGGCTAAGCTTGCGGTTCGCGTGGTCTTGAGCTTTTCCATCG
TAGAGAGTATACTAGTTGGAACGGTCTTGATACTTATAAGGAAGATCTGGGGATTCGCATACAGTAGTGACCCGGAAGTAGTCAGCCATGTAGCCTCGAT
GTTGCCGATTCTTGCCTTAGGTCATTCCCTGGACAGCTTCCAAACCGTTCTTTCAGGGGTTGCGAGAGGATGTGGATGGCAGAAGATAGGAGCATTTGTG
AATCTTGGATCATATTATCTTGTCGGAGTTCCGTTCGGTTTATTACTTGGTTTTCACTTTCACGTCGGTGGTCGGGGGCTTTGGTTGGGAATTATATGTG
CACTCATCGTTCAAGGTGTATGTCTTTCCCTCATCACCTTTTTTACAAATTGGGATGAAGAGGTCAAGAAAGCTACCAGCCGAGCTAAGTCTTCTTCAGA
AGTAAAGGAATTTGCAGTAGACAACGGGTCAATTCTTGTTTGA

>AT5G38030
ATGGAAGAAGACAAAATTCTTACGGAGACCCTTCTATCTGCGGCGGAAGAACCACCTGCTCTTCCTTTCTCATCCGTGGAAGATATTCCTCCGATCACCA
CCGTTGGTGGCTTCGTCAAGGAGTTCAACGTGGAGGTCAAAAAGCTATGGTACTTGGCAGGGCCAGCCATTTTCATGTCTATAACCCAATATTCTCTCGG
CGCTGCTACTCAGGTCTTCGCCGGACACATCAGCACCATCGCTCTCGCAGCGGTCTCCGTTGAAAACTCGGTCATCGCTGGATTCTCATTTGGTGTCATG
CTTGGAATGGGAAGCGCGTTAGAAACGCTATGTGGACAAGCGTTTGGAGCAGGGAAATTGTCAATGCTTGGCGTTTACTTGCAACGATCATGGGTGATAC
TAAACGTGACCGCGGTTATTCTCTCGCTTCTTTACATCTTCGCCGCTCCAATCCTCGCGTTCATCGGTCAAACGCCGGCGATCTCTAGCGCCACGGGAAT
ATTTTCCATCTACATGATCCCTCAGATCTTTGCTTACGCTGTTAATTACCCAACGGCTAAGTTCTTGCAATCACAAAGCAAAATCATGGTGATGGCTGCG
ATATCAGCGGTTGCACTTGTTCTACACGTGCTCCTCACGTGGTTTGTCATTGAGGGGCTCCAGTGGGGCACGGCGGGTCTAGCCGTCGTGCTCAACGCCT
CGTGGTGGTTCATTGTCGTGGCGCAGCTTGTGTACATATTTAGTGGTACATGCGGTGAAGCTTGGTCTGGATTCTCATGGGAAGCTTTTCATAATTTGTG
GAGTTTCGTCAGATTATCTTTGGCTTCTGCTGTTATGCTCTGTTTGGAGGTATGGTATCTTATGGCAGTCATATTATTTGCTGGATATTTGAAGAATGCT
GAGATCTCCGTAGCTGCTCTCTCCATCTGCATGAACATTTTGGGATGGACTGCAATGATTGCTATTGGGATGAACGCAGCCGTAAGTGTGAGAGTGTCTA
ATGAATTAGGAGCAAAACATCCAAGAACCGCAAAATTCTCACTACTAGTGGCAGTGATAACATCTACAGTGATCGGACTTGCTATATCAATTGCTCTACT
CATCTTTAGAGATAAATATCCATCGTTATTTGTGGGAGACGAAGAAGTTATCATTGTTGTTAAAGATCTTACACCAATACTCGCAGTCTCTATTGTCATC
AACAATGTCCAACCTGTCTTATCAGGGGTGGCTGTGGGAGCTGGATGGCAAGCAGTTGTGGCATACGTTAACATAGTATGTTATTACGTGTTTGGAATCC
CATTTGGTCTGTTACTAGGCTACAAGCTTAACTTTGGTGTAATGGGAATCTGGTGCGGAATGTTGACAGGAACCGTGGTTCAGACAATAGTCTTAACATG
GATGATCTGTAGAACAAATTGGGACACAGAGGCTGCAATGGCTGAGGGTAGGATAAGAGAGTGGGGAGGAGAAGTATCAGATCAACTCTTAAACTAA

>AT2G38510
ATGCAGGTGGGAGAGGAGATGGCGTCACTCACAAAAATAGCTTGCCCGATTGTGATGACATCACTCCTCATATTCTCAAGATCAATAATCTCAATGTGGT
TCTTGAGTCATCTCGGAAAAGTCGAACTCGCTGGTGGTGCACTCGCTATGGGCTTTGGAAACATCACTGGAGTCTCCGTACTTAAAGGCCTTTCCGTTGG
TATGGACCCAATCTGTGGCCAAGCCTTCGGAGCCAAACGTTGGACCGTACTTAGCCACACGTTTCAGAAAATGTTCTGTCTCTTAATTGTCGTCTCTGTT
CCAATCGCCGTTACGTGGCTCAACATCGAACCCATTTTCCTACGGTTGGGTCAGGACCCAGATATTACCAAGGTAGCCAAAACCTATATGCTCTTCTTCG
TCCCTGAGCTCTTGGCTCAGGCCATGCTCCATCCGCTTCGAACGTTCCTTAGAACGCAAGGCTTAACATCACCGCTCACGATATCTGCCATTGTATCCAT
TCTTCTTCATCCTCTCTTCAACTACGTCTTTGTCGTGCGTATGCGTTTAGGCGTTAAGGGTGTGGCCATCGCAATGGCTTTCAACACTATGAATATCGAC
GTGGGACTGCTCGTTTATACGTGCTTCTCGGATTCTCTAATCAAACCGTGGGAAGGGCTCGCTTTGCGGTCACTTTTCCGCGGCTGGTGGCCGCTGCTTT
CTCTAGCCGCACCAAGCGCTATCTCGGTGTGTTTGGAGTATTGGTGGTATGAGATCATGCTTTTTCTTTGTGGGCTTCTTGGGAACCCTAAAGCAAGCGT
GGCCGCCATGGGAATATTGATTCAGACCACCGGGATACTATACGTAGTCCCGTTTGCTATTAGCAGCGCCATTGCAACCCGTGTAGGTCACGCTCTTGGA
GGCGGCCAACCAACACGGGCACAATGTACGACCGTGATTGGCTTGATACTCGCGGTAGCGTACGGTTTAGCAGCTGCTGTTTTTGTGACCGCGCTTAGGT
CGGTTTGGGGAAAGATGTTCACGGACGAACCGGAGATTCTCGGGCTTATTTCGGCTGCGCTTCCGATCTTGGGGCTTTGCGAGATTGGAAACTCGCCACA
GACGGCTGCTTGCGGAGTCTTGACTGGGACGGCTAGGCCTAAAGATGGAGCACGCGTTAACCTATGCGCATTCTACATTGTGGGCTTGCCTGTGGCAGTT
ACGACCACGTTTGGGTTTAAGGTTGGGTTTCGTGGGCTATGGTTTGGACTGTTATCTGCGCAGATGACGTGTTTGGTAATGATGCTTTATACGTTAATCC
GTACGGACTGGTCTCATCAAGTGAAGCGGGCAGAGGAACTTACCTCCGCTGCAGCCGACAAAAGCCATTCGGAAGACGAAACCGTCCATGCTGAAGTACA
AGACGATGATGATGTGAGTAGCAATGATCTGGAGATTGGTTTACTACAAAATACGAATTGA

>AT5G44050
ATGGGAGAGAGAGACGACGAAGCAGAAGGTATTTTAGAGAAGGCGAAGATTCCTTTGTTAAAGGATCAAAATGTGGCAGAGGAGGAAAACGGAGAAATAA
AGAAAGAGATATGGCTAGAGACGAAGAAGCTGTGGCGTATTGTCGGACCAGCTATATTCACTAGAGTCACGACCAACTTGATCTTTGTCATCACTCAGGC
TTTCGCTGGCCACCTCGGCGAGCTAGAACTCGCTGCCATCTCCATCGTCAACAACGTCATTATCGGCTTCAACTATAGCCTCTTCATTGGAATGGCGACT
GCGTTGGAAACGCTGTGCGGTCAAGCGTTTGGAGCAAAGAAGTATGACATGTTTGGAGTGTATTTGCAGCGATCTTGGATTGTTCTTTTCTTATTCTCCA
TCTTGCTCCTCCCAATGTACATCTTTGCGACTCCGATTCTTAAGTTCATGGGCCAGCCTGACGACATCGCAGAGCTCTCCGGTATCATCTCTGTTTGGGC
CATTCCTACACATTTCTCATTTGCCTTCTTTTTCCCTATCAACCGGTTCCTCCAATGCCAGCTTAAAAATTCGGTGATTGCAATTTCTTCTGGAGTGTCA
CTTGTAGTTCACATATTTGTGTGCTGGCTTTTTGTGTACGTTCTTGAACTTGGAGTCATAGGGACCATCGCTACTGCTAACGTGTCATGGTGGCTCAATG
TCTTTATCTTATTTACTTACACCACTTGCGGCGGTTGTCCGCTCACTTGGACCGGTTTCTCCATGGAATCTTTCACGAGACTATGGGAATTCACTAAGCT
CTCTGCCTCTTCCGGCATAATGGTTTGCTTGGAGAATTGGTATTATAGGATGTTAATTGTGATGACTGGAAATTTAGAGGATGCAAGAATTGACGTAGAC
TCTATGTCTATATGCATGTCGATAAATGGTTTGGAGATGATGGTTCCACTTGCTTTCTTCGCGGGGACCAGCGTACGAGTGGCAAATGAATTAGGAGCAG
GCAATGGAAAAAGAGCAAGATTCGCAATGATCATATCAGTGACACAATCGTTAATCATTGGAATAATCATTTCGGTGCTCATATATTTTCTGCTTGACCA
AATCGGTTGGATGTTCTCTTCAAGTGAAACTGTCCTAAAAGCAGTCAATAATCTCTCTATTCTTTTATCCTTTGCGATTCTTCTCAACAGTGTCCAACCG
GTTCTCTCCGGTGTTGCGGTTGGTTCGGGTTGGCAATCACTAGTCGCATTTATAAATTTGGGATGCTACTATTTCATTGGACTTCCACTTGGAATTGTCA
TGGGCTGGATGTTCAAGTTTGGTGTCAAAGGCATTTGGGCGGGTATGATCTTCGGAGGAACCATGGTTCAAACATTGATATTGATTTTTATTACTATGAG
ATGCGATTGGGAGAAAGAGGCACAAAACGCTAAGGTTCGTGTTAACAAATGGTCTGTATCAGACGCAAGAAAGTGA

>AT1G47530
ATGGGAAAGGATAAGACTTTGCCGTTGCTTGACCCTCGTGAGCCACCGGAACTCACCGGAACCAAGTCGGCGTCAAAAGTATGGGCCAAAGAGTTCGGCG
AAGAGTCGAAGCGGCTTTGGGAGTTAGCAGGACCAGCGATTTTCACTGCCATAAGTCAATACTCTCTTGGTGCTCTCACTCAGACTTTCTCCGGCCGTCT
CGGTGAACTTGAGCTCGCCGCCGTCTCAGTTGAAAACTCTGTTATCTCCGGTCTTGCCTTCGGTGTCATGTTAGGGATGGGGAGTGCATTGGAGACGTTG
TGTGGACAAGCATATGGCGCGGGACAGATTAGGATGATGGGAATATATATGCAACGTTCATGGGTCATTCTCTTTACTACTGCTTTGTTTTTGCTTCCCG
TCTACATTTGGGCTCCTCCTATTCTTTCCTTCTTCGGCGAGGCTCCTCACATCTCTAAAGCCGCGGGGAAGTTCGCATTGTGGATGATCCCGCAACTATT
TGCCTATGCAGCCAACTTCCCGATACAGAAATTCTTGCAGTCACAGAGGAAAGTTCTTGTGATGGCTTGGATCTCTGGAGTGGTTTTAGTTATACATGCA
GTTTTTAGCTGGCTCTTCATTCTTTACTTTAAGTGGGGACTTGTAGGTGCAGCTATCACTCTCAATACCTCGTGGTGGTTGATTGTTATTGGTCAGCTTT
TGTATATCTTAATCACCAAATCAGACGGTGCGTGGACTGGATTTTCTATGCTAGCGTTTCGGGACCTCTATGGATTTGTCAAACTTTCCTTAGCCTCTGC
TCTTATGCTTTGTTTGGAGTTTTGGTACTTGATGGTTCTGGTTGTTGTTACCGGTCTCCTTCCTAACCCGTTGATACCAGTCGATGCCATCTCCATTTGC
ATGAATATAGAAGGGTGGACTGCCATGATTTCGATCGGGTTTAACGCTGCGATTAGTGTGAGAGTATCGAATGAGCTGGGTGCAGGAAACGCAGCGTTAG
CCAAATTCTCAGTGATAGTCGTCTCCATAACTTCAACTCTTATCGGGATAGTGTGCATGATTGTTGTCTTAGCCACAAAAGACAGCTTCCCTTATCTTTT
CACTTCAAGCGAAGCTGTGGCAGCAGAAACCACGAGAATAGCCGTCTTGTTGGGCTTCACTGTCCTCTTGAACAGCCTCCAGCCCGTCTTGTCAGGGGTT
GCGGTTGGAGCGGGGTGGCAGGCTCTGGTTGCATACGTGAACATTGCGTGTTATTACATTATCGGACTACCTGCTGGTCTTGTTCTTGGATTCACACTAG
ACCTCGGCGTTCAGGGAATATGGGGAGGTATGGTAGCTGGAATATGCTTGCAGACACTTATATTGATTGGAATCATCTACTTCACTAACTGGAACAAAGA
GGCTGAGCAAGCGGAGAGTCGAGTTCAGAGATGGGGAGGAACGGCGCAGGAGTGA

>AT5G49130
ATGGTGGTCGAAGAAGATTCACGTCTCATAAATCTCCAACACAAGTACAACCCGACAATGCCCGAGGTGGTGGAGGAGCTGAAGAGAATTTGGGACATAA
GTTTTCCGGTGGCCGCCATGAGCATATTAAACTACCTAAAGAACATGACATCCGTCGTGTGTATGGGACGACTCGGTAGCCTTGAGCTCGCAGGAGGAGC
CTTAGCCATCGGTTTCACCAACATCACCGGTTACTCCGTCCTCTCTGGTTTAGCCACCGGTATGGAACCATTATGTGGTCAAGCCATCGGTTCTAAAAAC
CCTTCACTCGCTTCCTTAACCCTCAAGCGAACCATCTTCCTCCTTCTCTTAGCTTCTCTTCCCATATCACTCCTTTGGCTAAACCTCGCGCCTCTAATGC
TGATGCTCCGCCAACAACATGATATCACTCGTGTCGCATCTCTCTATTGTTCCTTCTCTTTGCCTGATCTTCTCGCTAATAGTTTCCTTCATCCTTTACG
TATTTACTTACGTTGTAAAGGCACCACTTGGCCTTTGATGTGGTGCACGTTAGTCTCCGTCCTTCTTCATCTTCCCATTACTGCTTTCTTCACGTTTTAC
ATCTCTCTCGGAGTTCCCGGAGTCGCCGTCTCTTCTTTTCTTACCAACTTCATCTCTTTGTCGCTTCTCCTTTGCTACATCTACTTGGAAAACAACAACA
ACGACAAAACCACTTCCAAGTCTCTTTGTCTTGATACGCCGTTGATGCTGTATGGTTCGAGAGACTCCGGTGAAAATGATGTGTGGTCAACGCTGGTTAA
ATTCGCTGTTCCGAGCTGTATAGCGGTTTGCTTGGAGTGGTGGTGGTACGAGTTCATGACGGTCCTCGCTGGATATCTCCCCGAGCCGAAGGTGGCGCTA
GCAGCAGCCGCCATCGTGATACAAACAACCTCATTGATGTATACAATCCCAACGGCCCTCTCGGCCGCGGTATCCACGAGGGTAAGCAACGAGTTAGGAG
CAGGACGGCCAGAGAAAGCAAAAACAGCGGCGACTGTGGCTGTCGGAGCCGCCGTGGCAGTGTCAGTGTTTGGACTTGTGGGGACCACCGTGGGGAGAGA
AGCTTGGGGAAAAGTTTTCACCGCCGACAAAGTTGTCCTCGAGCTGACGGCGGCGGTTATTCCGGTGATTGGAGCTTGTGAGCTTGCCAACTGTCCTCAG
ACCATTAGCTGTGGAATCTTACGTGGCAGTGCGAGGCCAGGTATAGGGGCCAAGATTAATTTCTACGCCTTCTATGTAGTTGGAGCACCAGTGGCGGTTG
TTTTAGCGTTTGTGTGGGGTTTAGGCTTCATGGGCCTATGCTATGGCTTGCTTGGGGCACAGCTAGCTTGTGCAATCTCCATTTTGACCGTTGTTTATAA
CACAGATTGGAACAAAGAGTCCTTGAAGGCTCATGACTTGGTGGGCAAGAACGTCATTTCACCTAATGTCGATCAAATTATTGTCAAATGCGAAGAAGGC
CTACACTAA

>AT5G52050
ATGAGTCAATCAAATCGTGTCAGAGACGAAGTTACATTACCTTTACTCCAAAAAACCTCTCATCTGAAAAATCACTCCTCTGTTCTCTCTGTTTTCCTAA
ATGAAGCAATCTCAATCTGCAAAATCTCTTACCCATTGGTCCTCACTGGTCTCTTCCTCTACGTTCGCTCCTTCGTCTCTCTGTCTTTCCTCGGTGGTCT
CGGTGACGCCACTCTCGCCGGTGGCTCCCTCGCCGCCGCATTTGCAAACATCACCGGATACTCTCTTTTCTCCGGTTTAACCATGGGCGTTGAGTCTATC
TGTTCACAAGCCTTTGGAGCCAGACGCTATAACTACGTCTGCGCGAGTGTCAAGAGAGGAATCATCCTCCTTCTCGTCACTTCTCTCCCTGTTACACTTC
TTTGGATGAATATGGAGAAGATTCTTCTAATCTTGAAACAGGACAAGAAGCTCGCGTCCGAAGCGCACATCTTTTTGCTTTACTCTGTTCCAGATCTTGT
CGCTCAATCTTTCTTACACCCATTAAGAGTTTATCTTCGGACTCAGTCAAAGACTCTTCCTTTATCAATCTGTACAGTGATCGCGAGTTTTCTTCACTTG
CCAATCACGTTCTTCCTTGTAAGTTACCTCGGTTTGGGGATTAAAGGAATCGCTTTGAGTGGTGTTGTGTCTAATTTCAACCTTGTCGCTTTCCTCTTTC
TCTACATCTGTTTCTTCGAAGACAAGCTAAGTGTTAATGAGGACGAGAAGATAACAGAGGAGACATGTGAAGATAGTGTGAGAGAATGGAAGAAACTACT
CTGTCTTGCGATACCAAGTTGTATATCGGTTTGTCTTGAGTGGTGGTGCTATGAGATTATGATTTTGCTTTGTGGGTTTCTCTTAGACCCTAAAGCAAGT
GTTGCTTCAATGGGAATTCTCATCCAAATCACTTCTCTTGTGTACATTTTCCCTCATTCCTTGAGTTTAGGAGTCTCCACCCGGGTCGGAAACGAGCTTG
GTTCTAACCAGCCAAAAAGAGCGAGAAGAGCAGCCATTGTTGGACTTGGTCTCAGCATCGCCCTAGGGTTTACGGCTTTCGCGTTTACTGTCTCGGTTAG
AAACACATGGGCGATGTTTTTCACTGATGACAAAGAAATCATGAAGTTGACTGCCATGGCTCTGCCAATCGTTGGTCTATGTGAGCTCGGGAACTGCCCG
CAAACTACGGGATGCGGTGTTCTCAGAGGCTCCGCGAGGCCGAAGATCGGAGCTAATATTAATGGAGTGGCGTTTTACGCGGTTGGCATTCCGGTTGGAG
CAGTTTTGGCGTTTTGGTTTGGGTTTGGATTTAAGGGACTTTGGCTTGGGATGCTTGCGGCGCAGATCACGTGTGTGATTGGTATGATGGCGGCGACGTG
TAGGACCGATTGGGAACTTGAGGCGGAAAGGGCTAAGGTGCTCACAACGGCGGTGGATTGTGGCAGTAGTGACGACGACGCCAAGGAGGATATGGAGGCT
GGGATGGTTGATAAGTAG

>AT5G52450
ATGAGGGACGACAGAGAAAGAGGAGAGGGTGATTTGTCATGGCCTTTGATCGGAGAGAAAAGTAGTGTCAAGGAAGAAGTGAAGAAGCAGCTATGGCTTT
CAGGCCCACTCATCGCCGTGAGTCTTCTTCAGTTTTGTCTACAAGTTATCTCCGTCATGTTCGTTGGCCATCTTGGCTCTCTTCCTCTCTCCGCCGCATC
CATCGCCACCTCTTTCGCCTCCGTCACCGGTTTCAGCTTCCTCATGGGAACAGCAAGTGCGTTAGATACGCTTTGTGGCCAAGCGTACGGAGCAAAGAAG
TACGGAATGTTAGGAATACAAATGCAAAGAGCTATGTTTGTTCTTACACTAGCTTCTATTCCTCTCTCCATCATTTGGGCTAACACAGAGCACCTTCTCG
TCTTCTTTGGACAAAACAAATCCATTGCTACACTCGCTGGCTCCTACGCAAAATTCATGATCCCAAGCATCTTCGCCTACGGTCTTCTTCAATGCTTTAA
CAGGTTCTTGCAGGCCCAAAACAATGTGTTTCCTGTGGTTTTCTGCTCTGGAGTAACAACTTCTCTACATGTCCTCCTTTGTTGGGTCTTGGTTTTCAAA
TCTGGTTTAGGGTTTCAAGGAGCTGCTCTTGCCAACTCCATTTCGTATTGGCTTAATGTCGTTCTCTTGTTCTGTTACGTCAAGTTTTCGCCTTCTTGCT
CACTAACTTGGACCGGTTTCTCTAAGGAGGCTCTACGCGATATCCTCCCTTTTCTGAGACTAGCTGTTCCTTCTGCACTTATGGTCTGCTTAGAGATGTG
GTCCTTTGAACTTTTAGTTCTCTTATCAGGACTTCTTCCAAACCCGGTTCTAGAAACTTCTGTTCTCTCAATCTGCCTTAATACATCAGGAACAATGTGG
ATGATCCCATTTGGTCTAAGTGGCGCTGCAAGCACGAGGATCTCAAATGAATTAGGAGCGGGTAACCCGAAAGTGGCTAAGCTTGCGGTGCGTGTGGTCA
TTTGCATTGCAGTAGCAGAAAGTATAGTGATCGGATCAGTCTTGATATTGATAAGGAATATATGGGGATTAGCTTATAGTAGTGAACTAGAAGTAGTCAG
CTACGTAGCCTCGATGATGCCAATTCTCGCCTTAGGAAATTTTCTAGACAGTCTTCAATGCGTTCTCTCAGGGGTTGCTAGAGGATGTGGATGGCAGAAG
ATAGGAGCAATCATTAATCTTGGTTCATATTATCTTGTTGGAGTTCCTTCAGGATTGTTACTTGCTTTTCACTTTCACGTTGGTGGTCGGGGGCTTTGGC
TTGGAATCATATGTGCCCTCGTTGTTCAAGTTTTTGGTCTTGGCCTCGTCACTATTTTTACAAATTGGGATGAAGAGGCCAAGAAAGCTACAAACAGAAT
TGAGTCTTCTTCAAGTGTGAAAGATTTTGCAGTCGATGACAGATCAGTTGTTGTATTTTGA

>AT1G58340
ATGTGTAATTCAAAACCATCTTCTGCTTCATCTTCCTTATTATCTTGTAAAGACAAAACCCATATCTCAAAACTCGAAACCTGTGATACAGATAATCCTC
ATTATTCTGAATTCAGGGATACTGATTCTCTAGACCTTAAAAGATGGCCAAGTTTTCTGGAGGGCTTAGAGGAAGTGAAGGCGATCGGAAAAATCTCTGG
GCCGACGGCGATGACCGGGCTTCTTATGTACTCAAGAGCGATGATATCGATGCTGTTCTTAGGCTACCTCGGTGAGCTTGAGTTAGCCGGAGGATCTCTC
TCCATAGGCTTTGCCAATATCACCGGCTACTCCGTCATCTCCGGTTTGTCCATGGGGATGGAACCAATCTGTGGCCAAGCATACGGAGCTAAACAAATGA
AGCTTTTAGGACTAACCCTTCAAAGAACCGTCCTCCTACTCCTCTCCTGCTCGGTCCCTATCTCCTTCTCGTGGCTCAACATGCGCCGAATCCTCTTATG
GTGCGGCCAAGATGAAGAGATCTCCTCTGTTGCTCAACAGTTCCTTCTATTCGCCATCCCTGACCTCTTCCTTCTCTCTCTGCTTCACCCTCTTCGAATT
TACCTCCGAACACAAAACATTACATTGCCCGTGACTTACTCCACGGCCGTGTCCGTTCTCCTCCACGTTCCTTTGAACTACCTCCTAGTGGTGAAACTTG
AGATGGGAGTAGCGGGAGTCGCTATAGCTATGGTTTTGACAAATCTCAACCTTGTAGTCCTCTTATCCTCTTTTGTGTATTTCACTAGCGTGCATAGTGA
TACATGGGTCCCAATTACTATTGACTCTCTTAAAGGTTGGTCGGCTTTGCTCTCACTTGCCATACCCACTTGTGTATCTGTTTGTTTGGAGTGGTGGTGG
TACGAGTTTATGATCATTTTGTGTGGACTTTTGGCTAACCCAAGAGCCACCGTGGCTTCCATGGGAATCTTGATCCAAACGACGGCTTTGGTCTACGTCT
TCCCATCCTCTCTCAGCCTTGGTGTCTCTACAAGAATTAGCAACGAGCTTGGGGCTAAACGTCCGGCGAAAGCTCGGGTATCCATGATCATCTCACTCTT
CTGCGCGATCGCCTTAGGCCTAATGGCGATGGTGTTTGCTGTGCTGGTTAGGCACCATTGGGGACGCTTGTTTACCACGGATGCAGAGATTCTTCAGCTG
ACTTCCATCGCATTACCCATTGTGGGGTTATGTGAGCTCGGAAACTGTCCTCAAACAACCGGTTGTGGGGTTTTAAGAGGCTGTGCAAGACCTACACTTG
GTGCCAACATAAACTTGGGTTCATTTTACTTTGTGGGCATGCCAGTCGCTATTCTGTTTGGGTTTGTTTTCAAACAAGGGTTTCCAGGTCTCTGGTTCGG
GTTGCTTGCAGCTCAAGCAACTTGTGCTTCTCTCATGTTGTGTGCACTTTTGAGAACAGATTGGAAAGTCCAAGCCGAGAGAGCTGAAGAGCTGACGTCA
CAAACTCCCGGAAAGTCTCCGCCCCTTCTCCCCATCGCAAGCTCAAAGAGCCGGTCTACCTCCGGTACAGAAGATATGATGAGAACCATGTTGGTTTAG

>AT3G59030
ATGAGCTCCACAGAGACATACGAGCCGTTATTGACACGACTCCACTCGGATTCTCAGATAACTGAACGGTCTTCGCCAGAGATAGAGGAGTTTCTCCGCC
GTCGTGGATCCACAGTGACACCACGGTGGTGGCTAAAGCTGGCAGTGTGGGAGTCAAAGCTTCTATGGACACTCTCTGGAGCCTCTATAGTGGTCTCTGT
TCTGAATTACATGCTCAGCTTCGTCACCGTCATGTTCACCGGTCATCTCGGTTCTCTTCAGCTCGCCGGCGCTTCCATCGCCACCGTCGGAATCCAAGGC
CTAGCTTACGGTATCATGTTAGGAATGGCGAGCGCGGTCCAAACAGTGTGTGGTCAAGCGTACGGAGCGAGACAGTACTCATCAATGGGAATAATCTGCC
AACGAGCCATGGTCTTGCACCTTGCAGCTGCAGTCTTCCTCACGTTCCTCTACTGGTACTCGGGTCCAATCCTTAAAACAATGGGCCAATCCGTAGCCAT
AGCACACGAGGGTCAGATCTTTGCACGTGGAATGATTCCACAAATTTACGCATTTGCCCTCGCTTGCCCGATGCAGAGGTTTCTTCAGGCTCAGAACATA
GTGAACCCTTTGGCTTACATGTCCTTAGGAGTTTTCTTGCTCCACACGTTACTCACGTGGCTGGTTACCAACGTGCTGGATTTCGGCTTGCTTGGGGCGG
CTCTGATTCTCAGTTTCTCATGGTGGCTGCTAGTAGCTGTGAATGGTATGTATATCTTGATGAGCCCGAATTGTAAGGAGACATGGACAGGGTTTTCAAC
GAGGGCATTTAGAGGGATATGGCCTTACTTCAAGCTCACGGTAGCTTCAGCAGTTATGCTATGTTTGGAGATATGGTACAACCAAGGGCTAGTGATTATC
TCTGGTTTACTCTCCAATCCGACAATTTCTCTAGACGCTATTTCGATTTGCATGTATTACTTGAATTGGGATATGCAGTTCATGCTTGGTCTAAGTGCAG
CAATCAGTGTGCGAGTGAGCAATGAGCTAGGAGCGGGAAATCCACGAGTGGCTATGTTATCAGTAGTGGTTGTCAACATCACGACTGTTCTCATCAGCTC
AGTTCTCTGTGTCATCGTGCTTGTGTTCCGCGTTGGCCTTAGCAAAGCCTTCACCAGCGATGCAGAAGTTATAGCAGCCGTCTCTGACCTCTTTCCTCTT
CTCGCCGTTTCCATTTTCTTAAACGGAATCCAGCCAATTCTCTCTGGGGTTGCTATTGGGAGTGGGTGGCAAGCAGTGGTGGCTTATGTGAATCTTGTTA
CGTACTATGTCATTGGTCTTCCTATTGGCTGTGTCCTTGGCTTCAAAACCAGTCTTGGAGTTGCTGGGATCTGGTGGGGGATGATTGCAGGAGTCATACT
TCAAACCCTAACTTTGATTGTTCTTACACTTAAAACTAATTGGACTTCCGAGGTAGAAAATGCAGCTCAGAGAGTAAAGACTTCGGCAACTGAGAATCAA
GAGATGGCTAACGCAGGTGTTTAA

>AT1G61890
ATGAATTCAGAATCGCTAGAAAATCTTCACCGTCCATTAATCGAATCATCGAAGTCGTTCGTCGATTATCGTCTCGAGACTGTGTTAACAGATCGAGAGT
TACCGTATTTTCGCCGGATTTATCTAGCGATGATGATTGAGATGAAGTTTCTCTTTCATCTGGCGGCTCCGGCGATCTTTGTTTACGTCATCAACAACGG
CATGTCAATTCTTACACGTATCTTCGCTGGACACGTAGGAAGCTTCGAACTCGCCGCCGCTTCACTTGGAAACAGTGGTTTCAACATGTTCACCTATGGA
CTTCTGCTTGGAATGGGAAGTGCAGTGGAAACATTATGTGGTCAAGCACATGGAGCTCATAGATACGAAATGCTTGGAGTTTACCTCCAAAGATCAACAG
TTGTTCTAATCCTAACATGTCTACCAATGTCATTTCTCTTCCTCTTCTCAAATCCGATCCTCACAGCACTTGGAGAGCCAGAGCAAGTGGCAACATTGGC
TTCAGTATTCGTCTACGGTATGATCCCGGTGATCTTCGCTTACGCAGTCAATTTCCCTATCCAGAAGTTTCTCCAATCACAAAGCATCGTCACTCCAAGT
GCCTACATATCAGCTGCAACGCTTGTGATCCATCTCATACTTTCGTGGATCGCTGTGTATCGTCTTGGTTACGGTCTTTTGGCTTTGTCTTTGATACATA
GCTTCTCGTGGTGGATCATTGTTGTGGCTCAGATTGTTTATATTAAAATGAGTCCGAGATGTCGTCGGACTTGGGAAGGTTTTAGTTGGAAAGCTTTTGA
AGGTCTTTGGGATTTTTTCCGATTATCAGCTGCTTCTGCCGTCATGCTTTGTCTTGAATCTTGGTACTCTCAGATTCTTGTTTTACTCGCCGGACTTCTC
AAGAACCCTGAGCTTGCTTTGGATTCTCTTGCTATCTGCATGTCAATTTCTGCAATCTCATTCATGGTCTCCGTTGGATTCAACGCAGCTGCAAGTGTGA
GAGTAAGCAACGAGCTAGGAGCCGGAAACCCGAGAGCAGCCGCGTTCTCCACAGTCGTGACAACGGGAGTATCATTCTTACTATCGGTTTTCGAAGCCAT
CGTGGTCTTATCGTGGCGTCACGTCATCAGCTATGCGTTTACTGATAGTCCAGCAGTGGCTGAGGCCGTTGCGGATTTATCTCCCTTTTTAGCCATCACA
ATTGTCCTCAATGGAATTCAGCCTGTTTTGTCCGGTGTGGCTGTTGGATGTGGATGGCAAGCATTTGTTGCGTACGTAAACATTGGATGTTACTACGTTG
TGGGGATTCCAGTGGGATTCGTTCTTGGCTTCACTTATGATATGGGAGCTAAGGGAATATGGACTGGGATGATTGGTGGTACTTTAATGCAAACAATAAT
CTTAGTGATTGTCACTTTACGAACTGATTGGGACAAAGAGGTTGAGAAAGCTTCGAGCAGATTGGACCAGTGGGAAGAGAGCCGTGAGCCGCTTTTGAAG
CAATAA

>AT1G64820
ATGGAAACGGATTTCTCGTTGGTGCGTAAGGAGGAGGAAGAAGAAGAAGATAACAGGAATGGGATGAGTTATTTGTCAATGGAGATGATGAAGAAGGTGA
GCTCCATGGCGGCTCCAATGGTGGCAGTTTCGGTTTCTCAATTCCTCCTTCAAGTCATCTCCATGGTTATGGCTGGTCATTTGGACGAGCTCTCGCTCTC
AGCTGTCGCAATTGCCACTTCCCTCACCAATGTCACTGGTTTCAGCCTCATCGTTGGGTTTGCAGGTGCGTTAGACACTCTTTGCGGTCAAGCTTTTGGA
GCAGAACAATTTGGAAAAATTGGTGCATACACTTACAGCTCAATGCTCTGTCTTCTCGTTTTCTGTTTTTCAATCTCTATCGTATGGTTTTTCATGGACA
AGCTCTTGGAGATTTTCCATCAAGATCCTCTCATCTCTCAATTAGCTTGCAGATACTCAATCTGGCTCATACCGGCTTTATTCGGATTCACTCTTCTTCA
ACCTATGACTCGGTATTTCCAGTCACAAGGAATAACTCTTCCTCTCTTCGTGAGCTCTCTTGGAGCTCTTTGTTTTCACATTCCTTTCTGTTGGCTTCTT
GTCTATAAACTGAAATTTGGAATAGTTGGCGCCGCTTTGTCCATCGGTTTTTCATATTGGCTCAACGTATTTTTGCTTTGGATTTTCATGAGATACTCTG
CTTTGCATCGTGAAATGAAGAATCTTGGTTTGCAAGAACTCATCTCGAGCATGAAGCAGTTCATCGCCCTCGCGATCCCCTCTGCAATGATGATATGCCT
GGAATGGTGGTCGTTTGAGATTCTACTACTAATGTCTGGACTCTTACCAAACTCAAAGCTCGAAACATCGGTGATATCCATTTGCCTCACAACATCGGCT
GTGCATTTCGTTCTGGTGAATGCGATAGGAGCATCCGCAAGCACACATGTCTCAAACGAGCTAGGAGCTGGAAATCATAGGGCAGCTCGAGCCGCGGTTA
ATTCTGCCATTTTCCTTGGTGGTGTTGGTGCATTAATAACAACCATCACACTTTACAGTTACCGAAAAAGTTGGGGTTATGTATTCAGCAACGAGAGAGA
AGTGGTTCGCTACGCAACCCAAATCACACCCATTCTCTGCCTATCCATTTTCGTTAACAGCTTTCTCGCCGTGCTCTCAGGGGTTGCCAGAGGATCAGGG
TGGCAACGTATAGGAGGTTATGCAAGCTTAGGATCATATTATCTTGTCGGAATCCCGTTAGGATGGTTCTTGTGTTTTGTCATGAAATTGAGAGGGAAAG
GACTTTGGATTGGTATACTCATAGCCTCCACTATCCAACTCATTGTTTTTGCTCTTGTCACCTTCTTCACCAATTGGGAACAAGAGGCAACGAAAGCTAG
AGACAGAGTATTCGAGATGACACCTCAAGTCAAAGGCAACCAAAAAACACAAATTATAGTAGAAGAGGATACACAAGTTTTACTTAATCATATTGCAGAA
ACTGTGTAA

>AT5G65380
ATGAGGGGAGGTGATGGAGAAGAAGGATCGGAGTCAAGAGTTGCACTGTTGAAAAGTCCTCACACGGCGGAGGAAGACGGTGAAGGATTGAAGGATAGAA
TTTTGGTTGAGACAAAAAAGCTATGGCAAATAGTTGGTCCGGCCATATTCAGTCGAGTAACGACATATTCGATGCTTGTAATCACTCAAGCTTTCGCTGG
TCATCTCGGCGATCTTGAACTCGCCGCCATATCCATCGTTAATAACGTCACCGTTGGCTTCAACTTTGGCCTCTTGCTTGGAATGGCGAGTGCGTTGGAA
ACGCTGTGTGGACAAGCGTTTGGAGCGAAGAAATATCATATGTTGGGAGTTTATATGCAGCGTTCTTGGATTGTTCTCTTCTTTTGCTGTGTCTTGTTAT
TACCAACTTATATTTTCACTACTCCGGTTCTTAAATTTCTTGGTCAACCGGACGATATCGCTGAGCTGTCCGGTGTTGTCGCCATTTGGGTCATACCGCT
TCATTTCGCCTTCACTTTGTCTTTTCCCCTTCAACGTTTCCTTCAGTGCCAGCTCAAAAACCGAGTGACTGCGTATGCGGCAGCGGTTGCATTGGTGGTT
CATATTTTAGTGTGTTGGTTGTTCGTGGACGGGCTTAAACTAGGAGTCGTGGGGACTGTAGCTACGATTAGTATCTCGTGGTGGGTCAATGTTCTTATTC
TGTTAGTTTACTCTACTTGTGGTGGTTGTCCGCTTACTTGGACCGGCTTATCCTCTGAAGCCTTAACCGGACTTTGGGAATTCCTTAAACTCTCTGCTTC
TTCAGGCGTCATGCTCTGTTTGGAGAATTGGTATTATCGGATTTTGATTATAATGACTGGGAATCTTCAAAATGCTCGAATCGCCGTTGACTCCTTGTCC
ATATGCATGGCGATAAATGGTTGGGAGATGATGATACCTCTCGCTTTCTTCGCCGGAACCGGTGTCCGTGTGGCGAACGAATTAGGAGCTGGTAATGGTA
AAGGAGCAAGATTTGCGACGATTGTATCGGTAACACAATCGTTGATAATCGGATTGTTTTTTTGGGTGCTAATAATGCTTCTCCATAACCAAATCGCATG
GATCTTCTCTTCGAGTGTAGCCGTCTTAGACGCCGTCAATAAACTCTCACTTCTGCTAGCTTTCACCGTTCTTCTTAACAGCGTTCAACCGGTTCTTTCC
GGTGTGGCGGTTGGATCGGGTTGGCAATCGTACGTGGCATATATAAACTTGGGATGTTACTATTGCATTGGTGTTCCACTTGGGTTTCTCATGGGCTGGG
GTTTTAAACTCGGTGTCATGGGAATTTGGGGTGGTATGATTTTTGGAGGAACCGCTGTTCAAACCATGATCTTAAGTTTTATCACAATGAGATGTGACTG
GGAAAAAGAGGCGCAGAAAGCAAGTGCTCGTATTAACAAATGGTCCAACACAATAAAATGA

>AT1G66760
ATGAAGAAGAGTATCGAAACTCCGTTATTGTTGAACACCAAACAATCACAAGACGAAGATAAAGAAAAAATAAGATGGGAGAAGATGAAGAAAGTTGCTT
CAATGGCTGCTCCAATGGTCGCCGTGAACATGTCTCAATACCTTCTTCAAGCAACTTCTACAATGATCGTCGGTCACCGGAGCGAACTCGCTCTCGCCGG
AATCGCTCTAGGAAGCTCCTTTGCTAATGTTACCGGCTTTGGTGTTCTTTTTGGACTTTCAGGTTCATTGGAAACACTATGTGGTCAAGCATATGGAGCA
AAACAATATCACAAGCTTGGATCTTACACTTTCACTTCAATAGTTTTCCTTTTGATTATCTCTGTTCCGATTTCGATTCTTTGGATGTTCATGAACCAGA
TCTTGCTGTTGCTTCATCAAGATCCTCAAATAGCAGAGTTAGCTGGTGTGTACTGTCTCTGGCTGGTACCAGCTTTATTCGGTTACTCTGTTCTCGAGTC
GTTGGTTCGATATTTTCAGTCACAAAGCTTGATTTATCCAATGGTCTTGAGCTCTCTAGCTGCTCTGTCTTTCCATGTTCCTCTCTGTTGGCTAATGGTT
CATAAATTTGATTTTGGAGCCAAAGGAGCGGCTGCGTCTATCGGTATCTCTTACTGGCTCAACGCGGTTTTTCTTTGGGTTTATATGAAACGCTCTAGTC
GTTGTGTCGAAACGCGGATTTATATGTCCAAGGATGTTTTTGTTCATACAAATATCTTCTTTCAATTTGCCATTCCTTCTGCAATGATGTGTTGCCTTGA
GTGGTTAGCTTTCGAGGTCATTACTTTGCTGTCTGGTCTTCTACCCAACTCAAAGCTCGAAACATCGGTTATTTCGATTTGCCTCACGACCTCTTCATTG
CATTACAATCTAGTAAATGGAATTGGTGATGCAGCAAGCACCAATGTGGCTAATGAGCTAGGAGCTGGGAATCCGCGAGGGGCTCGTGATTCTGCTGCGG
CTGCAATCATAATTGCAGCTGTTGAGTCAGTTATTGTGAGCTCTAGTCTGTTCTTGTCTCGCAGTGTGTGGCCTTATGCATATAGCAATGTGGAGGAAGT
AATTAGTTATGTGACTGATATCACTCCTATTCTTTGTATCTCAATCCTCATGGACAGCTTCTTGACCGTCCTCTCCGGGATTGTGAGAGGAACAGGGTGG
CAAAAAATTGGAGCTTATGTGAACATAACCTCTTATTATGTCATTGGTATTCCTGTTGGACTTCTATTGTGTTTTCATCTTCACTTCAATGGGAAAGGAC
TTTGGGCTGGTTTAGTCACAGGATCAACATTACAAACTCTAATCCTATTTCTTGTTATTGGATTTACCAATTGGAGCAAAGAGGCAATTAAGGCTAGGGA
GAGAATTGGTGATGAGAAAGTTTGGAGACATGACTCATTGCTTAATTGA

>AT1G66780
ATGGAAAATGGTTTCTCGTTGGTGCCCAAAGAAGAGGAAGAAGAAGAAGATTATAGTAATGAGAAATCTGAAGATCAGACGAGTTATTATTTGTCAACAG
AGATGATGAAGAAGGTAAGCTTCATGGCTGCACCAATGGTGGCTGTGGCTGCTTCTCAATACCTCCTTCAAGTTATCTCCATTGTTATGGCTGGTCACTT
GGACGAGCTTTCTCTCTCAGCCGTTGCTATTGCCACTTCTCTTACCAATGTCACCGGCTTCAGCCTCATCTTTGGATTGGCAGGTGCGTTAGAGACACTG
TGTGGTCAAGCTTTTGGAGCTGGGCAATTTAGGAATATCAGTGCATACACTTACGGCTCAATGCTATGTCTTCTCTTGGTCTGTTTCCCAATCTCACTTT
TGTGGGTTTTTATGGACAAACTCTTGGAGCTTTTCCATCAAGATCCTCTTATCTCTCAATTAGCTTGTAGATACTCAATCTGGCTCATACCGGCTTTATT
CGGATACTCTGTTCTTCAATCTATGACTCGATTTTTCCAGTCACAAGGATTGGTTCTACCTCTCTTCTTGAGCTCTCTTGGAGCTCTCTTTTTTCACGTT
CCCTTTTCGTGGCTTCTTGTCTATAAACTGAGATTCGGAATCGTCGGCGCCGCTTTGTCCATAGGTTTTTCGTATTGGCTCAACGTAGGTTTGCTTTGGG
CTTTCATGAGAGACTCTGCTCTCTATCGAAAAAACTGGAATCTTCGGGCACAAGAAATCTTTTTGAGCATGAAGCAGTTCATTACCCTAGCAATTCCCAC
TGCAATGATGACTTGCCTGGAATGGTGGTCGTTTGAGCTTCTTATACTAATGTCAGGACTCTTACCAAACTCAAAGCTCGAAACATCGGTCCTATCCATT
TGCCTAACAATGTCGTCTCTGCATTACGTTATCGTGAATGCCATAGGAGCAGCAGCGAGCACACATGTCTCAAACAAGCTAGGAGCTGGAAATCCAAAGG
CAGCTCGATCTGCGGCTAATTCTGCGATTTTTCTTGGCATGATTGATGCAGCCATAGTAAGCATCAGTCTCTACAGCTACAGAAGAAATTGGGCTTATAT
ATTCAGTAATGAGAGTGAAGTCGCTGACTATGTCACTCAAATCACACCCTTTCTCTGTCTATCAATTGGTGTTGACAGCTTTCTCGCCGTACTCTCAGGA
GTTGCTAGAGGAACAGGGTGGCAACATATAGGAGCTTATGCAAACATAGGATCGTATTATCTAGTCGGGATCCCGGTAGGTTCAATCTTGTGTTTTGTAG
TGAAATTGAGAGGGAAAGGACTTTGGATCGGTATATTGGTAGGTTCCACTCTACAAACGATTGTTCTTGCTCTTGTCACTTTCTTCACCAATTGGGAACA
AGAGGTAGCGAAGGCTAGAGACAGAGTAATCGAGATGATACCACAAGAAATCATATGA

>AT1G71140
ATGGATTCGGCGGAGAAGGGCTTGCTTGTTGTGAGCGACAGAGAAGAAGTAAACAAGAAAGATGGGTTTTTGCGGGAAACGAAGAAACTTAGTTACATCG
CCGGTCCGATGATTGCAGTGAACTCGTCTATGTATGTTCTTCAGGTGATATCTATAATGATGGTTGGTCATCTCGGTGAGCTTTTCCTCTCTAGCACCGC
CATTGCTGTTTCTTTCTGCAGCGTCACCGGTTTCAGCGTCGTTTTTGGATTGGCTAGTGCGTTGGAAACTTTATGTGGTCAAGCTAATGGAGCTAAGCAA
TATGAGAAGCTTGGTGTTCATACTTACACAGGAATTGTCTCTTTGTTTCTTGTGTGTATTCCTCTCTCTCTTCTCTGGACATACATTGGTGATATACTTT
CTCTTATTGGACAAGATGCTATGGTTGCTCAAGAAGCTGGGAAGTTTGCAACTTGGCTCATACCCGCGCTCTTTGGTTACGCTACTTTGCAGCCGCTTGT
TCGGTTTTTCCAAGCACAGTCTCTGATTTTGCCTTTGGTTATGAGTTCAGTCTCTTCTCTCTGTATCCACATTGTCCTCTGTTGGAGCTTGGTCTTTAAG
TTTGGTCTTGGAAGCCTCGGTGCAGCTATTGCGATCGGTGTTTCTTACTGGCTAAACGTGACTGTTCTTGGATTATACATGACGTTTTCTTCTAGCTGTA
GCAAGAGCCGTGCAACTATCTCCATGAGTTTGTTTGAAGGAATGGGAGAGTTTTTCCGGTTTGGAATCCCATCTGCATCTATGATTTGCCTTGAGTGGTG
GTCATTCGAATTTTTAGTCCTGCTCTCTGGTATTTTACCAAATCCGAAGCTAGAAGCCTCTGTTCTCTCAGTCTGTCTTTCAACACAATCCTCCTTGTAC
CAAATCCCAGAGAGTCTCGGTGCAGCAGCAAGTACAAGAGTTGCAAACGAGTTAGGAGCTGGAAACCCGAAACAAGCTCGAATGGCGGTTTACACAGCGA
TGGTTATAACAGGTGTAGAATCAATAATGGTGGGTGCAATAGTCTTTGGTGCAAGAAATGTATTTGGTTACCTATTCAGTTCTGAAACTGAAGTTGTAGA
CTATGTAAAATCAATGGCTCCACTGCTTTCTTTATCGGTCATATTCGATGCCCTTCACGCAGCTCTCTCGGGTGTGGCTAGAGGATCAGGGAGGCAAGAT
ATTGGGGCATACGTAAACCTAGCAGCATACTATCTCTTTGGAATACCAACTGCTATACTATTAGCTTTTGGGTTTAAAATGAGAGGAAGAGGACTCTGGA
TTGGAATCACAGTTGGGTCATGTGTACAAGCTGTTTTGCTCGGTCTTATCGTAATCCTCACTAATTGGAAAAAACAGGCGAGAAAGGCTAGAGAAAGAGT
GATGGGTGATGAGTATGAAGAGAAAGAAAGTGAAGAAGAACATGAATACATCAGCTAA

>AT1G71870
ATGGAAGACAAAATCCAGTCAGATGATTTCACTTCCCATAAAAACCCAACTCTTCCTCAAGTCATTGAAGAGCTAAAAGAGCTCTGGGCTATGGTTTTAC
CAATCACAGCAATGAACTGTCTTGTCTACGTGCGCGCCGTCGTGTCTGTTCTCTTCCTCGGCCGTCTCGGTAGCCTCGAGTTAGCCGGAGGAGCTCTCTC
CATCGGATTCACCAACATCACAGGATACTCTGTTATGGTTGGACTCGCCTCGGGTCTCGAGCCAGTGTGTAGCCAAGCCTACGGTAGCAAAAACTGGGAT
CTCCTCACGCTCTCTCTTCACCGTATGGTCGTGATTCTCTTAATGGCCTCTCTGCCCATAAGCCTCCTTTGGATCAACCTTGGACCCATCATGCTTTTCA
TGGGTCAAAACCCGGAGATAACCGCTACAGCGGCTGAATATTGTCTCTACGCGCTTCCTGATCTTTTGACCAATACTCTCCTTCAGCCGTTACGTGTTTA
TCTAAGGTCGCAGCGAGTGACGAAACCGATGATGTGGTGTACGCTAGCAGCAGTGGCGTTCCATGTGCCATTGAATTATTGGCTTGTGATGGTGAAGCAT
TGGGGTGTTCCTGGTGTGGCTATTGCGTCTGTTGTGACGAATTTGATCATGGTTGTGCTTTTGGTTGGTTATGTTTGGGTTAGTGGGATGTTGCAGAAGA
GAGTGAGTGGTGATGGTGATGGTGGGTCTACTACGATGGTGGCGGTGGTGGCTCAGTCGTCGTCTGTGATGGAGTTGGTTGGAGGGTTGGGACCGTTGAT
GAGAGTGGCGGTTCCGAGTTGTTTGGGGATATGTTTGGAATGGTGGTGGTATGAGATTGTGATTGTGATGGGTGGTTACTTGGAGAATCCTAAGCTTGCT
GTGGCTGCCACTGGGATTTTGATTCAGACTACTAGTCTTATGTATACGGTTCCTATGGCTTTAGCTGGATGCGTCTCTGCTCGGGTTGGGAACGAGCTCG
GTGCAGGTAGACCTTACAAGGCCAGACTAGCCGCGAACGTGGCTCTAGCTTGCGCGTTTGTAGTAGGAGCATTGAATGTGGCTTGGACGGTTATTCTAAA
AGAGCGTTGGGCTGGACTATTCACTGGCTATGAGCCACTCAAGGTCTTGGTTGCTTCGGTTATGCCAATTGTCGGGCTATGCGAGCTAGGGAATTGTCCA
CAGACCACGGGCTGCGGGATTCTTAGAGGGACAGGTCGGCCTGCGGTTGGGGCACATGTGAATCTCGGGTCGTTTTATTTCGTTGGGACTCCCGTGGCAG
TTGGACTAGCGTTTTGGTTGAAAATTGGGTTTAGTGGGTTGTGGTTTGGGTTGCTTTCAGCTCAAGCGGCTTGCGTGGTTTCGATATTGTATGCGGTTTT
GGCGAGGACGGATTGGGAAGGGGAAGCCGTGAAGGCAATGAGACTGACGAGTTTGGAGATGAGGAAAGTTGGACAAGATGAAGAGTCTTCATTGTTATTG
TTGGATGATGAGAAGTTGGGTGATGTTTTGTAA

>AT1G73700
ATGGAAGATGGTGTGACGCCTCCGCTTCTGATCACAGAGAAAGACACGACGATGATTCGTGTGAAGGAGGAGGTGAAGAAGCAGCTATGGCTTTCTGCTC
CACTCATTGGTGTTAGCCTTCTTCAATACTCTCTCCAAGTCATCTCCGTCATGTTCGTTGGCCATCTTGGCTCTCTTCCTCTCTCTGCCGCCTCTATCGC
CACCTCCTTTGCCTCCGTTACCGGCTTCACCTTCCTCTTGGGAACAGCAAGTGCATTGGAGACACTATGTGGCCAAGCTTACGGAGCAAAACTATATGGA
AAATTGGGAATTCAAATGCAGAGAGCAATGTTTGTACTTCTTATACTCTCTGTTCCTCTCTCAATCATTTGGGCTAACACAGAACAGATTCTCGTATTGG
TCCATCAAGACAAGTCCATTGCAAGTGTTGCTGGCTCCTACGCTAAATACATGATCCCGAGCCTCTTCGCCTACGGACTGCTTCAATGTATCAACAGGTT
CTTGCAAGCGCAGAACAATGTGTTCCCTGTCTTTGTCTGCTCTGGTATCACTACATGTCTTCATTTGCTTCTCTGTTGGTTGTTTGTGTTGAAGACTGGT
TTAGGATACAGAGGAGCTGCTCTTGCTATTTCGGTCTCTTACTGGTTCAACGTCATTCTCCTCTCGTGTTATGTCAAGTTTTCGCCTTCTTGCTCGCATA
GTTGGACCGGGTTTTCGAAAGAGGCTTTTCAAGAACTTTATGATTTCTCTAAAATTGCTTTTCCTTCAGCGGTCATGGTCTGTTTGGAGCTTTGGTCCTT
CGAGCTTCTGGTTCTTGCCTCAGGCCTTCTTCCTAACCCGGTTTTAGAAACTTCGGTGCTTTCAATCTGTCTAAATACTTCCCTAACAATCTGGCAGATT
TCGGTTGGTCTTGGTGGCGCTGCAAGCATAAGGGTCTCAAACGAGTTAGGAGCAGGGAATCCACAAGTGGCAAAACTGGCTGTATATGTCATTGTAGGCA
TAGCAGTAGCCGAGGGAATTGTGGTTGTAACAGTTTTGTTGTCGATTCGGAAGATCTTAGGTCATGCTTTTAGCAGCGACCCGAAAATCATCGCATATGC
CGCATCAATGATACCGATTGTTGCATGTGGAAACTTCCTTGATGGCTTACAATGCGTACTCTCAGGGGTTGCTAGAGGATGTGGATGGCAGAAAATTGGA
GCATGTGTGAATCTTGGATCATATTATCTTGTTGGAGTTCCATTAGGATTGTTACTTGGTTTCCATTTCCACATTGGTGGTCGGGGGCTTTGGCTGGGAA
TCGTAACAGCATTGTCTGTTCAAGTGTTGTGTCTTTCCTTAGTCACTATATTCACAAACTGGGATAAAGAGGCAAAGAAAGCTACGAACAGAGTCGGATC
TTCAGATGACAAAGATGGTGACGTCCAATGA

>AT1G51340
ATGATGTCTGAAGATGGCTACAACACAGATTTTCCAAGAAACCCTCTATACATTTTCTTTAGTGATTTCAGATCAGTTCTGAAATTTGATGAGCTCGGTT
TAGAGATAGCGCGAATTGCTTTACCCGCAGCACTTGCTTTAACAGCTGATCCTATTGCATCTCTAGTTGACACAGCCTTCATAGGCCAAATTGGTCCTGT
AGAGCTTGCTGCAGTTGGAGTTTCTATTGCTTTATTCAACCAAGTTTCAAGAATTGCTATTTTCCCACTTGTTAGCATCACAACTTCCTTTGTAGCAGAA
GAAGATGCTTGTAGTTCTCAGCAAGACACAGTCCGAGATCATAAAGAATGTATTGAAATTGGTATCAACAATCCAACTGAGGAAACTATAGAATTGATTC
CTGAAAAACATAAAGATTCTTTATCAGATGAATTTAAAACCAGTAGCAGTATCTTTAGTATTAGTAAACCTCCAGCCAAGAAAAGAAACATACCATCAGC
TTCATCTGCTTTAATCATTGGAGGCGTTCTCGGCCTTTTTCAAGCCGTGTTTCTTATATCCGCAGCCAAACCTCTCTTGAGTTTCATGGGAGTAAAACAC
GATTCTCCAATGATGAGACCTTCTCAGAGATATCTATCTTTAAGATCACTTGGTGCACCAGCTGTTCTACTCTCACTTGCGGCACAAGGCGTTTTCCGCG
GATTTAAAGACACGACAACTCCGTTATTCGCTACTGTGATTGGAGATGTAACAAACATAATACTCGACCCGATTTTCATATTTGTTTTCCGCCTAGGCGT
AACAGGAGCAGCCACTGCTCATGTTATATCCCAATACCTTATGTGTGGAATACTCTTGTGGAAACTGATGGGTCAAGTTGATATCTTCAACATGAGTACC
AAACATCTTCAGTTCTGTAGATTCATGAAAAATGGCTTTCTTTTGCTGATGAGAGTAATTGCAGTAACATTCTGTGTAACTCTCTCCGCGTCACTAGCTG
CACGAGAAGGATCAACTTCCATGGCAGCTTTCCAAGTTTGCTTGCAGGTTTGGTTAGCTACTTCACTTCTTGCAGACGGGTACGCCGTAGCTGGCCAGGC
AATACTAGCGAGCGCGTTTGCCAAAAAAGACTACAAAAGAGCAGCAGCTACCGCCTCTCGTGTACTGCAGTTGGGATTGGTTCTCGGTTTTGTACTTGCG
GTTATACTTGGAGCAGGATTGCATTTTGGAGCAAGAGTGTTTACAAAAGACGATAAAGTTTTACACCTAATTAGCATAGGACTTCCGTTTGTGGCAGGGA
CACAACCAATTAATGCCTTAGCGTTTGTGTTCGATGGAGTTAACTTTGGAGCATCCGATTTCGGTTACGCCGCAGCTTCATTAGTAATGGTGGCTATAGT
TAGCATCTTGTGTTTGCTCTTCCTCTCATCGACTCATGGTTTTATTGGACTTTGGTTTGGTCTCACCATTTACATGAGTCTTAGAGCAGCCGTTGGATTC
TGGCGGATTGGGACAGGAACAGGACCTTGGTCTTTTCTTAGGAGCTGA

>AT3G08040
ATGACGGAAACTGGTGATGATCTTGCTACGGTGAAGAAGCCAATCCCATTTCTCGTTATCTTCAAAGATTTAAGACATGTATTCAGTAGGGACACAACTG
GGCGAGAGATTCTAGGCATCGCGTTTCCAGCAGCTTTGGCTTTAGCTGCTGATCCAATCGCTTCTCTGATTGATACCGCTTTTGTCGGGCGTTTAGGAGC
GGTTCAGCTAGCGGCGGTTGGAGTTTCCATTGCCATATTCAATCAAGCTTCTAGAATTACGATATTCCCACTTGTGAGCCTCACAACTTCATTTGTGGCA
GAGGAAGACACGATGGAGAAGATGAAAGAAGAAGCAAACAAAGCCAATCTTGTTCATGCAGAAACTATACTTGTTCAAGATTCTTTGGAAAAGGGCATTT
CTTCACCTACAAGTAACGATACCAACCAGCCACAGCAACCTCCAGCTCCGGATACAAAGTCAAATAGCGGAAACAAATCGAATAAAAAGGAGAAGAGGAC
CATTAGAACAGCATCAACAGCTATGATCTTGGGGTTAATCCTTGGCCTTGTGCAAGCTATTTTCTTGATTTTCAGTTCAAAGTTGCTTCTAGGCGTCATG
GGAGTGAAACCAAATTCACCAATGTTATCACCAGCACACAAGTACTTGAGCATACGAGCTTTGGGGGCTCCTGCATTGCTTCTATCTCTTGCTATGCAAG
GCATCTTTCGTGGATTCAAGGACACCAAAACTCCTCTCTTTGCCACTGTCGTAGCAGATGTTATCAACATAGTTCTCGACCCCATCTTCATTTTTGTGCT
TCGTCTAGGGATCATCGGTGCAGCCATTGCCCATGTCATTTCTCAGTACTTCATGACTCTAATATTGTTCGTCTTCCTCGCAAAGAAAGTTAATTTGATT
CCACCAAACTTCGGGGATTTGCAGTTTGGAAGGTTCCTTAAAAATGGGCTACTATTGCTGGCGAGGACCATAGCAGTGACGTTTTGTCAGACCTTAGCAG
CAGCAATGGCGGCGCGGCTGGGTACAACACCAATGGCTGCTTTTCAGATTTGTTTACAAGTATGGTTAACTTCTTCTCTTCTCAATGATGGTCTTGCCGT
TGCTGGTCAGGCGATTCTGGCTTGTTCGTTTGCTGAGAAGGACTATAACAAAGTGACTGCTGTTGCATCCCGTGTTCTACAGATGGGTTTTGTGTTAGGA
CTTGGACTGTCCGTTTTTGTTGGACTAGGTCTCTACTTTGGTGCCGGAGTTTTCTCCAAGGACCCTGCTGTTATTCACCTCATGGCCATCGGAATACCGT
TTATAGCAGCAACGCAGCCAATAAACTCTCTCGCCTTTGTATTGGATGGAGTCAATTTTGGAGCATCTGATTTTGCTTACACTGCATACTCCATGGTGGG
AGTGGCGGCCATAAGCATTGCAGCAGTAATATATATGGCAAAGACCAATGGTTTCATAGGAATATGGATAGCTCTTACAATCTATATGGCTCTCCGGGCT
ATTACTGGAATTGCCAGGATGGCGACAGGAACTGGACCGTGGAGGTTCTTGCGTGGACGATCATCCTCTTCATCTTCCTAG

>AT2G38330
ATGGCGGCGGTCGCTACCTCCTTCTGTTTCTCTCCCCATCGATCGCCGTCACGTTTTGGAAACCCTAATTCATCCATTCGAAGAACAATCGTCTGTAAAT
CATCTCCTCGCGATGAATCTCCAGCCGTCTCCACTTCTTCTCAGCGACCGGAAAAGCAGCAGAATCCTCTGACTTCACAGAATAAACCGGATCATGATCA
CAAACCGGATCCTGGGATTGGTAAAATTGGAATGGAGATAATGTCAATTGCATTACCTGCTGCATTAGCTTTAGCTGCTGATCCTATAACATCTCTTGTC
GACACTGCCTTCGTTGGCCATATTGGTTCTGCGGAATTAGCTGCAGTAGGAGTGTCAGTTTCTGTATTCAATTTGGTGTCGAAGCTCTTCAATGTTCCTT
TACTAAATGTCACAACATCGTTTGTTGCGGAGGAGCAAGCAATTGCTGCTAAGGATGATAATGATTCTATAGAAACAAGCAAGAAAGTGCTGCCTTCGGT
TTCAACTTCATTAGTTCTTGCTGCTGGAGTTGGTATTGCAGAGGCCATTGCGCTATCTCTCGGGTCTGATTTCTTGATGGATGTCATGGCTATACCTTTT
GATTCACCAATGCGGATACCAGCAGAGCAGTTCCTCAGACTTCGAGCGTATGGTGCACCACCAATTGTTGTTGCATTGGCTGCGCAAGGAGCTTTTCGAG
GTTTCAAGGACACAACAACGCCTCTATATGCCGTTGTTGCGGGGAATGTACTTAATGCGGTATTGGATCCAATCCTGATATTTGTCCTTGGTTTTGGTAT
CTCTGGTGCTGCGGCTGCTACTGTGATTTCTGAATACTTGATTGCATTTATTCTTCTATGGAAGTTGAATGAGAATGTAGTTTTGCTCTCTCCTCAAATC
AAAGTGGGAAGAGCCAACCAGTACCTCAAATCAGGTGGGCTTCTCATTGGTAGAACGGTGGCTTTGCTTGTGCCATTCACATTAGCTACTTCGTTAGCAG
CTCAAAATGGACCCACTCAAATGGCTGGCCATCAAATCGTCTTGGAAATCTGGTTGGCTGTCTCTTTACTCACCGATGCTTTAGCCATTGCTGCACAGAG
TCTTCTTGCCACCACTTACTCTCAAGGAGAATACAAACAAGCCCGGGAAGTTCTCTTCGGAGTCCTTCAAGTAGGTTTAGCAACTGGAACTGGTTTGGCT
GCTGTATTGTTCATCACTTTCGAACCATTTTCAAGCTTATTCACAACGGATTCAGAAGTTTTAAAGATTGCTTTGTCAGGGACCTTATTTGTGGCTGGAT
CTCAACCGGTGAATGCTCTAGCGTTTGTTTTGGATGGGCTCTATTATGGTGTCTCTGACTTCGGATTTGCCGCTTATTCTATGGTGATTGTCGGATTCAT
ATCTTCCTTGTTCATGCTTGTGGCTGCACCAACGTTTGGCCTTGCCGGGATCTGGACTGGTTTGTTCCTCTTCATGGCGTTGCGGTTGGTTGCTGGAGCC
TGGAGATTGGGGACAAGAACCGGTCCATGGAAAATGCTATGGTCTGCTCCAGAGAAGCCAGAATGA

>AT4G38380
ATGGAGTCCAGTAGAGTAGTAGTGGGTGGTGGGCTGCCCTTGGCGAATAGGAGGAACTCTAGCTTTGCCAAACCCAAAATCCAACAAGGGACTTTTCTAC
CTCTATCTCGGATCAATAATGTCTCTGCCCCCCAAAAATGCTCCCTTCACACCAATCCAAACCCCATGTTCCCTTTTGTTACTCGCCGCAAGAGCCAGAC
TAACCCTGATTGCGGTGTCGTCAAGTTGGGGGAAGAAGATGACTCTTGCTCTTCACTGGACAAACTCCCGGAGGTTAATGGGGTTCACACTGGTGTAGCA
CGTCCTGTCGATATCAAACGAGAACTCGTGATGCTCTCTCTTCCAGCCATTGCTGGCCAAGCTATTGATCCTTTGACGCTGCTAATGGAGACTGCATACA
TCGGAAGGCTCGGATCTGTAGAGTTGGGTTCAGCTGGCGTTTCCATGGCCATTTTCAATACCATATCAAAGCTCTTCAACATTCCGCTCCTCAGCGTTGC
CACTTCTTTCGTCGCTGAAGATATTGCAAAGATTGCCGCTCAAGATTTAGCCTCAGAAGATAGTCAGAGTGACATACCTTCTCAAGGTTTACCAGAAAGG
AAACAGTTATCTTCAGTGTCAACAGCGCTAGTGTTAGCCATTGGAATTGGCATCTTCGAGGCACTGGCATTGTCTTTGGCATCTGGACCCTTTCTAAGGT
TAATGGGTATACAATCTATGTCAGAAATGTTCATCCCTGCGCGGCAGTTTCTTGTCCTTAGGGCGCTTGGTGCTCCTGCTTATGTGGTTTCCTTAGCACT
TCAAGGCATTTTTCGTGGATTCAAGGATACAAAAACTCCAGTCTACTGTTTAGGTATTGGTAATTTTCTGGCTGTATTTCTATTCCCTCTGTTTATATAC
AAATTCAGGATGGGTGTAGCCGGGGCAGCAATCTCTAGTGTCATCTCCCAGTACACTGTTGCCATTTTGATGCTTATACTCTTGAACAAAAGAGTTATAC
TGCTTCCTCCAAAGATTGGGTCACTAAAGTTCGGCGATTACCTAAAATCAGGGGGATTTGTTCTGGGAAGGACTCTTTCTGTGCTCGTGACCATGACTGT
TGCCACATCAATGGCGGCTCGTCAGGGAGTTTTCGCAATGGCAGCACATCAGATATGCATGCAAGTGTGGTTGGCGGTATCTCTGCTTACTGATGCACTA
GCTTCATCTGGACAGGCCTTGATCGCGAGCTCTGCATCCAAAAGAGACTTTGAAGGTGTGAAAGAGGTTACTACTTTTGTTCTGAAGATAGGAGTGGTGA
CTGGGATCGCACTGGCTATTGTGTTGGGGATGTCTTTCAGTTCAATAGCTGGTTTGTTTTCCAAAGACCCTGAAGTTCTGCGGATTGTGAGAAAGGGTGT
ATTGTTTGTAGCGGCGACTCAACCAATAACAGCGCTAGCGTTTATCTTTGATGGGCTGCACTATGGGATGTCTGACTTCCCCTACGCGGCTTGCTCGATG
ATGGTGGTGGGAGGAATATCATCAGCGTTCATGCTGTATGCACCGGCAGGGTTGGGGCTAAGTGGAGTGTGGGTGGGGCTGAGCATGTTCATGGGATTGC
GGATGGTGGCTGGATTCAGCAGATTAATGTGGAGGAAGGGTCCATGGTGGTTCATGCATACCAGTGACAAGCGTCTTGCTTAA

>AT4G39030
ATGCTAATCAAATCCCAAAGATTGACTCTTTTCTCTCCTCTCTTGTCCAAAACAAGACGGATCCCGGTTAACTCCCACCAAACACTGGTCGCAGAATCGG
TGATAACTCGGAGAACACTCGGTGCGATCACCGCAACTCCGAGTTTTCATAAAAATCCGGTGGTGATTCGACGGAGGATCAAATTAGAGAGAGTTACGAG
GAACTGCGTCAGAATTGATCGGGAAATCGACGAAGAAGAAGAAGAAGAGGAGAAGGAGAGAGGGGATCTGGTGAAACAGAGCATATGGGAACAGATGAAA
GAGATAGTGAAGTTCACAGGTCCGGCGATGGGGATGTGGATTTGTGGACCGTTGATGAGTCTCATCGACACGGTCGTCATCGGCCAAGGAAGCTCCATCG
AACTCGCTGCTCTTGGACCGGGAACAGTACTATGCGACCACATGAGTTATGTCTTCATGTTCCTCTCCGTGGCTACATCCAATATGGTTGCTACTTCTCT
TGCCAAACAGGACAAGAAAGAAGCGCAACATCAAATCTCTGTTTTACTCTTTATTGGATTGGTTTGTGGACTAATGATGCTTCTGCTCACAAGATTATTC
GGTCCTTGGGCTGTTACTGCTTTTACAAGGGGGAAGAACATTGAGATTGTCCCTGCAGCTAATAAGTATATTCAGATTCGAGGCTTAGCGTGGCCGTTTA
TCCTTGTTGGATTGGTTGCTCAAAGTGCAAGTCTTGGAATGAAGAACTCATGGGGACCTCTTAAAGCATTAGCTGCAGCAACGATCATTAACGGTCTTGG
CGATACAATCCTATGCTTGTTTCTTGGACAAGGTATCGCTGGAGCTGCTTGGGCAACAACTGCTTCACAGATTGTTTCGGCTTATATGATGATGGATTCT
CTGAACAAAGAAGGCTACAATGCTTACTCTTTTGCGATCCCTTCACCGCAAGAACTATGGAAGATCTCTGCACTCGCTGCACCTGTTTTTATCTCCATTT
TCTCCAAGATTGCTTTCTACTCTTTCATAATTTACTGTGCTACTTCCATGGGAACTCACGTTTTAGCCGCTCATCAGGTGATGGCTCAGACGTATAGGAT
GTGCAATGTATGGGGTGAGCCACTCTCTCAAACGGCTCAGTCATTTATGCCAGAGATGTTATATGGTGCGAACCGTAATCTTCCCAAGGCTAGAACGTTG
CTTAAGTCCCTGATGATTATTGGAGCCACGCTTGGATTAGTCTTGGGAGTTATCGGAACAGCGGTTCCAGGCCTGTTTCCTGGTGTCTACACACATGATA
AAGTCATCATATCCGAGATGCATAGACTGCTTATACCTTTCTTCATGGCGTTGTCTGCATTGCCCATGACAGTATCCCTCGAGGGTACATTGCTGGCGGG
ACGTGATCTCAAATTCGTCAGCTCAGTGATGAGTTCAAGCTTCATAATTGGTTGTCTCACACTAATGTTCGTGACAAGAAGTGGCTATGGTTTACTCGGC
TGCTGGTTCGTTCTCGTCGGATTTCAATGGGGCCGGTTTGGTCTATATCTACGACGGCTTCTTTCGCCTGGAGGCATACTTAATTCAGATGGGCCGAGTC
CATACACGGTGGAGAAGATTAAATCCATTTAA

>AT2G21340
ATGCAAATTCAATGCAAAACCCTAACTTTTACAGTTTCTTCGATTCCTTGTAACCCAAAGCTACCATTCCCATCTTCCCTCACTTTACGGTCATGGAATC
CTTCATTCCCGAGTTTCAGGAGCTCCGCTGTTTCCGGACCAAAGTCATCACTGAAGCTGAACAGGTTTTTAAGAAACTGTGCAAGTACGAATCAGGAGCT
TGTTGTTGATGGAGAAACCGGAAATGGGTCGATTTCGGAGCTCCAAGGAGATGCAGCAAATGGTTCGATTTCGCCGGTGGAAGTGGAAGCAGAAGTAGAA
GAAGTGAAGGTAGATGATTTGGCGACTCAGAGCATTTGGGGACAGATGAAAGAGATCGTCATGTTTACCGGACCTGCCGCGGGATTGTGGCTATGTGGGC
CGTTGATGAGTCTCATTGATACGGCGGTGATTGGTCAAGGAAGCTCACTCGAACTCGCTGCTTTAGGTCCTGCTACCGTCATCTGTGATTATTTGTGTTA
TACGTTCATGTTCCTCTCAGTTGCGACTTCAAATCTTGTTGCTACCTCTCTTGCTCGGCAGGATAAAGATGAAGTACAACATCAGATATCGATCTTGCTT
TTCATTGGGTTGGCTTGTGGAGTCACGATGATGGTGTTGACAAGACTGTTTGGTTCCTGGGCACTAACTGCTTTTACAGGGGTAAAGAATGCCGACATTG
TTCCAGCAGCTAATAAATATGTTCAGATTCGTGGTTTAGCATGGCCAGCTGTTCTCATTGGATGGGTTGCTCAAAGTGCAAGTCTTGGTATGAAAGACTC
ATGGGGACCTCTTAAGGCTTTGGCGGTTGCTAGTGCAATAAACGGTGTTGGTGATGTGGTCTTATGCACCTTTCTAGGATATGGTATAGCAGGTGCAGCT
TGGGCAACTATGGTGTCACAAGTTGTTGCTGCTTATATGATGATGGACGCATTGAACAAGAAAGGATACAGCGCATTCTCATTCTGTGTTCCTTCTCCAA
GTGAACTTTTGACGATTTTTGGACTCGCTGCCCCTGTCTTTATAACTATGATGTCAAAGGTTTTGTTCTATACGCTCCTTGTGTACTTTGCTACATCAAT
GGGTACAAATATCATAGCTGCTCATCAGGTTATGCTTCAGATATATACCATGAGTACGGTTTGGGGGGAGCCTCTCTCTCAAACTGCACAGTCCTTTATG
CCTGAGCTTTTATTCGGAATCAATCGTAATTTGCCTAAAGCTAGGGTGCTTCTGAAGTCACTAGTTATCATCGGAGCTACGCTAGGAATAGTAGTCGGAA
CCATTGGCACAGCAGTTCCATGGCTGTTCCCTGGCATCTTCACACGTGACAAGGTTGTCACATCCGAGATGCACAAGGTCATAATACCGTATTTTCTTGC
TTTATCCATCACTCCAAGTACTCACAGTCTTGAAGGCACCTTACTGGCTGGAAGAGATCTTAGATATATCAGCTTGTCAATGACTGGATGCTTAGCGGTC
GCTGGGCTTCTACTTATGCTTCTGAGCAATGGAGGATTTGGTTTGAGAGGCTGCTGGTATGCTCTCGTGGGATTCCAATGGGCTCGGTTTTCTCTATCTC
TTTTCCGCCTTCTATCGCGGGATGGTGTACTGTACTCCGAAGATACAAGCCGATACGCTGAGAAAGTGAAAGCTGCGTAG

>LOC_Os07g01750
ATGCAAGATCAACGTGCTGGTCCTGCAAAGTCTAAAGAAAAGAAAAGAGTAAGCCGCCACAAGCAGGCAAAATTAACTACTGTAATTATTAAAGCTGTGC
CCTTAACTACAAAAGAGTTGAGACAAAAAAAATCAGAGTTGAGAGTTGAGAGAAGAAGAGTTAAGATGGGTGGAGATGAGCGGGCAGTGGCTGCTCCGTT
GCTGCAGCAGCAGCAAGACGGCGGCGGCGGCGACGGCGAGAGGAGGAGGAGGCGGTGGTGGTGGGGATGGTGGGACGGGGAGGAGGCGGCGGGGCAGCTG
GCGTTCGCGGCGCCGATGGTGGCGACCAGCATGGCCTACTACGCCATCCCGCTGGTCTCCGTCATGTACGCCGGCCGCCTCGGAGAGCTCGAGCTCGCCG
GCGCCACCCTCGGCAACTCCTGGGGCACCGTCACCGGAATCGCCCTCATGCCATGGTTAAATATTAGGGGTGTTCTGGCTGCAAAAGGGCTGCAAAAGGA
TAAATTAGATACTGGACTAAGCGGGTCTCTAGAGACGCTCTGCGGGCAAGGTTATGGTGCAAAAATGTACCACATGATGGGGGTGTACCTACAAGCATCC
ATCATCACATCGGCCTTCTTCTCGGTGCTCGTCTCCCTCCTCTGGTTTTACTCAGAGCCTGTCCTCATCTTCCTCCGCCAGGACCCTGAGGTCACGAGAA
CAGCAACGCTGTTCCTGCGTTACTCCATCCCGGCTCAGTTTGCCTATGGCTTCATCCAGTGCACCCTCAGGTTCCTACAGACACAATCTGTGGTGACACC
GCTGGTGGTGTTTGCACTCCTGCCACTGGTGCTTCATTTCGGGATCACCCATGCGTTCGTGCACTACCTGGGGTTCGGCTATGCTGGGGCTGGTATGTCA
ACGTCAGTGTCGCTGTGGCTCTCCTTCCTCATGCTCGCTGCCTATGTGTGCTTGTCAGAAAGGTTCAAGCACACCTGGGAGGGCTTCTCCACCGAGGCAT
TTCGCCATGTTCTACCTGGCCTAAAGCTGGCTATCCCCTCTGCAGTGATGGTGTGCTTTGAGTACTGGGCGTTCGAGGTGCTGGTTTTAGTTGCTGGGCT
GATGCCGAATTCTCATATGAGTACTTCTATCATTGCAATGTGTGAAAACACTGAAGCGATATCATACATGATCACCTATGGGTTTGCTGCTGCTATCAGC
ACAAGGGTGTCAAATGAGCTTGGAGCTGGTAACGTTGCGAAGGCGAAGAAGGCGCTTGCTGTGACGCTGGTGCTCTCCCTGCTGCTGGGAGTGGCATTTC
TTCTGCTCCTAGGCCTTGGTCATGATCTCTGGGCAGGGCTGTTCAGCAAAAGTGATGCAGTTATAAGCGAATTCGCTTCGATGACTCCGTTGCTCATCGG
GTCAGTGGTGCTGGACTCTACACAGGGAGTCTTGTCAGGGGTTTCAAGAGGCTGTGGTTGGCAGCACTTGGCAGCATGGACCAACCTGGTGGCATTCTAC
ATTGTTGGCTTACCACTTTCTATCCTCTTTGGATTTAAGCTTGGCCTTCAGACCAAGGACCAAATGGGAAAGATTAGAGCTGACAATGAACGGCAAAGAA
GACGGTTTTGTCTGTTGAGGCTTGAAAGATCTGAACTTACCAGTTTAGCAGCAGCATACGCCTCTCTGGTTGAATCGAACATTGAAGTGAAAAGTTTTAG
AGCTTAG

>LOC_Os11g03240
ATGGAGAGGACGACGGAGGATGATGAGAGGCCGACGGTTCCTCTGCTGGAGCCTAAGCCGGCGAGCAACGAGGAGGAAGAAGAGGTTGGATCGGTGAGGC
GGCGAGTGGTGGAGGAGAACAAGAAGCTGTGGGTGGTGGCGGGTCCTTCCATCTGCGCCCGCTTCTCCTCCTTCGGCGTCACCGTCATCAGCCAGGCGTT
CATCGGACACATCGGCGCCACCGAGCTCGCCGCCTACGCCCTCGTCTCCACCGTCCTCATGCGCTTCAGCAATGGCATCCTGCTTGGCATGGCGAGCGCA
TTAGAAACATTGTGTGGACAATCATATGGCGCCAAGCAATATCACATGTTGGGTGTCTATCTACAACGCTCATGGCTAGTTCTCTTCTGTTGTGCAGTCA
TCCTTCTCCCGGTCTATATCTTCACAACTCCACTCCTGATTGCTCTCGGTCAAGATCCTGAGATCTCTGCCGTCGCTGGCACCATCTCTCTATGGTACAT
CCCCGTAATGTTCTCTTACATATGGGCATTCATGCTCCAAATGTACCTACAAGCGCAGAGCAAGAACATGATTGTCACTTACCTTGCCTTCCTCAATCTT
GGGATTCACCTCTTCTTGTCATGGCTCCTAACAGTCAAGTTCCAACTTGGTCTTGCTGGGGTCATGGGATCCATGGTCATCTCCTTTTGGATCCCTGTGT
TTGGCCAACTCGCTTTTGTCTTCTTTGGTGGTTGCCCTCTAACATGGACAGGGTTCTCATCCTCTGCTTTTACTGATCTTGGTGCTATTATGAAGCTTTC
GTTATCGTCTGGAGTGATGCTTTGTTTAGAATTGTGGTACAACACCATATTGGTGCTCCTCACTGGTTATATGAAGAATGCAGAGGTTGCTCTTGATGCT
CTTTCTATATGCCTTAATATCAATGGTTGGGAGATGATGATTTCTATCGGATTTTTGTCTGCAATAGGAGTGCGGGTGGCAAATGAACTTGGAGCCGGGA
GTGCAAGAAGGGCTAAGTTTGCCATTTTCAATGTGGTCACCACTTCTTTCTTGATAGGATTTGTGTTGTTTGTGCTCTTCCTTTTCTTCCGTGGAAGCCT
TGCATACATATTTACTGAAAGTAAGGCAGTAGCAGATGAAGTCGCTGATCTTGCTCCCCTTCTAGCTTTCTCCATTTTGTTGAATAGTGTTCAACCAGTG
CTCTCAGGTGTCGCTATCGGATCGGGTTGGCAAAGTGTAGTTGCCTATGTTAATGTTACATCGTACTACTTGATTGGTATCCCTCTTGGTGCAATACTAG
GCTATGTGCTAGGATTTCAAGCAAAGGGCATTTGGATCGGCATGCTTCTTGGAACACTAGTCCAGACTCTTGTGCTTCTATTCATCACACTTAGGACCAA
TTGGAAAAAACAGGTAGAGATTACTCGAGAGAGATTAAACAGATGGTATATGGATGAGAACGGACGATCACAGAATTCAATAGGAAATGCATGA

>LOC_Os12g03260
ATGGAGAGGCCGGGTGATGAACATGATGACTGCAGGACGGCTCCTCTGCTGGAGCCTAAGCACGCTCATGGCGAAGGCAGCAACAACGACAAGCAAGAAG
AAGATGAAGAGGAGGTTGGGTCGTTGGGGCCGCGGGTGTTGGTGGAGAGCAAGAAGCTGTGGGTGGTGGCGGGTCCTTCCATCTGCGCGCGCTTCTCCAC
CTTCGGCGTCACCGTCATCAGCCAAGCCTTCATCGGCCACATCGGCGCCACCGAGCTCGCCGGATACGCTCTCGTCTCCACCGTCCTCATGCGCTTCAGC
GGCGGCATCCTCCTAGGCATGGCAAGTGCATTGGAAACATTGTGTGGGCAATCATATGGCGCCAAGCAATACCACATGTTGGGCATCTATCTACAACGTT
CATGGATAGTTCTCTTGTGTTGTGCAGTCCTCCTCCTCCCGATATACCTCTTCACCACTCCACTCCTAATTTTTCTTGGCCAGGATCCTAAGATCGCTGC
TATGGCCGGCACTATTTCATTGTGGTATATCCCTGTTATGATATCCAATGTTGGGAACTTCACGCTCCAAATGTACCTACAAGCACAGAGCAAGAACATG
ATTGTCACTTATCTTGCCATGCTCAATCTTGGGCTTCACCTTTTCCTATCATGGCTTTTAACGGTCCAGTTCCACCTTGGCCTTGCTGGGGTCATGGGCT
CCATGGTCATTGCCTACTGGATTCCAGTATTTGGTCAGCTTGCTTTTGTCTTCTTTGGTGGTTGCCCTCTAACATGGACAGGATTCTCATCTGCTGCTTT
TACTGAACTCGGTGCTATTGTCAAGCTTTCACTGTCTTCTGGAGTGATGCTTTGTGTGGAATTATGGTACAACACAATTTTGGTTCTCCTCACTGGTTAT
ATGAAGAATGCAGAGATTGCTCTTGATGCTCTTTCAATATGCCTTAATATCAATGGTTGGGAGATGATGATTTCTATAGGGTTTTTATCTGCAACAGGAG
TGCGGGTGGCAAATGAACTTGGAGCTGGAAGCGCAAGAAGGGCTAAGTTTGCCATTTTCAATGTGGTCACCACTTCTTTCTCGATAGGATTTATGTTGTT
TGTGCTCTTCCTTATCTTTCGTGGAAGGCTTGCATACATATTTACTGAAAGTAAGGTAGTAGCAGATGCAGTTGCGGAGCTTTCTCCCTTGCTAGCCTTC
TCCATTTTGTTGAATAGTATTCAACCAGTGCTCTCAGGTGTCGCTGTTGGATCAGGTTGGCAAAGTGTAGTTGCCTATGTTAATGTTACATCATATTACT
TGTTCGGTATCCCTATTGGTGTAATACTAGGCTATGTGCTAGGATTTCAAGTAAAGGGCATTTGGATTGGTATGCTTCTTGGTACGCTAGTCCAGACTAT
TGTGCTTCTATTTATCACTCTTAGAACTGATTGGGAAAAACAGGTAGAGATTGCTCGACAGAGATTAAACCGCTGGTCTATGGATGAGAATGGGAGACAA
CAGAATCCGGGTGAAAATCCATGA

>LOC_Os11g03500
ATGGAGAGGCCGGGTGATGAACATGATGACTGCAGGACGGTTCCTCTGCTGGAGCCTAAGCATGCTCATGGCGAAGGCAGCAACAACAAGCAAGAAGAAG
ATGAAGAGGAGGTTGGGTCGTTGGGGCGGCGGGTGTTGGTGGAGAGCAAGAAGCTGTGGGTGGTGGCGGGTCCTTCCATCTGCGCGCGCTTCTCCACCTT
CGGCGTCACCGTCATCAGCCAAGCCTTCATCGGCCACGTCGGCGCCACCGAGCTCGCCGGATACGCTCTCGTCTCCACCGTCCTCATGCGCTTCAGCGGC
GGCATCCTTCTAGGCATGGCAAGTGCATTGGAAACATTGTGTGGGCAATCATATGGCGCCAAGCAATACCACATGTTGGGCATCTATCTACAACGTTCAT
GGATAGTTCTCTTGTGTTGTGCAGTCCTCCTCCTCCCGATATACCTCTTCACCACTCCACTCCTAATTTTTCTTGGCCAGGATCCTAAGATCGCTGCTAT
GGCTGGCACTATTTCATTGTGGTACATCCCTGTTATGATATCCAATGTTGGGAACTTCACGCTCCAAATGTACCTACAAGCACAGAGCAAGAACATGATT
GTCACTTATCTTGCCATGCTCAATCTTGGGCTTCACCTTTTTCTATCATGGCTTTTAACGGTCCAGTTCTACCTTGGCCTTGCTGGGGTCATGGGCTCCA
TGCTTGCTTTTGTCTTCTTTGGTGGTTGCCCTCTAACATGGACAGGATTCTCATTTGCTGCTTTTACTGAACTCGGTGCTATTGTCAAGCTTTCACTGTC
TTCTGGAGTGATGCTTTGTGTGGAATTGTGGTACAACACAATTTTGGTTCTCCTCACTGGTTATATGAAGAATGCAGAGATTGCTCTTGATGCTCTTTCA
ATATGCCTTAATATCAATGGTTGGGAGATGATGATTTCTATAGGGTTTTTGTCTGCAAAAGGAGTGCGGGTGGCAAATGAACTTGGAGCTGGAAGTGCAA
GAAGGGCTAAGTTTGCCATTTTCAATGTGGTCACCACTTCTTTCTCGATAGGATTTATGTTGTTTGTGCTCTTCCTTATCTTTCGTGGAAGGCTTGTATA
CATATTTACTGAAAGTACGGTAGTAGCAGATGCAGTTGCAGAGCTTTCTCCCTTGCTAGCCTTCTCCAATTTGTTGAATAGTATTCAACCAGTGCTCTCA
GGTGTCGCTGTTGGATCGGGTTGGCAAAGTGTAGTTGCCTATGTTAATGTTACATCATATTACTTGTTCGGTATCCCTATTGGTGTAATACTAGGCTATG
TGCTAGGATTTCAAGTAAAGGGCATTTGGATTGGTATGCTTCTTGGTACACTAGTCCAGACTATTGTGCTTCTATTTATCACTCTTAGAACTGATTGGGA
AAAACAGGTAGAGATTGCTCGACAGAGATTAAACCGCTGGTCTATGGATGAGAATGGGAGACAACAGAATCCGGGTGAAAATCCATGA

>LOC_Os03g08900
ATGGGTGACGGGCGAGGGGATGAGGAGGAGTGCAGGGTGGCGCTGCTGAATGGCGGCGGCGCGGCGAAGGAGGGCTGGCAGGTGGTGTCCGGCGGCGACG
GCAAGCTGAGGAGGAGGGTGTGGGAGGAGTCGAGGAAGCTGTGGGTCATCGTGGCGCCGGCCATCTTCAGCCGCGTCGTCACCTACAGCATGAACGTCAT
CACGCAGGCGTTCGCCGGCCACCTCGGCGACCTCGAGCTCGCCGCCATCTCCATCGCCAACACCGTCGTCGTCGGCTTCAACTTCGGCCTCATGCTTGGC
ATGGCGAGCGCGCTGGAGACGCTGTGCGGGCAGGCGTTCGGCGCGAAGAAGTACCACATGATGGGGGTGTACATGCAGCGTTCGTGGATCGTGCTGCTGG
CGTGCGCGGTGCTGCTGCTGCCCATGTACATCTACGCCGAGGACGTGCTGCTCCTGACGGGTCAGCCGCCGGAGCTGTCGGCGATGGCCGGCCGCGTCTC
CGTCTGGTTCATCCCGCTGCACCTCTCCTTCGCCTTCCTCTTCCCGCTGCAGCGATTCCTGCAGTGCCAGATGAAGAACTTCGCCAGCGCCGCGGCGTCC
GGCGTCGCGCTGTGCGTCCACGTCGCCATCAGCTGGCTCCTCGTCTCCCGCTTCCGGTTCGGCCTCGTCGGCATCGCGCTCACCCTCAACTTCTCGTGGT
GGGCCACCGCCGCCATGCTCTTCGCCTACGTCGCCTGCGGCGGATGCCCGGAGACGTGGAACGGCCTCTCCCTCGAGGCGTTCGCGGGGTGTCATGCTAT
GTTGCTGACAGAATTTGTGTGCTTAATTTGCAGCTTGGAGAACTGGTACTACAGAATCCTCATCTTGCTGACCGGTAACCTCAAGAACGCGGCTATTGCG
GTCGACGCGCTCTCCATCTGCATGACGATCAATGCATGGGAGCTGATGATTCCCCTGGCATTCTTCGCTGGAACCGGGGTGCGGGTGGCGAACGAGCTGG
GCGCCGGCAACGGGAAGGGCGCGAGGTTCGCGACGATCGTGTCGTCGGTGACGTCGCTGGTGATCGGGCTCTTCTTCTGGGTGCTCATCGTGGGCCTCCA
CGACAAGTTCGCGCTCATCTTCACCTCCAGCGACGTCGTGCTCGACGCCGTCGACAACCTCTCCGTCCTCCTCGCCTTCACCATCCTCCTCAACAGCATC
CAGCCCGTTCTCTCAGGTGTGGCTGTTGGGTCTGGGTGGCAATCCATGGTGGCCTACGTCAACATTGGCACCTACTACCTCATCGGCATCCCCATGGGCA
TTCTCCTCGGATGGCTCTTCAAACTTGGCGTCCTGGGAATTTGGGCGGGTATGATCGGCGGAACCGCAGTGCAGACGCTAATTCTGGCCATCATAACCAT
CCGCTGTGACTGGGACAAGGAGGCCATGATCGCAAGCACACGCATGGACAAGTGGTCGCAAGTCCGGTGA

>LOC_Os10g11354
ATGAAGGCGGCGGCGATGGAGGAGCCGCTCATCGCCGGCAGCAGTGGCGGCGCGGCGGAGAAGAACGGCGGCGAGGAGGAGGGGTTGGTGGTGACCGAGA
TCAAGAAGCAGCTGTACCTCGCCGGGCCGCTCGTCGTCGGCATGTTGCTGCAGAACGTCGTCCAGATGATTTCCGTCATGTTCGTCGGCCACCTCGGCGA
GCTCGCCCTCTCCAGCGCCTCCATGGCCACCTCCTTCGCCGGCGTCACCGGCTTCAGCTTGCTGGCTGGCATGGCGAGCAGCCTGGACACGCTGTGCGGC
CAGGCGTTCGGCGCGAAGCAGCACCACATGCTCGGCGTGTACAAGCAGCGGGCGATGCTGGTGCTCGCGCTGGTGAGCGTCCCGATCGCGGCGGTCTGGG
CCTTCACCGGCGAGATCCTCCTCGTCGTCGGCCAGGACCCGGAGATCGCGGCGGGCGCCGGGAGCTACATCCGGTGGATGATCCCGACGCTGTTCGTCTA
CGGGCCGCTGCAGTGCCACGTCCGGTTCCTGCAGACGCAGAGCGCCGTCGTGCCGGTGATGCTCTCCGCCGGCGCGACGGCGGCGAACCACGTGCTCGTC
TGCTGGCTGCTCGTGCACAGGCTCGGGCTGGGCGCCAAGGGCGCCGCGCTCGCCAACGCCGTCTCCTTCCTCACCAACCTCTCCGTGCTGGCCATCTACG
TCAGGCTCTCGCCGGCGTGCCGCCGCACCTGGACCGGCTTCTCCGGCGAGGCGTTCCGCGACGTCCTCGGCTTCTTGAGGCTCGCCGTGCCTTCTGCGCT
CATGGTCTGCATGGAGTGGTGGTCGTTTGAGCTCCTGGTGCTGCTCTCCGGTCTTCTGGCAAATCCCAAGCTTGAGACGGCCGTTCTGTCCATATGCTTG
AACACAAACTCTTTCGCCTTCATGGTGCCACTTGGACTTGGTGCTGCCATAAGTACGCGCGTGTCGAATGAGCTCGGAGCTGGGCGACCGCAGGCGGCAC
GCTTGGCGACCCGTGTTGTGATGCTCCTGGCGTTCTTGGTAGGAACTTCAGAAGGCCTCGTGATGGTTATTGTGCGCAATCTCTGGGGATATGCGTACAG
CAATGAGGAGGAAGTGGCAGATTATATAGCTAAGATGATGCCTATTCTTGCTGTGTCCATCCTGTTCGATGCAATTCAGTGTGTTCTGTCAGGTGTTGTT
AGGGGCTGTGGACGACAACAGATTGGTGCTTTCATCAACCTAGGGGCTTATTACCTGGCTGGCATACCTGTAGCATTCTTTTTCGCCTTTGTCTGCCATC
TAGGAGGAATGGGGCTATGGTTTGGAATATTGTGCGGATTAGTGGTGCAGATGCTTTTGCTTCTCACCATCACCTTGTGCACCAACTGGGATAAAGAAGC
ACTGAAGGCGAAGGATAGAGTTTGCAGTTCTTCACTTCCTAAAGACTTGGCAACATGA

>LOC_Os10g11860
ATGGAGGGGCAAGGTCTTGTGAGCCGGAGCTGGCAGGAGTCGAAGCTGCTGTGGCGCGTCGCCTTCCCGGCCGTGCTCGTCGAGTTGCTCCAGTTCTCCA
TCGGCTTCGTCACGGCCAGCTTCGTCGGCCACCTCGGCGTGGTCGAGCTCGCCGCGGTCACCGCCGTCGAGAGCATCCTGGAGGGCTTCGCCTACGGCGT
CCTGTTTGGCATGGGGTGCGCGCTGGACACGCTGTGCGGGCAGGCGGTGGGCGCCGGGCGGCTGGACGTGCTCGGCCTCTACGTGCAGCAGTCGTGGATC
GTGTGCGGCGCCACCGCGGTGGCGCTCACGCCGACGTACGCCTTCGCCGAGCCGATCCTGCGGTCGCTCCTCCGGCAGCCGGCCGACGTCGCCGCCGTGG
CGGGGCCGTACGCGCTGTGGTCGCTGCCGCGGCTGTTCGCGCACGCCGCCAACTTCCCGCTCCAGAAGTTCTTCCAGACGCAGAGCAGGGTCTGGGCGCT
CGCCGCCATCTCCGCCGCGGTGCTCGCCGTGCACGCCGCGCTCACCTACGCCGCCGTGGTCAGGCTCCGGTACGGCCTGCGCGGTGCGGCCGTCGCCGGC
AACCTGTCCTACTGGCTCATCGACGCCGCGCAGTTCGTCTACCTTGTCTCCGGCCGCTTCCCGGACGCGTGGAAGGGGTTCACCATGACGGCGTTCAGCA
ACCTCGCCGCGTTCGTCAAGCTGTCACTTGTGTCGGCCATCATGATCTGCTTGGAGTTTTGGTACTACGCTGCACTACTCATTCTTGTGGGTCTCCTTAA
GAATGCCAGACTCCAGCTTGATATCATGTCAATTTGCATCAATTACCAGTTCTGGACCATGATGGTTGCGATGGGCTTCAGCGAAGCAATCAGCGTCAGA
GTATCAAATGAGCTCGGTGCGAGAAGACCAAAGGAGGCAAAGTTCTCAGTGGCAGTGGCATCATTAACATCGGCCATGATTGGTGCCATTTTCATGTCAA
TCTTCTTCATTTGGAGAACAAGCTTGCCAAGCCTCTTCAGCGACGACAAGGAGGTGGTAGACGGAGCTGCAAGATTGGGGTATCTACTTGCTGTCACCGT
CTTTTTTGGCAATATCGGGCCTGTGCTTTCAGGTGTGGCAGTAGGAGCAGGTTGGCAAATTCTGGTGGCATTTGTGAACATCGGTTGCTACTACTTGGTA
GGGATCCCATTTGGGGTTCTCTTTGGCTTCAAGCTAAAGCTTGGTGCATTGGGGATATGGATGGGCATGTTGACAGGAACATTACTCCAGATGGCCATAC
TATTTTTCATTATCATGAGAACAAAGTGGGAGGCACAGGCAATATTGGCGGAAAAAAGGATCAGTGAGTTAGGAGAAACAACGGCCAATGATTGA

>LOC_Os03g12790
ATGTGCAACTCCGGCACCAGCTCCTCGCCGTCGGCGCCTGCGCCGCCGCCGCCGCCGCTCACCTCGTTCAAGCACTCCTCCCACCTCCTCCGCCTCGTGG
ACGATGACGCCGACGACGGCCATGCGCTGCTGCTCTCCAAGGTGGCCGGCGAGGCGCAGGCGATCGGGCGGGTGTCGGTGCCGATGGCGGTGACGGGGCT
CGTCATGTACTCGCGGGCGCTCATCTCGATGCTGTTCCTTGGCCGGCTCGGCGAGCTGGCCCTCGCCGGAGGGTCGCTGGCGCTCGGCTTCGCCAACATC
ACCGGCTACTCGGTGCTCTCCGGGCTGGCGCTCGGGATGGAGCCCATCTGCGGCCAGGCGTTCGGCGCGCGCCGCGGGAAGCTGCTGGCGCTGGCGCTCC
ACCGCACCGTGCTGCTGCTGCTCGCCGTCGCGCTGCCCATCTCCCTCCTGTGGGTGACGTCCACGGGGTACATACTGAAGCAGCTCGGCCAGGACGAGGG
CGTGGCGGACGCGGCGCAGACGTTCGCGGCGTACGCGTCGGCCGACCTGGCGGTGCTCGCCGTGCTGCACCCGCTCCGCGTCTACCTCCGGTCGCAGAAC
CTGACGCTGCCCATCACCGCCTGCTCGCTCTTCTCCGTGCTGCTGCACGGGCCCATCAACTACCTCCTCGTCGTGCGCCTCCGCATGGGCGTCGCCGGCG
TCGCGCTCGCCGTCGCGCTCACCGACCTTAACCTGCTCCTCGCGCTCCTCTGCTTCCTCGCCATCTCCGGGGCCCACAGGGACTCGTGGGTGGGGCCCAC
CTCCGACTGCCTCCGCGGGTGGCCGGCGCTGCTCCGCCTCGCCGTGCCGACCGCCACCGCGGTGTGCCTCGAGTGGTGGTGGTACGAGCTCATGATCGTG
CTGTCGGGCCTCCTGGCCAACCCGCGCGCCACCGTGGCGTCCATGGGCATCCTCATCCAGGCCACGTCGCTCGTCTACGTGTTCCCGTCCTCCCTCGGCC
AGGGCGCGTCCACGCGCGTCAGCCACCAGCTCGGCGCGGGCAGGCCCGCGGGGGCGCGCCGCGCGGCCGGCGCCGCCCTCTCCATCGGCCTCGTCGTCGG
CGCGGCGGCCGCCACCTTCATGGTGTCGGTCCGCAGCCACTGGGGCCGCATGTTCACGTCGGACGGCGAGATCCTCCGCCTCACGGCCGTGGCGCTCCCC
ATCGCGGGGCTCTGCGAGCTCGGCAACTGCCCGCAGACGGCCGGGTGCGGCGTCCTCCGCGGCAGCGCCCGCCCGGCCAGCGGCGCGCGCATCAACCTCG
CCTCCTTCTACCTGGTCGGCATGCCGGTCGGCGTGGCGCTGGCATTCGGCGCCCGCCTAGGCTTCGCCGGGCTGTGGCTGGGCCTCCTTGCCGCGCAGGC
TGCCTGCGCGGTGTGGATGGCGCGCGCCGTGGCCGCCACCGACTGGGACGTCGAGGTGGCGCGTGCCAAGGAGCTGACCAAGGCGTCCACTACAGGCAGC
GGCACCAACCACCAGCACGAGTGCAACAACAGCAACACCAACACCGCCAACGCAAAGGCTAACACCAAAACGACAACGTCTCCCGCCGCCAATAACATCA
ATGCCGGTGGCGGCGGCAGCAGCGACAACCGCGGTTACGTGCCCATCAGCGAGAGCGGCCACAACGACGGCAGCGACGACCTGGAGAAGCTGGAGGAAGG
GCTCATGGTGGCCACGAGTGGCGGCTGCTGCGGCTGCGGCGACGCGTTAGGCGTCGACACGAAGGCTGGGGACAAGCAGCAGTGCAGCAACGGTGGTGCC
GGTACGGCGGAGGGAAATGCGGGGCAGAGGAGGGGCTCGGCGTCGTCGGAGAGGGCCCCGCTGATCAGTGTGGGGGACGACGAGGAGGCCGGGGAGGAGA
ACGACGGCGACGGCGGTGGAGGTGGCCACGTCTAG

>LOC_Os10g20350
ATGTCGAGCGCGCTGGACACGCTGTGCGGGCAGGCGTACGGCGCGGGGCAGCACCGGCTGCTCGGCGTCTACGCGCAGCGCGCCATGCTGGTGCTCGCGG
CGGCCGCCGTCCCCATCGCGCTCGTCTGGGCCAGCGCCGGCGAGATCCTCCTCCTCTTCGGGCAGGACCCGGCCATCGCCGCCGAGGCCGGCGCGTACGC
GCGGTGGATGATCCCGTCGCTCGCGGCCTACGTGCCGCTCGCCTGCGCCCTCCGGTTCCTGCAGGCGCAGGGCATCGTCGTGCCGGTGATGGCGAGCTCC
GGCGTGGCGGCGGTCGGCCACGTCGCCGTGTGCTGGGCGCTGGTGCACAAGGCCGGCATGGGGAGCAAGGGCGCCGCGCTGAGCGGCGCCGTCACGTACT
GGACCAACCTCGCCGTCCTCGCTCTCTACGTGCGGCTGTCCGGCGCCTGCGAGACGACGTGGACCGGGTTCTCCATAGACGCCTTCCGCGAGCTCCGCCG
GTTCACCGAGCTCGCCGTGCCGTCCGCCATGATGGTCTGCTTGGAGTGGTGGTCGTTTGAGATACTTGTGCTGCTCTCGGGCATTCTGCCGAATCCTCAG
CTTGAAACTTCTGTTCTGTCAATCTGCTTGAGCACTTCTTCTCTCCTGTTCATGGTGCCACGTGGCATTGGCTCATCTTTAAGCACGCGCGTCTCGAACG
AACTAGGTGGCGGGCATCCTCGAGCAGCAAGGATGGCAGCGCGAGTCGCCATAGCCATGACCGTGCTTGTATGCCTCGTGCTAGTGATAGCCATGATTTT
TCTGCGCAATGTCTGGGGAAATGCCTATAGCAGCGAGGAGGAAGTGGTGGCATATATTGCAAGTATGCTCCCCGTCCTTGCGGTCTCCTTCTTCATAGAT
GGCATCAATGGTGCTCTTTCAGGAGTTTTGACAGGATGTGGTAAGCAGAACATTGGCGCTCATGTGAATCTTGCTGCGTTTTACTTGGTTGGTATTCCGA
CGGCTGTGCTGCTTGCATTTGTCCTCCATCTCAATGGAGAGGGTCTTTGGCTTGGCCTTGTGTGTGGCAGTATCAGTAAAGTAGGGATGCTCCTCTTCAT
CACACTGCGTACAGATTGGGGAAAAGAAGCTATCATGGCAAAAGAAAGGGTCTTCAGTTCAAGTCTTCCAACTCGATGA

>LOC_Os10g20450
ATGGAGAAGCCGGCGGCGAGCGTGGAGGAGCCGCTGCTTGTTGGCGCTGGCGAGAAGAAGGGCGAGAGCGCGGCCGCGGCGGAGCTGAAGCGGCTGCTCC
GGCTGGCGGGGCCGCTGGTGGCGAGCGGCGTGCTGCGGAACGTGGTGCAGATGGTGTCCGTCATGTTCGTCGGCCACCTCGGCGAGCTCCCCCTCGCCGG
CGCCTCCCTCGCCACCTCCCTCGCCAACGTCACCGGCTTCAGCCTGCTCTTCGGCATGGCGAGCGCGCTGGACACGCTGTGCGGGCAGGCGTACGGCGCG
CGCCAGCACCACCTCCTCGGCGTCTACAAGCAGCGCGCCATGCTGGTGCTCGCCGTGGCCGCCGTGCCCATCGCGCTCGTCTGGGCCAGCGCCGGCGAGA
TCCTCCTCCTGTTCGGCCAGGACCCGGCCATCGCCGCCGAGGCCGGCGCGTACGCGCGGTGGCTGATCCCGTCGCTCGTCCCGTTCGTGCCGCTGGTGTG
CCACATCCGGTTCCTGCAGGCGCAGAGCGCCGTGCTGCCGGTGATGGCGAGCTGCGGCGTCACGGCGGCGAGCCACGTGGCCGTGTGCTGGGCGCTGGTG
CGCAAGGCCGGCATGGGCAGCAGGGGCGCCGCGCTGGCGAACGCCGTCTCCTATGGCGTCAACCTCACCATAATGTCTCTCTATGTCAGGCTGTCGCGCT
CCTGCGAGAAGACATGGACTGGCTTCTCCATGGAGGCCTTCAGGGAGCTCCGCCAGTATGCGGAGCTCGCCATCCCCGCGGCAATGATGGTCTGTTTGGA
GTGGTGGTCATTTGAATTTCTTGTGATGCTCTCTGGTCTTCTGCCCAATCCTAAACTTGAAACCTCAGTGTTGTCGATATGTCTCAACACTGGTGCTCTG
CTGGTCATGGTTCCAATTGGTCTCAGCACAGCTATAAGCACGCGTGTTTGGAACGAACTAGGTGCCGGCAATCCCCAGGCAGCGAAGCTGGCAACTCGAG
TGGTCATATGTATGGCCATGACCGAAGGCTCGGTGGTTGCGTTTACGATGATTCTGTTGCGCAATTCCTGGGGTCACATGTACAGTGATGAGGCTGAAGT
TGTCACCTACATTGCTCGTATGATACCTGTTCTAGCCATATCATTCTTCATTGATGGGATGCACAGCGCTCTTTCAGGAGTGCTCACTGGATGTGGCAAG
CAGAAGATCGGCGCACGGGTAAATCTTGGCGCATTTTACTTGGCAGGCATTCCTATGGCCGTCTTTCTTGCATTTGTGCTACATCTGAATGGAATGGGCC
TTTGGCTTGGCATCGTTTGCGGGAGCCTCAGCAAGCTTATCTTGCTCTTTTGGATCACAATGAGTATAAACTGGGAGAAGGAATCAACCAGGGCGAAAGA
ATTGGTGTTCAGTTCATCTCTTCCTGTAGCATGA

>LOC_Os10g20470
ATGGCCGCCGCCGCCGTCCACGAGCCGCTTCTCGCGGCGGCGCCGCCAACGCCCGGCAAGGCCGCCGACGGCGACGGTCCGGAGGAGGGGCGCCGGCTCG
CCTCCGCGGAGGCGAAGCGGCTGCTGCGGCTGGCCGGGCCGATCGTGGCCAGCTGCATCCTGCAGTGCGTGGTGAACATGGTGTCCGTCATGTTCGTCGG
CCACCTCGGTGAGCTCCCCCTCGCCGGCGCCTCCCTCGCCACCTCCCTCGCCAACGTCACCGGCTACAGCCTCCTCACGGGCATGGCGACGGCGATGGAC
ACGCTGTGCGGGCAGGCGTACGGGGCGAGGCAGTACCACCTGCTGGGCGTGTACAAGCAGCGCGCCATGGTGGTGCTCGCGGCGGCGTGCGTCCCCATCG
CGCTGGTCTGGGCGTCCGCGGGGCGGATCCTGCTGCTCCTCGGCCAGGACGCGGGCATCGCCGCCGAGGCCGGCGCGTACGCGCGGTGGATGCTCCCGTC
GCTCGCCGCCTACGTGCCGCTCCAGTGCCACATCCGGTTCCTGCAGACGCAGACCGTCGTGCTCCCCGTCACGGCGAGCTCCGCCGCCACCGCGCTCCTC
CACCCGCTCGTGTGCTGGCTGCTCGTGTTCAGGGCCGGCATGGGGAGCAAGGGAGCCGCGCTCGCCAACGCCATCTCCTACGCCGTCAACCTCGCCATAC
TCGCCGTCTACGTCAGGGCGTCCAACACCTGCAAGGGCAGGTGGAGCGGCTTCTCCGGCGAGGCCTTCAAGGAGCTCCGCCAGTTCGCCGCGCTCGCCAT
GCCCTCCGCCATGATGATCTGCTTGGAGTGGTGGTCATTTGAAATCCTTGTGCTGCTCTCTGGACTTCTGCCTAATCCTCAGCTTGAGACATCAGTGCTG
TCAATATGCTTGAACACTGGGGCTCTGCTGTACATGGTACCATTGGGTCTATGCTCTTCTATAAGCACGCGTGTTTCGAACGAAATTGGAGCCGGGCAGC
CTCAAGCAGCGAAGCGAGCAACGCGAGTGGTGATGTATATGGCTTTGTCCGAAGGATTGGTGATAAGCTTTACCATGTTCTTGCTTCGCAATGTCTGGGG
GTACATGTACAGCAACGAGCAGGAAGTTGTGACATACATTGCTAGGATGCTGCCGATTCTCGACATATCTTTCTTCATAGATGGGCTTCACAGTTCTCTG
TCAGGCGTGCTCACGGGTTGTGGCAAGCAGAAAATTGGTGCAGCCGTGAACCTCGGGGCATTCTACCTTGTAGGCATTCCGGTGGCTGTTCTGCTTGCAT
TCTACCTCCATCTGAATGGAATGGGCCTGTGGCTTGGCATCGTCTGCGGCAGCATCATCAAACTACTGGTGCTTATAATTGTCTCGTGTTGCATAGACTG
GGAAAAGGAGGCGATCTTGGCAAAGGACAGGGTCTTCAGCTCATCTCTTCCAGTAGCATGA

>LOC_Os09g29284
ATGGCGAGCGTCCCGCTCCTCGCGGAGTGGCCGGCCGGGAAAGAGAAGGAGGAGGGGCGCGTCCGGCGGCGGCTGCCGGCGTTGGCGAGGGAGGCGTGGG
AGGAGTCCAAGAAGCTGTGGGAGATCGTCGGCCCGGCCGTGTTCCTGCGGCTGGTGCTGTACAGCTTCAACATCATCAGCCAGGCCTTCGCCGGCCACAT
CGGCGACCTCGAGCTCGCCGCCTTCTCCATCGCCAACAACGTCATCACCGGCCTCAACTTTGGCTTCCTGCTGGGCATGGCTAGTGCACTGGAAACACTC
TGCGGCCAGGCCTACGGCGCAAAGCAGTGCTCCATGCTTGGCATCTACCTACAACGTTCTTGGATCATCCTCTTCGTCTTCGCCGTGCTCCTCGTCCCGA
CCTACGTCTTCACCGCCCCGCTGCTCGAGGCGCTGGGCCAGCCCGCCGCGCTGGCGCGCAAGGCCGGCATGGTCAGCGTGTACATGCTCCCGTCGCACTT
CCAGTACGCCGTCCTCCTGCCGCTCAACAAGTTCCTGCAGAGCCAGCGCAAGAACTGGGTCACCGTGGTGACCGCGGCGGCGGCGTTCCCGGTGCACATC
GCGGTGAGCTGGCTGCTGGTCAGCCGCCTCCGGTTCGGGGTGCTCGGCGCCGCCATGTCGCTCGGTGTCTCCGGCTGGCTCGTCACGCTGCTGCAGCTCG
CCTACGTCGTCGGCGGCGGGTGCCCGGTGACGTGGAGTGGGTTCTCCCCGTTGGCGTTCGTGGATTTGTGGGGTTTTGTCAAGCTGTCCGTCTCGTCTGG
AGTTATGGTATGTTTGGAGACTTGGTACTACAAGATACTGATCCTGCTCACAGGACACCTGAAGAATTCTGAACTTGCAGTGAATGCTCTTTCTATCTGT
ATGAGTTTTCAATCTTGGGAGATGATGATTCCAGTGGGATTCTTAGCCGGCACCGGGGTGCGAGTGGCTAACGAGCTTGGCGCGGGCAACGGGAAGGGAG
CAAAGTTCGCGACGATCGTGTCGACGACGACCTCCTTCCTGATCGGCCTCTTCTTCAGCGCGCTGGCGCTGGCCTTCCATGACAAGATAGCGCTCGTCTT
CTCGTCGAGCAATGCGGTGATCGACGCCGTGGACAACATCTCCTTTCTGCTAGCCGTCACCATCCTCCTCAACGGCGTCCAACCTGTTCTTTCAGGGGTT
GCTATTGGTTCAGGGTGGCAAGCGGCAGTGGCCTATGTAAACATCGGATGCTACTACTTCATCGGAGTTCCTATCGGTGTTCTGCTTGGTTGGAGTTTCA
ACCTTGGAGTTTTTGGAATTTGGGCTGGAATGATCGCTGGCACTGCAATCCAGACTATAATTCTGGCGCACATGACCATTCAGTGTGATTGGAACAAAGA
GGTTTTGCAAGCAAGTGAACGCGTCCAAAGATGGGGGAACCCAAAATGA

>LOC_Os06g29844
ATGGCGGCGAAGGGGAGCCCGGAGGAGGAGGCCCTCCTCGCCGGCGTCGGAGGTGATCATCAGCTGGTGGAGTCGGATGAGTTGGCGCCAGCTGCAGCGG
TGGTGCGGGAGGAGGTGAAGAAGCAGCTGTGGCTGGCCGTCCCGCTCGTCGCCGGCGCGCTGCTGCAGAACGTCATCCAGATGATCTCCGTGATGTTCGT
CGGCCACCTCGGCGAGCTCCCCCTCGCCGGCGCCTCCATGGCCAGCTCCTTCGCCTCCGTCACCGGCCTCAGCCTCCTGCTAGGAATGGCAAGCGCACTG
GACACCCTGTGCGGCCAGGCGTTCGGCTCCCGGCAGTATCATCTCCTGGGCGTCTACAAGCAGCGCGCCATGCTGCTGCTCACCGCCGTCAGCGTCCCGC
TCGTCGTCGTCTGGTTCTACACCGGCGACATCCTCGTCGCGTTCGGGCAGGACGCCGACATCGCCGCGGAGGCCGGCGCGTACGCCCGGTGGATGATCCC
GGCGCTGTTCGCCTACGGCCCGCTGCAGTGCCACGTCCGGTTCCTGCAGACGCAGAACGTGGTGCTCCCGGTGATGGCGAGCGCCGGCGCGGCGGCGCTG
TGCCACCTGGTCGTGTGCTGGGCGCTCGTCTACGCCGCCGGGATGGGCAGCAAGGGCGCGGCGCTGAGCAACGCCGTGTCGTACTGGATCAATGTCGCCA
TCCTGGCGGTGTACGTGAGGGTGTCGAGCTCTTGCAAGAAGACATGGACGGGGTTCTCCATGGAAGCCTTCCATGACCCGCTCAGCTTCTTCAGGCTCGC
CATCCCTTCCGCTCTCATGGTCTGCTTGGAGATGTGGTCGTTTGAGCTCATTGTGCTTCTTTCAGGTATTCTTCCCAACCCGAAGCTAGAGACGTCCGTG
CTATCAATCAGCCTCAACACTGCTGCTTTCGTTTGGATGATCCCCTTTGGCCTCGGTTCTGCCATAAGCACCCGTGTCTCCAACGAGCTCGGAGCGGGCC
GGCCCCGCGCGGCCCGCCTCGCCGTCCGGGTCGTCGTGTTCATGGCCGTCTCGGAGGGATTGGTGATAGGGTTGGTGCTGGTTGGCGTGCGCTACATCTG
GGGCCATGCTTACAGCGACGAGGAGGAGGTTGTCACATACGTGGCCAAGATGATGCTGGTCATCGCAGTCTCCAACTTCTTCGACGGGATACAGTGTGTC
CTTTCAGGTGTGGCTAGAGGGTGTGGATGGCAAAAAATTGGAGCTTGTGTAAACCTTGGCGCCTACTATATCGTTGGCATCCCTTCAGCTTACCTCATAG
CTTTTGTCTTACATGTCGGCGGAATGGGTCTATGGCTAGGCATCATCTGCGGCCTCTTGGTGCAAGTCCTGCTACTAATGGCAATAACACTATGCACAAA
TTGGGATAAAGAGGCGGCTAATGCGAAGGACAGGGTCTTCAGTTCTTCTCTTCCTTCAGATCTCGCAACATGA

>LOC_Os06g29950
ATGGCAAGCGCGTTGGACACTCTGTGCGGCCAAGCGTTCGGAGCCCAGCAGTACCATCTCCTGGGCATCTACAAGCAGCGCGCCATGCTGCTGCTCACCG
CCGTCAGCGTCCCGCTCGCCGTCGTCTGGTTCTACACCGGCGACATCCTCCGCCTCTTCGGGCAGGAGGCCGACATCGCCGCGGAGGCCGGCACCTACGC
CCGGTGGATGATCCCGGCGCTGTTCGCCTACGGCCTGCTCCACTGCCAAATCCGGTTCCTGCAGACGCAGAACGTCGTGCTCCCGGTCATGGCGGCCGCC
GGCGCGACGGCGCTGTGCCACCTCCTCGTCTGCTGGGTGCTCGTCTACGCCGCCGGGATGGGCAACAGGGGCGCGGCTCTGAGCAACGCCGTGTCGTACT
GGATCAATGTCGCCATCCTGGCGGTGTACGTGAGGGTGTCGAGCTCGTGCAAGAAGACATGGACCGGGTTCTCCACGGAGGCCTTCCGCGACGCGCTCGG
CTTCTTCAGGCTCGCTGTCCCTTCCGCTCTGATGGTCTGGTCGTCTTCCCAACCCAAAGCTGCAGACGTCCGTGCTATCAATCAGCCTCAACACTGCTTC
CTTGGTGTGGATGATCCCCTTTGGCCTCGGCTCTGCCATAAGTCGAAACAAGAAATAGAAAGGGATGGAAGATGGACACCGATCCTCCGGCGACCAAAAG
GCAGTGGTTGGATTGGTGCCGCTATTGCCATCATCACTACCGGCAACCATAGATTGGTCACCGCCACTATTTCCACCACCCATGCGATCTTCACCATTAG
AGGAGATGAAAATATTGGGGGTTTCACTTGGCAATTGGGAGTGATCTTCGACAAATATGGTGAACGGTTTATAAATAGGGACAATCATCACGAGGTGTTC
ATACTTGGGGTTCAAACCTTTGAGCATGTGGTAGGCAGGCTCATCGAGGTCAGTGTAGAGTTGGCCATCACCTTCAACCGACGTACCCGTGTCTCCAATG
AGCTCGGCGCGGGGAGGCCTCACGCAGCCTGTCTAGCGGTGCGGGTCTCCGTATTCATGGCCATCTCGGAGGGCTTGGTGATAGGGTTAGTGCTGATCAG
TGTGCGAAACATCTGGGGCCATGCTTATAGCAACGAGGAGGAGGTTGTCAAATATGTAGGCAAGGTGTTGCTGGTCATTTCAGTCTCCAATTTCTTCGAT
GGAATACAATGTGTCCTTTCAGGTGTGGCTAGAGGCTGCGGATGGCAGAAAATTGGAGCTTGCGTTAACCTTGGCGCCTACTACATTGTGGGCATACCTT
CAGCTTACCTCATAGCTTTCATCTTACATCTCAGCGGGATGGGACTATGGCTTGGCATCACCTGTGGCATCTTGGTGCAAGTCGTGCTACTCATGGCATT
CACCCTATGCACAAATTGGGATAAAGAGGCGGCAAATGCGAAGCATAGAGCCCTCAATTCTTCTCTTCCTTCAGATACCGCAACATGA

>LOC_Os06g29994
ATGGAGAAGGCCAGCTGCCTGGAGGAAGCCTTGCTGCTCCCGGAGAGTTGCAAGGAGGAGGAGATCACAGCGAGCGATGAGGTGAAGCGGCAGCTGCGGC
TGGCCGGGCCGCTCATCGCCGGCAGCCTGCTGCAGAACCTGATCCAGATGATCTCCGTGATGTTCGTCGGCCACCTCGGCGAGCTCCCCCTCGCCGGCGC
CTCCATGGCCAGCTCCTTCGCCGCCGTCACCGGCTTCAGCCTCCTGCTGGGCTTGGCGAGCGCGTTGGACACCCTGTGCGGCCAGGCGTTCGGCGCGCGG
CAGTACCATCTCCTGGGCGTCTACAAGCAGCGCGCCATGCTGCTGCTCACCGCCGTCAGCGTCCCGCTCGCCGTGGCCTGGTACTACACCGGCGACATCC
TCCTCCTGTTCGGGCAGGACGCCGACATCGCGGCGGAGGCCGGCGCGTACGCCCGGTGGATGATCCCGGCGCTGTTCGCCTACGGCCCGCTGCAGTGCCA
CGTCCGGTTCCTGCAGACGCAGAACATGGTGGTCCCGGTCATGGCGGCCGCCGGCGCGGCGGCGCTGTGCCACCTGGGCGTGTGCTGGGCGCTGGTCCAC
GCCGCCGGGATGGGCAGCCGTGGCGCCGCCCTCGGCAACGCCGTGTCGTACTGGATCAACGTGGGCGTACTGGCGGTGTACGTGAGGGTGTCGAGGTCGT
GCAAGAAGACGTGGACGGGGTTCTCCATGGAGGCCTTCCGTGACCCGCTAAGCTTCTTCAGGCTCGCCATCCCTTCCGCTCTCATGGTCTGCTTGGAATG
GTGGTCATTTGAGCTCCTCGTGCTCCTGTCCGGCCTTCTTCCGAACCCCAAGCTGGAAACATCCGTCCTATCCATCACCCTCAACACTGCAAACTGCCTG
TTCATGATCCCCTTCGGCCTCGGCGCTGCCATAAGCACGCGTGTGTCGAACGAGCTCGGCGCGGGCCGTCCACGGGCCGCCCGACTCGCGGTGCGCGTGG
TGACGTTGTTGGCGACGCTGGAAGGGTTGGGCATGGCGCTGGTGCTGGCGTGCGTGCGCTACGTGTGGGGCCACGCCTACAGCAACGAGGAGGAGGTGGT
CGCGTACGTTGCCAAGATGATGCTGGTTCTTGCCGTCTCCAACTTCCTGGACGGGATTCAGTGTGTTCTCTCAGGTGTGGCGAGAGGCTGCGGGTGGCAG
AAGATCGGCGCATGCATCAACCTCGGCGCGTTCTACGTCGTCGGCGTCCCGGCAGCCTACCTCGCGGCCTTCGTCCTGCGCGCCGGCGGGTTGGGCCTCT
GGATGGGAATCATCTGCGGCGTCGCGGTGCAAACCCTGCTGTTCCTGGCCATCACATCACGCACAGACTGGCAAAAGGAGGCGAAAATGGCCAAGGATAG
GGTTTTCAGCTCATCTCTTCCGACCGATCTCGCGACGTGA

>LOC_Os04g30490
ATGGCGGCGCCACCAAGCATGGAGGAGCCTCTTCTTGGAGGCGGCAATGGCGAGGAGAAGAAAGGAGGGAGCTCGAGGCTAGCGGTGGTGGCCGAGGTGA
GGAAGCAGCTGTACCTCGCCGGGCCGCTCATCGCCGGGTGGCTGCTGCAGAACGTGGTGCAGATGATCTCCGTCATGTTCGTCGGCCACCTCGGCGAGCT
CGAGCTCTCCAGCGCCTCCATCGCCACCTCCTTCGCCGGCGTCACCGGCTTCAGCCTCCTGGCTGGCATGGCGAGCAGCCTGGACACGCTGTGCGGGCAG
GCGTTCGGGGCGAAGCAGCACCGGCTCGTGGGCGTGTACAAGCAGCGCGCCATGGTGGTGCTCGGCCTCGCCAGCGTGTGCGTCGCCGCGGTCTGGGCCT
ACACCGGCGAGCTCCTCCTGCTGTTCGGGCAGGACCCGGAGATCGCGGCGGCGGCGGGGAGCTACATCCGGTGGATGATCCCGGCGCTGCTGGCGTACGG
GCCCCTGCAGTGCCACGTCCGGTTCCTGCAGACGCAGAACGCCGTGATGCCGGTGATGCTCAGCTCCGGCGCCGCCGCGGCGTGCCACCTGCCGGTGTGC
TGGCTGCTGGTGTACGGCGCCGGGCTCGGCAGCAAGGGCGCCGCGCTCGCCAACGCCGTCGCCTACCTCGCCAACGCCGCCGCCCTGGCCGCCTACGTCA
GGCTGTCGCCAGCGTGCCGGAGCACGTGGACGGGGTTCTCGTCGGAGGCGTTCCACGACTTGGTCGGCTTCATGAGGCTCGCTGTTCCTTCTGCTCTCAT
GGTCTGCTTGGAGTGGTGGTCGTTTGAGCTCCTTGTGCTGCTCTCCGGACTACTCCCAAATCCGAAGCTGGAAGCATCAGTATTGTCCATTTGCCTGAAC
TCGGGTTCCTTGGCATTCATGATCCCTTTCGGCCTTGGTTCAGCCATAAGCACCCGGGTCTCGAATGAGCTCGGCGCCGGTCGACCCGAGGCGGCCCGTC
TGGCCAGCCGTGTGGTGATGGCGCTGGGTCTCGTCGTCGGCGTCGCGATCGGGCTCGCCATGATCCTGGTGCGCCATCTATGGGGTTACGCGTACAGCAA
CGAGGAGGAGGTGGTCCAGTACGTCGCGAAGATGATGCCCATTCTTGCCGTCTCGTTCCTCTTCGATGACCTGCAGTGTGTTCTGTCAGGTGTTGCAAGA
GGCTGTGGGTGGCAAAAGATTGGTGCCATTGTTAACCTTGGAGCGTACTACCTCGTCGGAATTCCAGCGGCGCTGTGTTTCGCCTTCGTCTACCATCTTG
GTGGCATGGGACTGTGGTTAGGGATAATGTGTGCACTCATCGTTCAGATGCTGTTGCTTCTAGCCATAACAGTGTGCACTAATTGGGAGAAAGAAGCTCT
GAAGGCCAAGGAGAGAGTTTTCAGTTCGTCCTTGCCCGCAGACATGACATGA

>LOC_Os07g31884
ATGTCCCACTTCCGCCAGGTTCGCGGCGCGCACGCCGCATCCTCCCTCCTCCCGTTTTCCCACCGCCCCCCGCGCGCGACGACGACGACGACACCTCCTC
GCCCAAACCGCTGCCGCCGCCTACATATACACTCCTCCGCGTCGCACCACCACATCCACAACCAGTTGCGCCACAGGCGCGCGAGCCACCACCGCAGGCG
AGAGATTGTCGTCGTCGTCGTCCGTTGCTCCGGCCGTGACGACGACGGCGTCATGGCGTCCACGGATCCGCTGCTCGGCGGCAAGGAGGAGGAGGAGGGT
GGAGGTGAGGTGAGGAGGGCGCGGCGGTGGTGGGTGGGGCGGGTGGTGGACACGGAGGAGGCGTGGGCGCAGACGCGGTTCGCGGTGCCGATGGTGCTCA
CCAACATGTCCTACTACGCCATCCCGCTGGTGTCCGTCATGTTCTCCGGCCACCTCGGCGACGTCCACCTCGCCGGCGCCACGCTCGGCAACTCGTGGGC
CACCGTCACCGGCTACGCCTTCGTCACGGGCATGAGCGGGGCCCTGGAGACGCTGTGCGGGCAGGCGTACGGCGCGCGGATGTACCGCATGCTGGGCCTC
TACCTGCAGTCGTCGCTGCTCATGTCGGCGGCGGTGTCCGTCCTCGTCTCCGCACTCTGGTGCTTCACCGAGCCCCTCCTCCTCCTCCTCCGGCAGGACC
CGGCGGTGTCCGCCGCCGCGTCGGCGTTCGTGCGCGCGCAGGTCCCGGGGCTCTTCGCCTTCTCCTTCCTCCAGTGCCTCCTCCGGTACCTGCAGACGCA
GTCCGTCGTCGCGCCGCTCGTCGCCTGCTCCCTGGCGCCGTTCCTGCTCCACGTCGCGCTGGCGCACCTCCTCGTCAACGCGCTCGGCCTCGGCCTCGCC
GGCGCCGGCGCCGCCGTGTCCATCACCTTCTGGGCCTCCTGCCTCATGCTCCTCGCCTACGTGCTCCGGTCCGAGAGGTTCGCCGAGACGTGGAACGGCT
TCTCCGCCGAGGCGTTCAGGTTCGTCGTCCCCACCATCAAGCTCGCCACGCCCTCCGCCGTCATGGTCTGCTTGGAGTACTGGGCGTTTGAGCTACTGGT
ACTGATCGCCGGATTGCTCCCGAATCCGACAGTGAGCACCTCGCTGATCGCCATGTGCTCGAGCACGGAGGCCATCGCCTACATGATCACGTACGGGTTC
AGCGCCGCTGTGAGCACGCGGGTGTCGAACGAGATCGGGGCCGGGAACGTGGAGGGGGCGAAGAACGCGGTGGCGGTGACGCTGAAGCTGTCGGTGTTCC
TGGCGGCGGCGTTCGTGCTGCTCCTCGGCTTCGGCCACGGCCTCTGGGCGGGGCTCTTCAGCGGCAGCGCCATCATCGCGGCGGAGTTCGCCGCCGTGGC
GCCGCTGATGATGGCCTCCATCCTGCTCGACTCCGCGCAGGGGGTCCTCTCCGGCGTCGCCAGGGGCTGCGGCTGGCAGCACCTCGCCGCCGTGACCAAC
CTCGTCGCCTTCTACGTCATCGGCATGCCGCTCTCCATCTTCTTCGCCTTCAAGCTCAAGTGGTACACCAAGGGATTATGGATGGGTTTGATCTGCGGGC
TGACATGCCAGACCTGCACGCTGATGGTGATCACCGCACGAACCAAATGGTCCAAGATCGTGGACGCGATGCAGGAGAAGAAGGCCAGCTACGTCGCGTA
G

>LOC_Os01g31980
ATGGGCTCCTCCGACTCCCAGGCGCCGCTGCTGCTCCCGAGGGGGAGCCACCGCAAGGAGGAGGAGGAGGAGGAATACGCGGCGGCGGGGAAGGTGCGGG
GCTGCTGCGGCGGCGATGGGGAAGGAGGGTGGTGGCGGGAGGCGACTGCGGAGGCCGGGAGGCTGGCGTCGCTGGCCGCGCCGATGATCGCGGTCGCGCT
GCTGCAGCTGATGATGCAGCTCATCTCCACCGTCATGGTGGGGCACCTCGGCGAGGTCGCGCTCGCCGGCGCCGCTATCGCCAACTCCCTCACCAACGTC
TCCGGCTTCAGCGTCCTCATGGGACTGGCATGTGGGCTGGAAACTATTTGCGGACAGGCTTATGGAGCAGAACAGTATCATAAGCTAGCTTTATATATGT
ACAGGTCCATAATTGTGCTTCTTGTTGTGAGTGTACCAATCGCCATCATATGGGTTTTCATCCCAGAGGTACTTCCTCTCATAGGTCAGCAACCAGAAAT
AGCAAGTGAAGTTGGGAAGTATGCATTGTGGCTAATCCCTGGTTTATTTGCCTTCACTGTTGCTCAATGCTTATCAAAGTTCCTCCAGACTCAAAGCCTA
ATATTTCCTATGGTTCTAAGCTCATCAATAACACTAGCACTCTTCATTCCTTTGTGTTGGTTCATGGTTTATAAAGTTGGGATGGGTAATGCTGGAGCTG
CTTTATCAGTCAGTATCTGTGATTGGGTCGAAGTGACTGTTCTTGGTCTTTACATTGTTCTCTCACCTTCTTGTGAAAAAACTCGTGCTCCACTCACATG
GGAAGCATTTAGTGGGATTGGAAGTTTCTTGAGGTTGGCTGTACCATCGGCCCTCATGATTTGCCTCGAATGGTGGTCTTATGAGCTGCTTGTTCTGCTT
TCTGGGATCCTACCAAATCCAGCACTTGAAACTTCTGTGCTTTCTATATGCATTTCTACTGTTGTGTTGGTGTACAATCTCCCTCATGGTATTGGAACAG
CTGCAAGTGTCCGTGTCTCAAATGAACTAGGTGCAGGGAATCCAGAAGGTGCCCGCTTGGTAGTAGGGGTTGCTTTATCTGTTATACTTTGTTCAGCAGT
CCTAGTGAGTGTAACACTTCTAGCGTTGCGTCATTTCATCGGAATTGCTTTCAGCAATGAGGAAGAAGTCATAAATTATGTAACAAGAATGGTACCTGTT
CTTTCCATCTCAGTTATTACAGACAGCCTTCAGGGTGTCCTCTCAGGTGTTTCCAGGGGCTGTGGATGGCAGCATCTAGGGGCCTATGTTAACCTAGGTG
CATTCTATCTTGTCGGAGTTCCTGTTGCTCTCTTTTTTGGGTTTGCAATGCATCTAGGAGGAATGGGTTTTTGGATGGGCATGGTAGCTGGTGGAGCGAC
ACAGGTCACTCTTCTATCTATCATTACTGCAATGACAAACTGGAGAAAGATGGCTGAAAAGGCTAGGGACAGAGTATTTGAGGAAAGGATTCCGACACAG
TCAGTCTAA

>LOC_Os07g33310
ATGGGCCACGCCGTGGACGGCCGGCTGGAGGCGCTGCTCTCCGGCGGCGGCGGCGGCGGCGAGGCGGCGGCGCCGTGGGCGCGGCGCATGGCGGCCGCGG
CGGCGCTGGAGCTCCGGCTGCTCGCGCCGCTCGCCGCGCCGGCCGTGGTGGTGTACATGCTGATCATCGTGATGTCCTCCGCCACCCAGATCTTCTGCGG
TCAGCTCGGCAACGTCCAGCTCGCCGCCTCCTCCCTCGGCAACAATGGCATCCAGGTCTTCGCCTACGGCCTCATGCTCGGGATGGGCAGCGCGGTGGAG
ACGCTGTGCGGGCAGGCGTACGGCGCCGGGAGGCACGAGATGCTCGGGGTGTACCTGCAGCGGTCGGCGGTGCTGCTGACGGCGGCCGGCGTCCCGCTGG
CGGCGCTGTACGCGTGCTCGGAGCGCGTCCTCCTCCTGCTCGGCCAGTCGCCGGAGATCTCCCGCGCCGCCGCCGGGTTCGCCCGCGGCCTCATCCCGCA
GATCTTCGCCTACGCCGCCAACTTCCCCATCCAGAAGTTCCTCCAGGCGCAGAGCATCGTGGCGCCCAGCGCCGCCGTGCTGGCGGCGAGCTTCGCGCTC
CACCTGCCGCTCAGCTGGGCGGCGGTGCGGGTGCTCGGCCTGGGCCTCCCGGGGGCCGCCCTGGCGCTCAGCGCCACGTGGTGGGTGCTCGTCGCGGGGC
AGTTCGCGTACATCGTGCGGAGCCCCCGGTGCGCCGCGACGTGGACGGGCTTCACCTGGGCGGCGTTCCACGACCTCGCCGCGTTCGCCAGGCTCTCCGC
CGCGTCGGCGGTGATGCTGGCGCTCGAGGTCTGGTACTTCCAGGTGCTCATCCTCCTCGCCGGCATGCTCCCCGACCCACAGATCGCCCTCGACGCACTC
ACCGTCTGCACGTCGATACAGTCATGGGTGTTCATGATCTCAGTGGGCTTCAATGCTGCTGCCAGCGTGAGGGTTGGGAATGAGCTCGGCGCCGGCAACC
CCAGGTCGGCGGCGTTCTCGACATGGATGGTCACCGCGCTCTCGGCGATCATAGCCGCCATTGCCGGCGTCGTGGTCATCCTGCTCAGGGACAAGCTGAG
CTACATCTTCACCCAGGGCGAGGCCGTCTCGCGCGCCGTCTCCGACCTCTGCCCACTGCTTGTTGGCACCATCGTGCTCTGCGGGATCCAGCCCGTGTTG
TCAGGTGTGGCTGTTGGCTGTGGATGGCAAGCATTGGTAGCATACATTAACATTGGATGCTACTACTTGATCGGCCTACCCCTCGGCGTGCTTCTGGGAT
TCAAATTTGACTATGGAATTAAGGGATTGTGGGGAGGCATGATTGGAGGGACGCTCATCCAAACACTTATTTTAATATGGATCACATTCAGAACAGATTG
GAACAAGGAGGTCGAGGATGCGAGACGAAGATTAGATAAGTGGGATGACACAAAGCAGCCTCTTCTTGTTAACAGACAGTGA

>LOC_Os09g35600
ATGGCGAGTCGCCACAGCGATGAGGCGACGCAATGCCACCAACAATTGCTTGTCATGCCGGCGGCGACGGCGAGCTATCCCAAGCTGCATGATCGCCCGA
GGCTGGCCGGCGCCGCCGCCGGCGTTCTTGGCGAGGTGGCGTCCATCCTCTGCCTCGCCGGGCCGATGGTCGGCGCCGGGATCCTGCTGTACCTGCGCTC
CCTGGTGTCCATGGTCTTCCTCGGCCGCCTCGGCCAGCTCCCGCTCGCCGGCGGCTCGCTCGCGCTCGGCTTCGCCAACATCACCGGCTACTCCGTCCTC
TCCGGCCTCGCCGGCGGGATGGACCCTGTTTGCGGCCAGGCGTTCGGCGCGGGGCGGACTGACCTGCTCCGCGCCGCGCTCCGGCGCACCGTCGTGCTGC
TCCTGGCGGCGTCCGTGCCCATCAGCGCGCTCTGGGTGGCCATGCACCGCGTCCTCGTCGCCACCGGCCAGGACCCGGACATCGCCGCCACGGCGTACGC
CTACATCCTCTGCTCCCTCCCCGACCTCGCCGTGCAGTGCTTCCTCCACCCCATCCGCATCTACCTCCGCGCGCAGTCCGTCACGCTCCCGCTCACCTAC
GCCGCCGCCGCCGCGCTGCTGCTCCACGTGCCCATCAACGTCGTCCTCGTCGACCGCCTCGGCCTCGGCATCCGCGGCGTCGCGCTCGGCGCGGTCTGCA
CCAACCTCAACTGCCTCCTGTTCCTCGCGGCGTACGTGTGCCTCTCGGGAATGTACGGCGGCAGGGCGAAGGCGTGCGCCTCCGCCGCCGCGCCGGCCGC
CGGCGAGGAGGACGACGACGGCGGCGTCAGGGAGTGGTGGAGCCTGGTGAGGCTGTCCGTGCACAGCTGCATGTCGGTCTGCTTGGAATGGTGGTGGTAC
GAGATCATGGTGCTCCTCTGCGGCGTGCTCGCCGACCCCAAGGCGGCGGTGGCGGCCATGGGGGTGCTGATACAGACCACCTCGCTGATATACATCTTCC
CGCACTCGCTCGGCTGCGCCGTGTCCACCCGCGTCGGCCACGAGCTCGGCGCCGGGAGGCCGGAGCGGGCGCGCCTCGTGGCGCGCGTCGGCGTCGGCCT
CGGCGCGGCGCTCGGGATCGTGGCGTTCGGGTTCGCGGTGTCCGTGAGGGCGGCGTGGGCGCGGATGTTCACGGCGGAGGACGCCATCCTGAGGCTGGCG
GCGGCGGCGCTGCCGCTGCTGGGCGCCGCCGAGCTGGGGAACTGCCCGCAGACGGCCGGGTGTGGCGTGCTGCGCGGCAGCGCGCGGCCGGAGAGGGCGG
CGAGGATCAACGTGGCGGCGTTCTACGGCGTCGGGATGCCGGTGGCGCTGGCGCTGGCGTTCTGGCCCGCGGGGCTGGACTTCCGGGGGATGTGGGGCGG
CATGCTCGCCGCGCAGCTCGTCTGCGCGTGGCTGATGCTGCGCGCCGTGCTGGGCACCGACTGGGCGGAGCAGGCGGAGCGCGCGCGCGAGCTCACCGGC
GGCGGCGACGGCTACGCCGCCGTGGCCGCCGTCATTGTCGACGACGACAAAGCCAAGCAGCATGCAGAAATGGACAAACCGCAACAGGTTGACAACACAT
TGCTCATGGCGATCGATTGTGTCTAG

>LOC_Os06g36330
ATGTGCACTACCACATCTGCACCGTCCGTGCCGGAGGTGGCGACTCCGGCAGACGGCGGTGGTCACCACGTCTACGTGTCGCTGCCTCAGTGCACGGACG
GCGGTGATGTGGAAGGCGGGCATTGTCGCCCCGTCGTCCACCAGGTCAAGTGTCGTGGCGGCGACGACGACGGTGGTGGAGGAGGAAGAGGGGGAGGTGT
GGTCATGCCGGCGGCTGGGGAGACGGTGCGGGAGGCGGCGGCGCTGTGCCGGCTGGCGTGCCCGATCGCGCTGACGGCGCTGATGCTCTACTCGCGGTCG
GCGCTGTCGATGCTGTTCCTCGGCTCCCTCGGCGACCTCCCGCTGGCGGCGGGCTCGCTCGCCGTCGCGTTCGCCAACATCACCGGCTACTCGGTGCTCT
CCGGCTTGTCGCTCGGCATGGACCCGCTCTGCTCCCAGGCGTTCGGCGCGCGGCAGCCGCGCCTGCTCGGCCTCACGCTCTACCGCTCCGTCCTCTTCCT
CCTCTGCTGCTCCCTCCCGCTCTCCGCGCTCTGGCTCAACATGGCCAAGATCCTCCTCTTCCTCGGCCAGGACCGCGACATCACCGCCATGGCGCAGGAC
TACCTCCTCTTCTCCCTCCCCGACCTCTTCTCCTTCTCCCTGATACATCCGTTACGGGTGTACCTCCGCTCGCAAGGGATCACCCAGCCGCTCGCCGTCG
CCGCGGCCGCCGCCGTGGTGTTCCACGTGCCGGCGAACTACGTGCTCGTGGGGCGCCTCCGGCTCGGCGCCCCCGGCGTGGCGGCCGCGGCGTCGGCGTC
CAACTTCGTCCTCCTCGCCGTCCTGCTCGCGTACGTCGCGCGGCGGGACGAGGCGCTGAGGGAGGCGGGGGGTCCCACGGCGGAGTGGCTCGCCGGATGG
GGCCCGCTCGCGCGGCTCGCCGCGCCGAGCTGCGTGTCGGTGTGCCTCGAGTGGTGGTGGTACGAGGTGATGATCCTGCTGTGCGGCCTCCTGCCGGAGC
CGAGGCCGGCGGTGGCGTCGATGGGGGTGCTCATGCAGACGACGGCGCTGGTGTACGTGTTCCCGTCGTCGCTGGGGTTCGGCGTGTCGACGCGGGTGGG
GAACGAGCTGGGCGCGAACCGCCCCGGGCGCGCGCGCGCCGCGGCGCACGTGGCCGTGGCGGGGGCCGCCGCGATGGGGCTCGCCGCCATGGCGTTCGCG
ACGGGGATGCGGCACGCGTGGGGGCGGCTGTTCACCGCCGACGCCGACATCCTCCGCCTCACCGCGGCGGCGCTCCCCGTCGTGGGCCTCTGCGAGCTCG
GCAACTGCCCGCAGACCGTCGGCTGCGGCGTGCTCCGCGGGACCGCGCGGCCGGCGCGCGCCGCGCACGTCAACCTCGGCGCGTTCTACCTCGTCGGCAT
GCCGGTGGCGGTGGTGCTCGCGTTCGGCCTCGGCGTGGGGTTCGTCGGCCTCTGGGTGGGGCTCCTCGCCGCCCAGGTGTGCTGCGCCGGCCTCATGCTC
TGCGTCGTCGGCTCCACCGACTGGGAGGCGCAGGCGCGCCGCGCCCAGGCGCTGACGTCATCGGCCGCCGTCTCCGGCAAGGCCGACGCGGCGGAGGGAG
GCGGGAGATGGCCGGAGAAAGGGGAGCATCAGGAGTGGGAGAAGAGGCGGCACGTGGCGTTGATCTCGAGCGAGGAGGCCGATCCCGAGACGGCCGAGGT
GCTTTGA

>LOC_Os12g36660
ATGGAGGAGCTGAAGCTGATGCGGCGCCTGTGCCTGCCAATCTCGGCGCTCAACCTGCTCCACTACGTCAAGAGCATGGTCACCGTGCTCTGCTTGGGCC
GCCTCGGCCGCGCCGAGCTCGCCGGCGGCGCGCTCGCCGTCGGCCTCACCAACGTCACCGGCTACTCGGTGCTCTCCGGCCTCGCGCTCGGGCTGGAGCC
CCTCGCCGGCCAGGCGTTCGGCTCCGGGACCGGGAGGACGAGGAGCCGGCCGCGGCGCGCGCTGCGCCGAGCCGTGCTGCTCCTCCTCGCCGCGTCGTTC
CCCGTCGCCGCGCTCTGGGCGTGCGCGGGCCCCGCCGCGCGCGCCGCGCGCCAGGACGCCGCCGTGGCGCGCGCCGCGGGGAGCTACTGCCGCTACGCCA
TCCCGGACCTCGCCGCCGCCAGCGTCCTCCTCCCCGCGCGCGTCTACCTCCGCAGCAAGGGCGAGACGCGGAGGCTCGCGTCGTGCGCGGCGCTCGCCGT
GGCGCTCGTCCACGCGCCGGCCACCGCGTACCTCGGTGCGCGGCTGCGCGTGCCCGGCGTCGCCATGGCCGCGTGCATGACCAGCTTCGCCACGCTGGCG
TTCCTGTGGATCTCGCTGACGTGGGCCCCGGCCCAGAACGAGCCAGATGAGCCTGCCGATTTGGAGGAGTGGGCCGGAGTGGGGCAATGGGCTGAATGGG
CCGACCTGCTCCGGTTGTCACTTCCGAGCTGCTTGAGCGTGTGCTTGGAGTGGTGGTGGTATGAGCTCATGACGATCGCCGCCGGCTATCTCCGGGACCC
GCACACCGCATTGGCGACGGCGGCCATCGTCATCCAGACCACGTCGTTGTTATACACAATTCCGGTCACCCTAAGTTCAGCCGTTTCAACCCGAGTCGCG
AATGAGCTAGGGGCGGGCCGACCGAGATCGGCCCAAGTCTCATTCGTAGTAGCAATGGGAATTGCGATGATGGGCTCGTGCGTAGGGCTGACATGGACTA
CATTTGGGCGAGGACTATGGGTCCAAGTGTTCACCACTGACCCCACAATACAGTCACTCACAACAAGCGTGCTACCGGTTATCGGATTATGTGAGCTTGC
CAATTGTCCGCAGACAACCGGTTGTGGAGTGCTACGCGGCAGTGCGAGGCCGGCTGTCGGGGCGGCCATCAACCTATACTCCTTCTACCTCGTCGGAGCA
CCTGTAGCCCTAGTGCTTGCTTTTGGGCTTGATATGGGCTTTCTGGGCCTTTGTCTTGGGCTTCTCTCGGCCCAGGTAAAAATTGTAAATTTATGA

>LOC_Os03g37411
ATGGCCGGCGGCGACCAGCGCGGGGATTCGCCGTCGTCGCACGAGCTGAGCGGCCGGCTGGAAGGCATCCTAGCCGACGGTGAGGCGCCGTGGGCTCGTC
GGGCTTGCAAGGCGGCCGCGTTGGAGGTCAGGCTGCTCGCGCCCATCGCGGCGCCGGCCATCGTGGTGTACGTGCCCAACAACGTGCTCTCCATCTCGAC
GCAGATCTTCTGCGGCCACCTCGGCAACCTCGAGCTCGCTGCTTCGTCGCTCGGCAACAATGGTATCCAGATCTTCGCCTACGGCCTCATGCTGGGCATG
GGGAGTGCGGTGGAGACGCTGTGCGGGCAAGCGTATGGCGTGCACAAGTACGACATGCTCGGCGTCTACATGCAACGATCCACCGTGCTGCTGATGGCCA
CCGGCGTCCCGCTCGCCGTCATCTACGCCTTCTCCCGCCCCATCCTCGTCCTCCTCGGTGAGTCCCCGGAGATCGCCAGCGCCGCCGCCGTCTTCGTCTA
CGGCCTCGTCCCTCAGATCTTCGCCTACGCCGCCAACTTCCCCATCCAGAAGTTCCTGCAGGCGCAGAGCATCGTGGCTCCCAGCGCCTACACCTCCGCG
GCCACGCTGGTGCTCCACCTGGTGGTGGGTTGGCTGGTGGTGTACCAGCTCGGCATGGGCCTCCTGGGCGCGTCGCTCGTGCTCAGCCTCAGCTGGTGGG
TCATCGTCGCCGCGCAGTTCGTGTACATCGCCGCCAGCAAGCGGTGCCGGCGGACGTGGACGGGGTTCTCCTGGATGGCCTTCTCCGGCCTCCCCGAGTT
CCTGAAGCTGTCCACGGCCTCCGCCGTGATGCTCTGCCTGGAGACCTGGTACTTCCAGATCCTCATCCTTCTCGCCGGCCTCCTCGACGACCCTCAGCTC
GCCCTCGACTCCCTCACTGTCTGCATGACGCTTGCTGGATGGGTGATGATGATATCCATCGGGTTCAACGCTGCAGCGAGTGTTCGTGTGGGGAACGAGC
TGGGAGCGGGGCACCCGCGGGCGGCGGCGTTCTCGGTGGTGGTGGTGACGGCGGTGTCGTTCGTGATAACGGTGGTGATGGCGGTGGTGTTTCTCATGTT
CCGCGACTACATCAGCTACATCTTCACGGAGGGGGAGACCGTTGCACGAGCCGTCTCCGACCTCTGCCCCTTCCTCGCCGCCACTCTCATTCTCAACGGC
ATCCAGCCCGTCCTCTCTGGTGTGGCTGTCGGGTGTGGATGGCAAAAGATTGTGGCGTACATCAATGTCGGGTGCTACTATTTTGTGGGTATTCCTCTCG
GTTTTCTCCTCGGCTTCAAATTCCATCTCGGAGCAAAGGGGATATGGACTGGGATGCTCGGTGGTACCTGCATGCAGACGTTGATATTGTTCTGGATCAC
TTTCAGGACAGACTGGAACAAAGAGGTGGAAGAAGCCAAGAAAAGACTGAATCAATGGGAGGACAAGAAGCAACCGCTTCTTGCAGGCACGGTTGACTAC
TGA

>LOC_Os08g37432
ATGGAGGACGAGGCGACGTCGGTGGCGGCGCCGCTGCTGCGGCCGCGCGGCGGCGTTGACGCGGAGGCGGTGAAGCAGCAGCTGTGGCCGGCCGGCGCGA
GGGTGGCGGGGGAGTGGTGGGTGGAGTCGAAGAAGCTGTGGCGCGTCGTCGGGCCGGCCATCTTCCAGCGGATCGCGCTGTACGGGATCAACGTCGTCTC
GCAGGCGTTCATCGGCCACATGGGCGACCTCGAGCTTGCCGCCTTCTCCATCGCCTCCACCGTCGTCGCCGGCTTCAACTTCGGTTTCCTGCTGGGCATG
GCGAGCGCGCTGGAGACGCTGTGCGGGCAGGCGTTCGGCGCCAAGAAGTACCACATGCTGGGCGTGTACCTGCAGCGGTCGTGGCTGGTGCTCCTCATGT
TCGCCGTCGCGCTGACGCCGACGTACGTGCTCATGGAGGACCTGCTGCTGCTGATCGGGCAGCCGGCCGACCTCGCCAGCCTCGCCGGCAAGATGAGCGT
CTGGCTGCTGCCGCAGCACTTCGCCATGGCGATGCTGCTCCCGCTCACGCGGTTCCTGCAGTCCCAGCTCAAGAACTGGGTCACCGCGGTCACCGCCGGC
GTCGCGCTCGCGCTCCACCTCGTGATCACCTACCTGCTCGTCAACACCCTCCACCTGGGCCTCCTCGGCGCCGTCGCCGCCGCCAACGTGGCGTGGTGGA
TCGTCGTGCTGGGGCAGTTGGTCTACGTCGTCGGCGGCTGGTGCCCGCTGTCGTGGAAGGGATTCTCCATGGAAGCGTTCGCCGACTTCTGGGAGTTCAT
CAAGCTCTCCTCGGCCTCCGGGGTGATGCTTTGCTTGGAGAACTGGTACTACAGGGTGTTGGTGTTGCTTACAGGGTACCTGAATAACGCTGAAATCGCT
GTGGATGCACTCTCCATATGCTTGACGATCAACGGATGGGAGATGATGATTCCTTTTGGCTTCTTGGCTGCAACTGGCGTGCGGGTGGCAAACGAGCTCG
GCGCCGGCAGCGGCAAGGGCGCGCGGTTCGCCATCGTGGTGTCCGTCACCACCTCCGTGGCGATCGGCCTCGTCTTCTGGTGCCTCATCATTGCCTACAA
CGACAAGATCGCTCTCCTCTTCTCGTCGAGCAAGGTGGTGCTCGACGCCGTCAGCGACCTGTCCGTGCTGCTCGCCTTCACCGTCCTCCTCAACAGCGTG
CAGCCCGTCCTCTCAGGTGTGGCCATTGGCTCAGGGTGGCAAGCACTCGTAGCCTACGTCAACGTCGGTAGCTACTACTTGGTCGGAGTTCCCATCGGTG
CCATATTGGGCTGGCCATTGCATTTCGGAGTTGGGGGAATTTGGTCCGGGTTGATTGGTGGCACAGCTGTTCAGACACTGATATTAGCCTATCTCACTAT
CAGCTGTGATTGGGATGAAGAGGCAAAGAAAGCAAGTACAAGGATGGAAGTATGGGCCAGCTCAAAATGA

>LOC_Os03g37490
ATGGGAAGCTCCGTCAAGGACGCCGGCGGCGGCAAGGAGGAGCAGCAGCAGCAGCTGGAGAGCCCGCTGCTGGAGGCGGCGGTGTCGTCGGGCGGCGGCG
ATGGCGGGGGAGGGCACGGGGTGAGCGGGGAGCTGGAGAGCATCCTGGGCGACGAGACGGTGCCGTGGGCGCGGCGGATGTGGGCGGCGACGGGGGTGGA
GATGCGGCTGATGCTGCGGTTGGCGGCGCCGGCCGTGCTGGTGTACATGATCAACTACCTCATGTCCATGTCCACGCAGATCTTCTCCGGCCACCTCGGC
ACGCTCGAGCTCGCCGCCGCCTCCCTCGGCAACACCGGCATCCAGGTCTTCGCCTACGGCCTCATGCTGGGGATGGGGAGCGCGGTGGAGACGCTGTGCG
GGCAGGCGTACGGCGCGCACAAGTACGACATGCTCGGCGTCTATCTGCAGCGATCCACCGTGCTGCTGATGGCCACCGGCGTCCCGCTCGCCGTCATCTA
CGCCTTCTCCCGCCCCATCCTTGTCCTCCTCGGCGAGTCCCCGGAGATCGCCAGCGCCGCCGCCGTCTTCGTCTACGGCCTCGTCCCGCAGATCTTCGCC
TACGCCGCCAACTTCCCCATCCAGAAGTTCATGCAGGCGCAGAGCATCATGGCACCCAGCGCCTACATCTCCGCCGCCACGCTCGCCTTCCACCTCGTCC
TCAGCTACCTCGTCGTCTACCAGTTCGGTCTTGGCCTTCTTGGCGCCTCGCTAATGCTCAGCATCAGCTGGTGGGTCATCGTCGTCGCGCAGTTCATCTA
CATCGTCACCAGCCGCCGGTGCAGGCTCACTTGGACCGGCTTCTCCATGCTGGCCTTCTCCGGCTTGCCCGACTTCTTCAAGCTGTCCCTCGCCTCCGCC
GTCATGCTCTGCCTCGAGACCTGGTACTTCCAGATCCTCGTCCTCATCGCCGGCCTCCTCAAGGACCCTGAGATGGCACTTGCCTCGCTCTCTGTCTGCA
TGACAATTTCTGGATGGGTGTTCATGATCTCAGTCGGATTCAACGCAGCAGCCAGCGTGAGGGTGAGCAATGAGCTCGGTGCTGGGAACCCCAAGTCGGC
GGCATTCTCGGTGGTGGTGGTGACGGTGCTGTCGTTCTTTCTGTCGGTGGTAATCTCGCTTGTCATCCTGCTGTGCCGGGACTACATCAGCTACATCTTC
ACCGACGGCGAGGACGTGGCGACGGCGGTGTCCAAGCTCACGCCGCTGCTGGCGCTCACCCTCATCCTCAACGGCATCCAGCCCGTCCTGTCAGGTGTGG
CCGTGGGCTGCGGATGGCAAGCGTTCGTGGCCTACGTCAACGTAGGCTGCTACTACATCGTCGGTATCCCCCTCGGCTGCCTCCTCGGCTTCTACTTCGA
CCTCGGCGCTGCGGGTATTTGGAGCGGTATGATAGGAGGTACACTGATGCAGACCTTGATCCTTATGTGGGTCACCTTCAGGACCAACTGGAACAGAGAG
GTGGAAGAAGCCATGAAAAGGTTGAACAAGTGGGAAGATAAGACACCTCTGTTGTCAGAATAA

>LOC_Os03g37640
ATGGCCGGCGGCGTAAGCGACGGCGGCGCGGCCCACGGCGCGTCGGGGAGGCTGGAGAGCATCCTGTCGGACTCGTCGATGCCGCTCGCCCGCCGCGCGT
GGGCGGCGACGACCATCGAGCTCGGCCTCCTGACGCGGATTGCGGCGCCGGCGGTGGTGATGTACATGATCAACTACCTCATGTCCATGTCCACGCAGAT
CTTCTCCGGCCACCTCGGCAACCTCGAGCTCGCCGCCGCCTCCCTCGGCAATAACGGCATCCAGATGTTCGCCTACGGCCTCATGCTCGGAATGGGTAGC
GCCGTGGAGACGCTGTGCGGGCAGGCGTTCGGTGCACACAAGTACGACATGCTGGGAGTCTACCTGCAGCGCTCCGCCGTGCTCCTGACCATCACCGGCG
TCCCGCTCGCGGTCATCTACGGCTTCTCCGAGCCGATCCTCGTCTTCATGGGGCAGTCGCCGGAGATCGCCCGCGCCGCGGCCATCTTCGTCTACGGCCT
GATCCCGCAGATCTTCGCGTACGCCATCAACTTCCCCATCCAGAAGTACATGCAGGCGCAGAGCATCGTGCTGCCCAGCGCCTACATCTCCGCCGCCACG
CTCGCGCTGCACGTGCTGCTGAGCTGGGTCGTCGTCTACAAGGTCGGCCTCGGCCTGCTCGGCGCCTCGCTGGTGCTCAGCATCAGCTGGTGGGTCATCG
TCGCGGCGCAGTTCGCCTACATCGTCACCAGCCCGACGTGCCGGCACACCTGGACGGGCTTCACCTGGCAGGCGTTCGCCGGCCTCTGGGACTTCCTCAA
GCTCTCGGCGGCGTCCGCCGTGATGCTCTGCCTCGAGTCGTGGTACTTCCAGGTGCTCGTGCTCATCGCCGGCCTACTCCCGAACCCTGAACTTGCATTG
GATGCCCTATCTGTGTGCATGACGATTTCAGGCTGGGTGTTCATGATCTCAGTAGGATTCAATGCCGCAGCAAGTGTGAGAGTGAGCAATGAGCTTGGTG
CGGGCAACCCGAAGGCTGCATATTTTTCAGTGTGGGTCGTGACTATCTCCTGTGCGATAATCTCTGCCATCCTTGCGGTTGTGATCCTCTGCCTCCGCAA
CTACATTAGCTACTTGTTCACGGAGGGAGAAGTTGTGTCAAATGCGGTGGCAGATCTCTGCCCGCTCCTCGCCATCACGCTCATTCTCAATGGAATCCAA
CCAGTTCTGTCCGGAGTGGCTGTTGGATGTGGATGGCAACAATTTGTAGCTTACGTCAACATTGGCTGCTACTATATCGTCGGTGTTCCCCTTGGTGTTC
TTCTTGGGTTCGTCTTCAAGCTTGGTGTAAAGGGCATCTGGGGTGGGATGCTTGGAGGAACATGCATGCAGACGGCCATTCTTGTCTGGGTCACCTTGAG
AACTGATTGGAACAATGAGGTCGAGGAAGCACAGAAAAGGTTGAACAAGTGGGAGGACAAGAAAAAGGAGCCACTTCTTACAGGGATTAGGGACAACAAC
TAA

>LOC_Os10g37920
ATGTGCGAGGCTCTCGTTGACCGGCAACTCCTCCCCCCGTGCGGTTGCAATGGCGGCGGCGACGTCGTTGTCGTTGTGGTGCCGAAGACGTCGGCGGCGC
CGGTGTTGGAGGACAGGCCGAAGACGTCGGCGGCGGCGGTGAGCAAGGGCGGCGAGGCGGCGTCGATCCTGCGGCTGTCATTGCCGATGATCATGACGGG
GCTGATACTGTACATCCGGCCGATGATCTCGATGCTGTTCCTCGGCCGGCTCGGCGAGCTCGCGCTCGCCGGCGGGTCGCTCGCCATCGGATTCGCCAAC
ATCACGGGGTACTCCGTGCTGTCCGGCCTCGCCATGGGCATGGAGCCGGTGTGCGGCCAGGCCGTGGGCGCCGGGAACCTCCCCCTCGTCGGCGCCACCA
TGCAGCGGATGGTGCTCCTCCTCCTCGCCGTGTCCGTGCCCGTCGCCTTCCTCTGGGCGTGGATGGAGCCGCTCCTCCTGCTGTGCGGCCAGGACGCCGC
CATCGCCGCCGCCGCGCAGCGCTACATTCTCTTCTGCCTCCCCGACCTCCTCTTCCTCTCGCTCCTCCACCCGCTCCGGATCTACCTCCGCGTCCAGTCG
ATCAACCTGCCGCTCACGGCGTGCGCCGCGCTCGCCGTCGCCGCCCACCTCCCCATCAACCACCTCCTCGTCTCCGTCCTCGGCCTCGGCATCGAGGGCG
TCGCGCTCGCCTCCGCCTGGGCCAACCTCAACCTGGTCATCTTCCTCCTCGCCTTCGTCTACGTCTCCGGCGTGCACCGCGACACCGGGGGATTCTCGCT
GCCGCGCAAGATGTTCAAGGACGTCGACGGGTGGGTGCGGCTGGTCAGGCTGGCCGCCGAGAGCTGCGCCAGCGTCTGCCTCGAATGGTGGTGGTACGAG
ATCATGATCCTGCTCTGCGGCCTCCTCGCCAACCCCAGGGCCACCGTGGCGTCCATGGGGATCCTCATCCAGACCACGTCGCTGCTCTACATCTTCCCGT
CGTCGCTCAGCTTCGGCGTGTCCACGAGGGTCAGCAACGAGCTCGGCGCGAACCGGCCGTCCGCCGCGCGCGCCGCGGCGAGGGCGGGGCTCGCGCTGAG
CGCCGTCCAGGGCCTCGCCTCCCTCGCGTTCGCCGTGTCCGTGCGCGGCGCGTGGGCGCGCATGTTCACGCCGGACGCCGACATCCTCGCGCTCACGGCA
TCGGTGCTGCCGATCCTCGGCCTCTGCGAGCTCGGCAACTGCCCGCAGACCACCGGCTGCGGCGTGCTCCGGGGCAGCGCGCGGCCGAGAGACGGCGCCC
ACATCAACCTCGGCGCGTTCTACGGCGTCGGCACGCCGGTCGCCGTCGGGCTCGCGTTCTGGGCGGGCATGGACTTCAGGGGGCTCTGGCTCGGCCTCCT
CGCCGCGCAGGCGGCGTGCGTCGCGGTGATGCTCGTCGTGATCCAGCGCACGGACTGGGACGTACAAGCCAAGCTCGCGCAGGTGCTCGCCGGCGCCGCG
GCCAGTGGCGGCGACCACGGCGTCAACGAAGCCGGTGGGAATGACGCGGTCGCGCACGTCAAGGTCGCGGCGCCCCACGGCGACGAGGACTCGAGCTTGC
TCATCACCGTGAGCACGTAG

>LOC_Os12g42130
ATGGCGGAAACAAGCAGTGCACGGTCGCCATTGCTGGACGTCGATGAGTCTTCGGGTGCGTCGGAGGAGCTGCTGCGCCGGGAGCCCGTGCCGCGGAGCG
TTCTGTCGCGGCTGGCGGCATGGGAGGCCGGCAACCTGTGGCGCATCTCGTGGGCGTCCATCCTCATCACGCTCCTCAGCTTCACTCTCAGCCTCGTCAC
CCAGATGTTCGTCGGCCACCTCGGTGAGCTCGAGCTCGCCGGCGCCTCCATCACCAACATTGGCATTCAGGGCCTAGCCTATGGCATCATGATTGGCATG
GCGAGCGCGGTGCAGACGGTGTGCGGCCAGGCGTACGGCGCCAGGAAGTTCAGGGCCATGGGCATTGTGTGCCAGAGGGCGCTGGTGCTCCAGTTCGCGA
CAGCCATCGTCATCGCATTCCTTTACTGGTACGCCGGCCCGTTCCTGCGGCTCATTGGGCAGGCCGCGGATGTGGCGGCAGCGGGGCAGCTGTACGCGCG
CGGCCTGGTGCCTCAGCTGCTCGCGTTCGCGCTCTTCTGCCCGATGCAGAGGTTCCTGCAGGCCCAGAACATCGTCAACCCCGTTGCCTACATCACCATG
GCCGTGCTGATCTTCCACATCCTCATATCGTGGCTGACCGTGTTCGTGCTCGGCTTTGGCCTCCTCGGCGCGGCACTGACGCTGAGCTTCTCTTGGTGGG
TGCTCGTGGCATTGACATGGGGGCTCATGGTCTGGACTCCGGCTTGTAAGGAGACGTGGACTGGATTGTCCGTGCTCGCGTTCAGAGGCCTCTGGGGATA
TGCCAAGCTTGCCTTCGCGTCAGCCGTCATGCTAGCGTTGGAGATTTGGTATGTGCAAGGATTTGTGCTTCTTACTGGCTTCCTCCCCGACCCAGAGATT
GCACTTGATTCGCTCTCTATCTGCATCAATTACTGGAATTGGGACTTCCAGATCATGCTTGGTTTAAGCTATGCGGCCAGTATTCGTGTCGGTAATGAGC
TTGGAGCTGGCCATCCAAATGTGGCAAGGTTCTCGGTCTTCGTGGTTATCACAGCAAGCGTTGCCTTCAGCATCCTGGCTACAATTCTAGTCCTAGTTCT
CAGGTATCCCCTGAGCACGCTCTACACAAGCAGCACCACCGTGATCGAGGCTGTCATCAAACTGACACCGTTGCTGTCCATCAGCATCTTCTTGAATGGA
ATTCAGCCAATCCTCTCAGGAGTGGCCGTTGGTAGTGGATGGCAGGTGGTGGTTGCCTATGTCAATGTTGGTGCCTACTACCTGATTGGGCTGCCAATTG
GATGCGTCCTTGGATACAAAACAAGCCTGGGGGCAGCTGGGATCTGGTGGGGCTTGATCATAGGAGTATCTGTGCAAACGGTAGCTCTGATCATCATCAC
TGCCAGGACCAACTGGGACAATGAGGTGATGAAGGCGATTCAGCGACTGCGGCAAACCGCCGTGGATGATGGCACGGTTCCCATCGTCGACGACATCGAG
TGA

>LOC_Os03g42830
ATGGGGAAGCTGGTGAGCAAGAGCTGGCAGGAGTCGAAGCTGCTGTGGCACATCGCGTTCCCGGCCATCCTGACGGCCGTCTTCCAGTTCTCCATCGGCT
TCGTCACCGTCGGCTTCGTGGGCCACATCGGCCAGGTCGAGCTCGCCGCCGTCACCGTCGTCGAGAACGTCATCGAGGGCTTCGCCTACGGTGTCCTGCT
AGGCATGGGGAGTGCGTTGGAGACGTTGTGCGGGCAGGCGGTGGGTGCTGGGCAGGTGTCCATGCTAGGCGTCTACATCCAACGCTCATGGATCATCTGT
GGCGCCACCGCTGTCATCCTCACCCCGACCTACGTCTTCACCGCCGGCATCCTCATAGGGCTTCGCCAGCCCACCGACATCGCCGCCGTTGCCGGCACCT
ACACCCGTTGGGTCATCCCGCAGCTCTTCGCCTACGCTGCCAACTTCCCTCTCCAGAAGTTCTTTCAATCGCAGAGCAAGGTGTGGGCCATGACGGCCAT
CTCCGGCATCGCCCTGGCGCTCCACGTTGTGCTCAACTACATCTTCCTCACCCGCCTCGGCCACGGCCTCGTCGCCGCCGCTCTCATCGGCAATGTCACC
TGGTGGCTCATCATTCTCGCCCAGTTCATCTACCTCGTCTCCGGCTGCTTCCCGGAGGCTTGGAAGGGGTTCTCCATGCTCGCCTTCAAGAACCTCGCCG
CCTTCGTCAAGCTCTCGCTCGCCTCCGCCATCATGCTCTGCTTGGAGCTTTGGTACTACACAGCAGTGCTCATCCTTGTCGGCCTCCTAAAGGATGCCAA
ACTCCAGGTTGACGTCATGTCTGTCTGCATCAATTACCAGCTCTGGACCTTGATGGTTGCACTGGGCTTCAATGCAGCAGTGAGCGTGAGGGTGTCGAAC
GAGCTGGGCGCGAACCGGCCGAAGGCGGCCAAGTTCGCGGTGGCGATGGCGGTGTCGACGTCGGCGATCGTCGGCGCCGTTTTCATGGCCGTGTTCTTCA
TTTGGAGGACGCAGCTGCCGCGCTTCTTCAGCGACGACGCCGACGTGGTCCGTGAGTCCGCCAAGCTCGGCTACCTCCTCGCCGCAACCATCTTCCTCAA
CAGCATCCAGCCCGTCCTCTCTGGTGTGGCGATAGGAGCAGGGTGGCAATCACTCGTGGCGTTCATAAACATAGGCTGCTACTACCTGGTTGGCATCCCA
CTGGGTGTCCTCTTTGGCTTCAAGCTGAAGCTCGATGCAATGGGGATTTGGGTGGGTATGTCACTTGGCACGCTGCTTCAGACAGCCATACTGGCCTTCA
TTTCCTTCAGGACAAAATGGGAGAGACAGGCCATGATGGCTGAGGAGAGGATCAGAGAGTGGGGAGGGAGGAACGACGACGCGCTGCCGTCCACGACGAC
GCCGACGGCTGATGATCATAACGTAGATAGATGA

>LOC_Os08g43250
ATGTGCCACTGCTCGTCCAAGGTCGTAGCCGTAGCACAATGCCACCAGCCTCTGCTCCCGCCACCGGAGGCATGCCCCGCCCTGCATGACCGCCCCAGGT
CGGCGCGCGGCGGCGGCGGCGCGATCGCCGAGGTGGCATCCATCGTGCGGCTCGCCATGCCGATGGTTGGAGCTGGGCTGCTGATGTACATGCGCTCGCT
GGTATCCATGCTCTTTCTTGGCCGGCTTGGCCGTCTCCCGCTCGCCGGCGGCTCCCTCGCGCTCGGCTTCGCCAACATCACCGGGTACTCGGTGCTGTCC
GGGCTCGCCGCCGGGATGGACCCCGTGTGCGGCCAGGCGTTCGGCGCCGGCCGCACGTCCGTGCTCGCCGCCGCGCTCCGGCGAACGGTCGTGCTGCTCC
TCGCCGCGTCCGTGCCCATCGCCGCGCTCTGGCTCGCCATGCACCGGGTCCTCGTCGCCGCCGGCCAGGACCCCGACATTGCCGCCTGCGCCTACGAGTT
CATCCTCTGCTCGCTCCCGGACCTCGCCGTGCAGTCCTTCCTCCACCCGCTCCGCGTGTACCTCCGCGCGCAGTCCATCACGCTCCCGCTCACGTACGCC
GCCGCCGCCGCGCTCGCGCTCCACGTCCCCGTCAACGTCCTCCTCGTGCACGGCCTCGGCCTCGGGATCCGCGGCGTCGCGCTCGCCGCCGTCTGGACCA
ACCTCAACTTCTTGCTGTTCCTCGTGGCGTACGCCTACTTCTCAGGTCTGATTCGTGGCGACGACGACGACGACGGCGGCAATGGCAAAGCCGGCGAGGA
GGGCGCGACGACGACGACGACGACGATGGAGTGGGGGTGGTTGGTGAAGCTGTCCGTGCACAGCTGCATGTCGGTGTGCTTGGAGTGGTGGTGGTACGAG
ATCATGGTGCTGCTCTGCGGCGTGCTCGCCGACCCGAAGGCGGCGGTGGCGGCGATGGGGATACTGATCCAGACCACGTCGCTGCTGTACATCTTCCCGC
ACTCCCTCAGCTGCGCCGTGTCGACGCGCGTCGGGCACGAGCTCGGCGCGGGGCGGCCGGAGCGCGCGCGCCTCGCCGCCCGCGTCGGGCTCGCCTGCGG
CGCCGCGCTCGGCGTCGTGGCGTGCGCGTTCGCGGCGTCCCTGAGAGGGGTGTGGGCGCGGATGTTCACCGCCGACGCCACCATCCTGCGGCTGGCGTCG
TCGGCGCTGCCCATCCTCGGCGCCGCCGAGCTGGGGAACTGCCCGCAGACGGTCGGCTGCGGTGTGCTGCGCGGCAGCGCGCGGCCGGGGAGGGCGGCGA
GGATCAACGTCTCGGCGTTCTACGGCGTCGGCATGCCCGCCGCCCTGGCGCTGGCGTTCTGGCCGGCGCGCCTCGACTTCCGCGGCATGTGGGCCGGCAT
GCTCGCCGCGCAGCTGGTGTGCGCGGCGCTGATGCTGCTCGCCGTGCGGCGCACCGACTGGGACGAGCAGGCCGCCCGCGCGCGCGAGATCACCGGCGCC
GTCGCCGGCGTCGTCGTTGGCGATGGCGACGTCGTCGTCAAAGGCGATCATGCAGACGCCGCCAAAGTAAAGGCAGACAGTGGCTTGCTCGTGGTCACAG
TGCTAAGTTGA

>LOC_Os08g43654
ATGAGCAGTACGAGTGGATCTGCATGGGATCACAGCAACAATGGAGGCGGCGGGTCGCCGGAGTTGAGGGAGGCGCTGCTGCTGGGTGACGGCGGGTCGT
CGCCGGAGTCGAGGGAGATTAAGGGGATTGCTGTGAAGAAGCAGGATGACCTGGAGGAGATCCGGAGCGTGGGGGAGCTGATGCGGCTGGCGGCGGAGGA
GAACCGGCGGCTGTGGTACCTGGCCGGTCCGGCCATCTTCACGTCGCTGGCGCAGTACTCGCTCGGCGCCGTCACGCAGGTGTTCGCCGGACACCTCACC
ACGCTCGAGCTCGACGCCGTCTCCACCGAGAACATGGTCATCGCCGGCCTCGCCTTCGGGATCATGTACGGGATGGGGAGCGCGCTGGAGACGCTATGCG
GGCAAGCTTTTGGCGCGAAGCAGCATCACATGCTGGGCATCTACTTGCAGCGCTCATGGGTGATCCTCACCGCCATGAGCGTCATCCTCCTCCCCATCTA
CCTCTTCGCCACCCCGATCCTCCGCTTCTTCCACCAGGACGACGAGATCGCCGTCCTCGCCAGCCGCTTCTCCCTCTACATGATCCCCCAGCTCTTCGCC
TACGCCCTCAACTTCCCCATCCAGAAGTTCCTCCAGGCCCAGAGCAAGGTCATGGCCATGGCGGCCGTCTCCGCGGCGGTGCTGCTGTTCCACGTCGCGC
TCACGTGGCTTCTCCTCGTGCCGCTCCGGATGGGCCTCGTCGGCCTCGCCGTCGCGCTCAACGTGTCGTGGTGGCTCGTCGTGCTCGGCCAGCTCGCCTA
CATCGTCATGGGCTACTGCCCTGGAGCTTGGAACGGGTTCGACTGGCTCGCGTTCACCGACCTCCTCAGCTTCGCCCGCCTCTCCCTCGGCTCCGCCATC
ATGATCTGCCTCGAGTTCTGGTTCTACATGTTCCTCATCGTCATTGTCGGTAACCTCCCCAATGCCCAGGTCGCCGTCGCCGCCGTCTCCATCTGCACGA
ACCTGTTTGGGTGGCAGATCATGGTGTTCTTCGGGTTCAACGCGGCGATCAGCGTGAGGGTGTCGAACGAGCTGGGCGCGGGGCGGCCGCGGGCGGCGAG
GCTCGCGATCGCGGTGGTGCTCGTGTCCTCGGTCGCCATCGGCGTCGCCTTCTTCGCGGCGGTGCTGCTGCTCCGCGACGTGTACGGCGCGCCGTTCACG
GGCAGCCCGGAGGTGGTGCGCGCGGTGGCGAGCCTGGGCGTGGTGTTCGCCTTCTCGCTCCTCCTCAACAGCGTCCAGCCGGTGCTCTCCGGCGTGGCCG
TCGGCGCCGGGTGGCAGTGGCTGGTGGCGTACATCAACCTGGGCTGCTACTACTGCGTCGGCATCCCCGTCGGCTACGCCATCGCGTTCCCGCTCCGCCG
CGGCGTGCAGGGGATGTGGGGCGGGATGCTCACTGGCGTCGGGCTGCAGACGGCGATCCTGGTGGCGATCACGGCGCGCACCAACTGGAACAAGGAGGCC
AGCGAGGCGCACGCCAGGATCCAGCACTGGGGTGGCACGGCCAAGCTCGCCGTCGACGACCCCATCTAG

>LOC_Os08g44870
ATGGGCTCCGTGTCACCACCAGCGCCGGAGGAGGACGCGGCCGCCGTGGAGTCGGCCGGGGCGGCGGCGCGCATGTTCTGGCATGAGACAAAGCGGCTGT
GGGCCATCGGCACCCCCATCGCCATCGGCACCATCACCAACTACGCCATCAGCTCCGTGACCACCATGTTCATCGGCCACCTCGGAAACCTCCCCCTCGC
CGCCGCCTCCGTGGGCCTCTCCGTGTTCGCCACCTTCGCCCTCGGCTTCCTCCTGGGCATGGGCAGCGCCCTGGAGACGCTGTGCGGGCAGGCGTTCGGA
GCCGGGCAGGTGTCCATGCTGGGCGTCTACCTCCAGCGATCCTGGATCATCCTTCTCGGCGCCACGGTCCTGATGGTCCCCGTGTACGTGCTGGCCGAGC
CGCTGCTCCTGCTGGTGGGGCAGGACCCGGAGGTGGCGCGCGCGGCGGGGCGGTTCACGCTCTACATCCTCCCGGGCGCCTTCGCCTTCGCCGTGAACTT
CCCGTCGGGCAAGTTCCTCCAGGCGCAGAGCAAGGTGGGGGTGCTGGCATGGATCGGCGTGGCGGGGCTGGCGTTCCACGTGGGCATCACCTACCTCGCG
GTGTCGGTGCTGGGGTGGGGGCTCCCGGGCGCGGCGGCGGCGTACGACGTGTCGCAGTGGGCGTCGTCGCTGGCGCAGGTGGCCTACATAATGGGGTGGT
GCAGGGAGGGGTGGCGCGGGTGGTCCATGGCGGCGTTCCACGACCTGGCCGCCTTCCTCCGCCTGTCCATCGAGTCGGCGGTGATGCTGTGCCTCGAGAT
ATGGTACCTGGGCCTCATCACCGTCCTCACGGGGGACCTGGACGACGCCCAGATGGCGGTCGACTCGCTGGGGATCTGCATGAACATCAACGGCTACGAG
GGCATGATCTTCATCGGCCTCAACGCGGCCATCAGCGTCCGGGTGTCCAACGAGCTGGGCTCCGGGAGGCCCAGGGCGGCCATGCACGCCGTGGTGGTGG
TGGTGGCGGAGTCGCTGCTCATCGGCCTCCTCTGCATGGCGCTCGTGCTCGCCTTCAGCGACAAGCTGGCGCTCGTCTACACCAGCGACGCCCACCTGCT
CCGCGCCGTCTCCAGGATCGCTGGCCTGCTCGGGGTCACCATGGTGCTCAACAGCGTGCAGCCGGTGCTGTCCGGTGTGGCCGTCGGCGGCGGATGGCAG
GGCCTCGTCGCCTACATCAACCTCGCCTGCTACTACCTCTTTGGCCTCCCCGTCGGCTACCTTCTCGGTTACTACTTCAACCTCGGAGTCGGGGGGGTTT
GGGGTGGCATGCTCTGTGGAGTTGCACTTCAAACACTCATTCTACTCTTTGTAGTCTGGAGAACAGACTGGAAGGCAGAGGCTGCGCAAGCTTCAGCTCG
TGTGCACAAGTGGGGAGGCACAGATGAAACCAAACCTCTCTTACAAGGAGATCATTCAGACAGAGATTAG

>LOC_Os02g45380
ATGTCGTCGCCGCGCCGAGATGGCCGTGGCGCGGTCGACGACCTCACGGCGTCCTTGCTCCACAAGGGGGATGGTGGGGAGGCGGTGTTCGTCGTCGTCG
TTGTTCCCCCGGTGGCGGAGGAGGAGGAGCCGCCGCCGGTGCTCACGTGCAAGCCGCCTGGACGGTTTGCTAGAGCGGTGAAGGAAGCCTGGTCCGTCCC
GTTCCCGATGATGCCGTCCATGTCGGCCGGCGCGGCGGGCGCCGAGGCCCGGTCGATACTGGGGCTCGCGCTGCCCATGATCTTGACAGGGCTGCTGCTT
TACCTCCGGTCAATGATTTCGATGCTTTTCCTCGGCCGCCTAGGTGGTCTGGCGCTCGCTGGCGGGTCCCTCGCCATCGGCTTCGCTAACATAACAGGAT
ATTCAGTGCTGTCTGGCCTCGCCATGGGTATGGAGCCCATCTGCGGGCAAGCCTTCGGCGCGGGCCATTACGATCTCCTCGGCGTCACCATGCAGCGCAC
CGTGCTCCTGCTCGTCGCGGCCTCCGTCCCCATCGCCGGGCTGTGGGTGCACATGCGGCCTCTGCTCCTGCTCTGCGGTCAGGACGCCGCCATCGCGGCG
GTCGCCGAGACCTACATTCTTGCTTCTCTTCCGGACCTCCTCCTGCAGGCGTTCCTCCACCCCGTACGCATCTACCTCCGGACGCAGTCCATAAACCTTC
CGCTCACCGTGTGCGCGGCGCTCGCCATTGCTCTCCACCTTCCGATCAACTACGTGGCCGTCTCTGTCCTCGGGCTCGGCATCAAAGGGGTGGCATTGGC
CTCTGTTCTGGCCAATCTAAACCTCGTCCTCTTCCTCTTTGGCTACATATGGTTCAAGGGCGTGCACAAGCGCACCGGCGGCTTCGCGCTCTCAGCGGAT
TGCTTACGCGGCTGGGGCGAGCTCGTCAGCCTCGCCCTGCCGAGCTGCATCAGCGTCTGCCTCGAGTGGTGGTGGTACGAGATCATGATCCTCCTGTGCG
GGCTGCTCGCGAACCCGCAGGCCACCGTGGCGTCCATGGGCATCCTGATCCAGACCACGTCGCTCATCTACATCTTCCCTTCCTCGCTCGGCTTCGGCGT
CTCCACCCGCGTCAGCAACGAGCTCGGCGCGAACCGGCCCGAGCGCGCCTGCCGAGCCGCGACGGTGGGCCTCATGCTCGGGTTCGCGTTCGGCGGCGTG
GCGTCCGCGTTCGCGTGCCACGTGCGCGGCGCGTGGGCGACCATGTTCACCGCCGACCCGGCGATCGTCGCGCTCACCGCGTCCGTGCTGCCGATCCTGG
GCGCCTGCGAGCTCGGCAACTGCCCCCAGACGACCGGGTGCGGCGTGCTCCGCGGCAGCGCGCGGCCCAAGGACGCCGCAAGCATCAACCTCCGGTCGTT
CTACCTCGTCGGCACACCGGTGGCGCTCATCCTCGCGTTCTGGTACCACTACGACTTCAGGGGACTCTGGCTCGGCCTCCTCGCGGCGCAGGCGACCTGC
GTGGTGCGCATGCTCCTCGTGATCGGGGAGACGGACTGGACCGCGGAGGCCAAGCGCGCGCAGCAGCTCACCGGAGCGGCGGACATCAAGGATTGCGGCG
GCAAAGGCGATCACGTCGCAGTGATTGAGCAACCAGATGAGCAGTGTTGA

>LOC_Os05g48040
ATGGAGGAGAGAATACCTCTGCTCTCGAAACGATTCCCGGCGGACGGCACCGCCGGAGTGGGAGGAGGGAGGGAGGAGGAGGGCGGAGATAGGTGGTGGA
GCGGGCTGGCGCGGGAGGCAGGAAAGGTGGGGTCCATGGCGCTGCCCATGGCCGCGATGAGCGTGGCGCAGAACGCCGTGCAGGTGGCGTCCAACATGAT
GGTGGGGCACCTCCCCGGCGTCCTCCCGCTCTCCGCCTCCGCCATCGCCACCTCCCTCGCCAGCGTCTCCGGCTTCAGCCTCCTCGTTGGAATGGCAAGT
GGATTAGAAACTCTCTGCGGTCAAGCTTATGGGGCAAAACAGTATGACAAGTTAGGAGTGCAAACCTACAGAGCAATAGTCACACTAACAGTAGTCACAA
TTCCCATCTCACTTCTATGGGTATTCATAGGCAAACTCTTGACCCTAATAGGTCAGGACCCCGTGATCTCACATGAAGCTGGAAGATACATAGTGTGGTT
GATTCCAGGACTCTTCGCATACGCGGTCTGCCAGCCTCTCACAAAATTTCTGCAGTCTCAGAGTCTAATATTTCCCATGCTCTGGTCCTCCATTGCAACT
CTGCTCCTGCACATCCCTCTGTCTTGGCTGTTGGTGTTCAAGACCAGCATGGGATTTACTGGAGCTGCTTTAGCAATTAGCATATCTTACTGGTTGAATA
CATTCATGCTCGCTGCATACATCAGATTCTCATGTTCTTGTAAGGTGACTCGCTCGCCTCCTACAATCGAGGCATTCAGAGGAGTCGGTTTGTTTCTGCG
AATAGCACTACCATCTGCACTAATGTTATGTTTTGAATGGTGGTCATTTGAGATCCTTGTTCTCCTGTCAGGACTTCTACCCAACCCAGAGCTTGAAAGT
TCAGTTCTTTCCATATGCTTGACGACTACCTCTTTGATGTATACTATACCATATGGTCTTGGAGGCGCTGCAAGCACTCGAGTAGCAAATGAGTTAGGCG
CTGGGAATCCTGAAGGAGCTCGATCGGCTGTTCACCTTGTAATGTCTATTGCTGGGACAGAGGCAGTTCTTGTTACTGGGATGCTGTTTGCAGCACAGCG
CATCTTGGGCTATGCTTACAGCAGTGATGAGGAGGTTGTCACATATTTCACCTCAATGGTTCCTTTTGTGTGCATCTCAGTTGCTGCTGATAGCCTACAA
GGAGTTTTATCAGGTATTGCTCGGGGTTGCGGATGGCAGCACCTGGGAGCCTATGTAAACCTCGGTTCATTCTACCTGGTTGGCATTCCGGTAGCCCTAC
TTCTTGGCTTTGGTTTCAAGATGGAAGGCAAAGGGCTTTGGCTGGGCATCGCCTGTGGTTCCGTATTACAATTCTTGCTTCTCGCCGTCATTGCATTCTT
CAGCAACTGGCAAAAGATGGCCGAGAAAGCGAGGGAGAGAATTTTCGGCGAGACACCGTCAGAGAAGCAACATTTGGTGCTTGATGCAACGAATTCGGTC
TGA

>LOC_Os04g48290
ATGACGACCTGCGCGGATGACCAGACGGGCTGCGCCTTCTTCGCCCCCTTGCTGTCCTCCAAGGGGGCGGAGGTCGTCATCTTGGTGGCCGGCGATGAGG
CGGAGGAGCAGCAGCCGGCGCCGGTGCTGACGAGCAAGCCGCCGGGTCGGCTCGCCAAGGCGGTGAACGAAGCCTGGTCCGTTTCTTTGGGCGTCGCGTT
CCCGGTGACGCCGTCCATGTTCACCTGCTCGGCACGGGGCGAGGCGCGGTCCATTCTTGGCCTCGCATTCCCGATGATACTGACGGGTTTGCTGCTCTAT
CTCCGGTCGATGATCTCGATGCTATTCCTTGGTCACCTCGGCGGGCTGGCCCTCGCCGGCGGGTCCCTCGCCATCGGATTCGCCAATATTACCGGCTACT
CTGTCCTCTCCGGCCTCGCCATGGGCATGGAGCCGATATGCGGTCAGGCCTTCGGCGCGGGCAATTACGCGCTCCTGGGCGTCACCATGCAGCGGACGGT
GCTCCTCCTCATCGCGGCCGCCATCCCCATAGGTGGCCTGTGGGTGCAGATGCGGCCTCTCCTCCTCTTCTGTGGCCAGGACGCCGCCATCGCGGCGGTC
GCCGAGACCTACATTTTCGCGTCTCTCCCTGACCTCGTGCTCCAGGCATTCCTCCACCCGGTGAGGATATACCTCAGGACGCAATCCATCAACCTGCCCC
TCACCGTGTGCGCCGGCCTGGCCATTGCCATCCACCTCCCCATCAACTACGTTCTCGTAGTCGTCCTCGGCCTCGGCGTAAAGGCGGTCGCATTGGCGTC
CGTGCTGGCCAACTTGAACCTCGTGCTCTTCCTCCTCGCCTACATCTTCTTGAAAGGCGTCCACAAGCGCACCGGCGGTTTCCTTCTGTCCGCCGAGAGC
TTCCGTGGCTGGGGCGAGCTCATCAGCCTCGCGCTGCCGAGCTGCGTGAGCGTCTGCCTCGAGTGGTGGTGGTACGAGATCATGATCCTGCTGTGCGGCC
TGCTGCTGAACCCGCAGGCGACGGTGGCGTCCATGGGCATACTGATCCAGACCACGTCGCTCATATACATCTTCCCTTCGTCGCTCAGCTTCGGCGTGTC
CACCCGCGTGAGCAACGAGCTAGGCGCGGGGCAGCCCGAGGAGGCGAGCCGCGCAGCCACGGTGGGGCTCGTGCTCGGCTTCGGGTTCGGCGCCTTCGCC
TCCGCGTTCGCGTTCCTCGTGCGCAACGTGTGGGCGAGCATGTTCACGGCCGACCCGGCCATCGTCGCGCTCACCGCGTCCGTGCTGCCCATCCTGGGCT
TGTGCGAGCTCGGCAACTGCCCGCAGACGACGGGGTGCGGGGTGCTGCGCGGCAGCGCGCGGCCCAAGGACGCCGCGAGCATCAACCTCCGCTCCTTCTA
CCTCGTCGGGACGCCCGTGGCGCTCGTCATGGCATTCTGGTTCCACTTGGACTTCAGGGGCCTCTGGTTCGGTCTGCTCGCTGCGCAGGCCACCTGCACG
GTGCGCATGCTGCTGGTCATCGGCCGGACGGATTGGGCGGCCGAGGCCAAGCGGTCCAAGCAGCTCACCGGAGCGGGCGCCGCCAACATGGAGAGTGACG
ACAGAGTTGCCGCGGACGAGAAGTCGCGCTTACCCGTCGATACGGACGTGGAGCGATCGAGCGATCACACTGATCGGTGTTGA

>LOC_Os01g49120
ATGGCCGCGGCCGCGAGGGAGGAGCAGCCGCTGCTGCTGCGGCGGGAGGAGGGGGAGGAGGAGGGTGAGGAGGTTGGGTGGAGGAGGAGGTGGGGGAGCG
AGGCCGGGAAGCTGGCGTACCTGGCGCTGCCGATGGTGGCGGTGAGCCTGACGAACTACGCGGTGCAGGTGTTCTCCAACATGATGGTCGGCCACCTCCC
CGGCGTCCTCCCGCTCTCCTCCGCCGCCATCGCCACCTCCCTCGCCTCCGTCACCGGCTTCAGCCTCCTCATTGGAATGGCAAGTGCACTGGAAACTCTC
TGTGGCCAAGCTTATGGGGCAAAACAATACCATACTCTGGGAGTGCACACCTACAGAGCCATACTCACTCTTCTGGTGGTGTGCATTCCTCTATCACTTC
TATGGGTTTTCATGGGCAAAATCCTGGTACTCATTGGTCAAGATCCTTTGATCTCGCATGGAGCTGGGAGATACATCGTCTGGCTGATTCCAGGGCTTTT
CGCAAACGCGTTGATTCAGCCTATCACGAAGTTCCTTCAGTCCCAGAGCTTGATAATGCCCATGCTCGTTGCATCCGTTGCAACCCTGGTGTTCCACATC
CCTCTGTGCTGGTTGATGGTGTTTAAGACCGGCTTGGGGTATACTGGAGCTGCCTTGTCGATAAGCATATCATACTGGTTGAATGTGGCCATGCTTGTGG
CTTATATCTTGCTGTCAAGCTCTTGCAAGGAAACACGCACACCTCCAACAATCGAGGCCTTCAAGGGATTGGATGGGTTCTTACGTCTAGCATTGCCATC
TGCGCTTATGATTTGTCTTGAGTGGTGGTCATTTGAGCTACTTATTCTTATGTCAGGACTTTTACCCAACCCCGAGCTACAAACCTCAGTGCTTTCAATT
TGTCTCACAAGTATAACTTTACTTTTTACCATTCCTTATGGGCTTGGAGCTGGTGGAAGCACACGAGTAGCAAACGAACTGGGTGCTGGGAACCCTGAAG
GAGCTCGTTCAGCTGTCTATGTTGTGCTGTCAGTTGCAGTGACAGAGGCACTTATAGTATGTGGAACTCTGTTAGCATCACGGCGACTCCTGGGTCGTGC
ATACAGCAGTGAGGAGGAGGTCATCTCTTTCGTCGCGATGATGGTTCCATTGGTTTGCATCACTGTGGTTACTGATGGTCTACAAGGAGTTATGTCAGGT
ATTGCTCGAGGTTGTGGATGGCAACATTTGGGCGCGTACGTCAACCTCGGCTCATTCTATTTGCTCGGAATTCCAATGGCGATCCTTCTTGGCTTTGTGC
TACATATGGGAGCAAAAGGACTTTGGATGGGCATTGTCTGTGGTTCAATATCACAGATCACCCTTCTATCTGCTATCACATTTTTCACCAACTGGCAAAA
GATGGCTGAAAATGCTAGGGAGAGAGTGTTCAGTGAGAAGCCAACGGAGCCCTCCAGGTATCATCTAGTGGAGTAG

>LOC_Os06g49310
ATGAGCGGCGGCGGCGGCGAGGTCGAGGCGGCGGCGGAGGCGGCCCCTCTCCTCGTCCCCCACGACCCTCAGCCGGCGGTGGGGGCGGAGGTGCGGAGGC
AGGTGGGGCTCGCGGCGCCGCTGGTGGCGTGTAGCCTTCTGCAGTACAGCTTGCAGGTGGTCTCCGTCATGTTCGCCGGACATCTCGGCGAGCTCTCCCT
CTCCGGCGCCTCCGTCGCCTCCTCCTTCGCCAACGTCACCGGCTTCAGCGTCCTGCTGGGAATGGGAAGCGCGCTGGATACATTCTGTGGACAATCATAT
GGAGCAAAACAATATGATATGCTTGGGACACATGCGCAAAGGGCTATCTTTGTTCTTATGCTTATGGGTGTCCCGCTGGCTTTTGTTTTGGCATTCGCTG
GCCAAATTCTTATCGCTCTTGGTCAAAATCCTGAGATATCATCTGAAGCTGGACTATATGCCGTGTGGTTGATTCCTGGTCTTTTTGCATACGGTTTGCT
TCAGTGCCTTACCAAGTTTCTGCAAACTCAAAACATTGTCCATCCACTGGTAGTTTGTTCTGGGGCCACCTTGGTAATTCACATTTTGCTGTGCTGGGTT
ATGGTTCATTGTTTTGACCTTGGCAACAGAGGTGCAGCTTTGTCAATATCATTATCTTACTGGTTCAATGTGATATTGCTAGCAATATATGTAAAAGTCT
CCGAAGTTGGCAGAAGGAGTTGGCCTGGATGGTCAAGGGAGGCACTTAAGTTAAAGGATGTTAATATGTATCTAAGGCTAGCCATTCCATCTACTTTTAT
GACTTGCTTGGAGTATTGGGCATTTGAGATGGTGGTTCTCCTTGCAGGCTTTCTACCTAATCCGAAACTGGAAACTTCGATTTTGTCAATAAGCCTGAAT
ACAATGTGGATGGTTTATACAATTCCAAGTGGCCTCAGCAGTGCAATAAGTATAAGAGTTTCCAACGAACTAGGTGCTAGGAATCCGCAAGCAGCACGCC
TATCAGTCTTTGTTTCAGGAATCATGTGCCTAACCGAAGGCATACTTGTAGCTATCATCACAGTTTTGGTACGGGATATCTGGGGTTACTTGTACAGCAA
TGAAGAAGAAGTTGTGAAATATGTCGCAGCAATGATGCCAATTCTTGCTTTATCTGACTTCATGGATGGAATACAATGCACACTATCAGGTGCTGCTAGA
GGGTGTGGCTGGCAAAAAGTCTGTTCTGTTATCAACCTGTGCGCTTACTATACAATTGGTATCCCTTCAGCTGTTACTTTTGCATTTGTTCTGAAGATCG
ATGGTAAGGGACTTTGGTTGGGAATAATATGCGCCATGACAGTGCAAATTTTAGCGCTGGTTGTCATGCTGCTTCGTACAAGCTGGAATGAAGAGGCTGA
AAAGGCCCGGGCTAGAGTTCAGGGTTCAGATGGAAGAATCACATTGGCCTGA

>LOC_Os01g56050
ATGGCGCCGCCGGCGGGGACGGAAGCGGCTGGCGCTGGCCACCGCAAGAACTGGCGGGGCGAGTCCGGGAACCTGTGGCGCATCGCCGGGCCGGTGATTC
TGACGGAGATCTTCCAGTTCCTCATCGGGTTCGTCACCGCGGCCTTCGTCGGCCACATCGGCAAGGTCGAGCTCGCCGCCGTCTCCGTCGTCAACGGCGT
CGTCGAGGGCCTCGCCTTCGGCCTCCTGGTAAAAAATCACGCCAGGACGCTTGGCATGGGGAGCGCGCTGGAGACGCTGTGCGGGCAGGCGGTGGGGGCC
GGGCAGCCGCGGATGCTGGGCGTCTACCTGCAGCGGTCGTGGGTCATCTGCCTCGCCACGTCGCTCGCGCTGCTCCCGCTCTACCTCCTCGCGTCCCCGG
CCCTGCGCCTGCTCCGGCAGTCGGCGGCCATCTCGTCGGTGGCCGGCCGGTACGCGCGGTGGTGCGCGCCGCAGCTGTTCGCGTACGCCGTCAACTTCCC
CATGCAGAAGTTCTACCAGGCGCAGAGCCGGGTGTGGGCCGTGACGGCCATCTCCGCCGCCGCGCTCGCCGCGCACGCGCTGCTCAACTGGCTCGTCGTC
GCCAGGCTCGGCCACGGCGTCGTCGGCGCGGCGCTCGTCGGCGACGTGTCCTGGTGGCTGCTCAACGCGGCGCAGTTCGCGTACCTCGTCGGCGGGTCGT
TCCCGGAGGCCTGGAGCGGCTTCTCGCGGAAAGCATTCACCAGCCTCGGCGGCTTCGTCAAGCTCTCCCTCTCATCCGCCGTTATGCTGTGCTTGGAGAT
GTGGTATTACACAGCAGTGCTGATTCTGGTGGGTTGCCTGAAGAACCCAGAGATTCAAGTTGGTGCGATTTCAATATGCATGAACTATCAGCTCTGGACA
CTGATGGTTGCAGTTGGCTTTAACGCTGCAGTGAGTGTTCGCGTGGCAAACGAACTCGGCGCGAACCACCCGAAAGCAGCCAAATTCTCGGTCATCGTCG
CCGTGGTCACGTCGGCCGCCGTCGGGCTAGTTTTCACTCTGGTCGCTCTCGTGGCGAGGAAGCAGCTGCCGAGGCTTTTCACGGACGACGACGTGCTCGT
CAGGGAGACTGCAAAACTGGGCTATCTTCTTGCAGCCACCATATTCCTCAACAGCATCCAGCCGGTGCTATCAGGGGTGGCGATTGGGGCAGGGTGGCAG
TCATCGGTTGCCTTCGTAAACATTGGCTGCTACTATCTCGTTGGTCTGCCTATTGCAGCCGTTTTTGGCTTCAGGCTGAGCCTTAATGCAACAGGGATTT
GGGTGGGGATGCTGATCGGAACAATCCTGCAGACTGTTATTCTGCTTGTCATCCTCTACAGAACCAAATGGCAGAAAGAGGCCATGCTAGCAGAGGAGCG
GATAAAGGTGTGGGGAGGGGGTGTTGAGCTGCCAACCATTCAAGAAGCAAGTTGA

>LOC_Os03g62270
ATGGCCATCCCGCTGCAGGGGAAGGCGCAGCAGCAGCAAGGGGAGGGCGGCAAGGGCGACGGCGCGGTGGATGACGACGGGGACGACCAGCCGTCGGTGG
CGTCGGAGCTGCGTGAGCTGTGGGGGATGGCGGCGCCGATCACGGCGCTCAACTGCGTCGTCTACCTGCGCGCGATGGTGTCCGTGCTCTGCCTCGGCCG
CCTCGGCCCGCTCGACCTCGCCGGCGGCGCGCTCGCCATCGGCCTCACCAACATCACCGGCCACAGCGTCCTCTTCGGCCTCGCCTCCGGCCTCGAGCCG
CTCTGCGCCCAGGCGTTCGGCTCCAAGAACTACGACCTCCTCACGCTCTCGCTCCAGCGCGCCGTCCTGCTGCTCACCCTCGCCGCGCTGCCCATCGCGC
TGCTCTGGCTTCACGTCGGCCCCATCCTCGTCGCGCTCGGCCAGGACCCCACCATCTCCGCCTCCGCCGCCGCGTACGCCGCCTACGCGCTCCCGGACCT
CGCCGCCAGCGCCGTGCTCCAGCCGCTGCGCGTCTACCTCCGCTCGCAGGGGATCACCAAGCCCATGGCCGCCTGCTCCGCCATCGCCGTCGCGCTCCAC
GTCCCGCTCAACGTGCTCCTCGTGTTCGGCCTCGGCTTCGGCGTGCGCGGCGTCGCGGCCGCGCAGGCGCTCACCAACACCAACATGGTCCTCTTCCTCC
TCGCCTACATCCGCTGGTCGCGCGCCTGCGACGCCACGTGGAAGGGCTGGGCGCGCCCCGCCGCCGTGGCGAGCGGCCTCGCCGGCCTCGTCCGCCTCGC
CGTGCCCAGCTGCGTCGGCGTCTGCCTCGAGTGGTGGTGGTACGAGGTGGTCACCGTGCTCGCCGGGTACCTGCCGGACCCCGCCGCCGCGGTCGGCGCC
GCCGGCGTGCTCATCCAGACCACGAGCCTCATGTACACCGTGCCCATGGCGCTCGCCGCCTGTGTCTCTACTCGGGTGGGGAATGAACTGGGGGGAGGGA
AGCCGAGGAGGGCGAGGATGGCGGCGATGGTGGCGCTGGGGTGCGCGGTGGTGATCGGGGTGGTGCACGTGGCGTGGACGGCGGCGTTCAGCCGGGAGTG
GGTGGAGCTGTTCACGCGGGAGGCGGCGGTGGTGAGGCTGGCGGCGGCGGCGATGCCCATCCTGGGGCTGTGCGAGCTGGGCAACTGCCCGCAGACCACG
GGCTGCGGCGTGCTGCGCGGCACGGCGAGGCCGGCCGTCGGCGCGCGCATCAACCTGCTCTCCTTCTACCTCGTCGGCACCCCCGTCGCCGTCACCCTGG
CGTTCGGCGCCCGCGTCGGCTTCGGCGGCCTCTGGTACGGCCTCCTCTCCGCGCAGGCCGCCTGCGTCGCGCTGGTCCTCCTCGCCGTCGTGTGGCGCAC
CGACTGGCACCTCGAGGCCCTCCGCGCCAAGAAGCTCACCGGCCTCGAGATGATCGCCGCCGCCGCCGAAGGCGACGACGACGAGTGCAAGCGCCTCATC
GCGCCGCTGCCGCCGCCCGATGGTCACGATGTCGCCGTCGACGTCGTGTAG

>LOC_Os03g64150
ATGACGCCTCCACCGCCGTCGCCGCCGCACGAGAGGAAAACGTGGGCGGAGTCGGTGGCCAGCGAGTTTCGGGCGCAGCGCGGCATCGCGTTCCCTCTCA
TCGCCATGAACCTCACCTGGTTCGCCAAGCTGGCCGTCACCACCGCCTTCCTCGGCCGCCTCGGCGACCTCCAGCTCGCCGCCGGCACCCTCGGCTTCAG
CTTCGCCAATGTCACCGGCTTCGCCGTCCTCACCGGCCTCTGCGCCGCCATGGACCCCATCTGCGGGCAGGCGCACGGCGCCAGCAACGGGAAGCTCCTC
CGCAAGACGCTGGTGATGGCCACCATCCTGCTGCTGGGCGCGTCCATCCCCATCGCCTTCCTGTGGCTGCACGTGGACGCCGTCCTCCTCCGGTTCGGAC
AGCAGGCGGACATGAGCAGCAACGCACGCAGCTACGTGGTGTGCCTCCTCCCGGACCTCGCCGTCACCTCCTTCGTCAACCCGCTCAAGTCGTACCTGAG
CGCGCAGGGGGTGACGCTCCCCACGCTGTTCGCCTCCGCCCTGGCCCTGGCGCTCCACGTCCCCCTCACCATGTGGATGGCCAGGACCAGGGGCATCCAG
GGCGTCGCCACCGCCGTGTGGGTCAGCGACCTGGCCGTGGCCGTCATGCTCGCCGGCTACGTGCTCGTCTCGGAGCGACGACGGAAGGCGGGAGGGGGCG
GCGGATGGGTGGAGCAGACGAGGGGTGAGTGGGTCCGGCTCCTCCGGCTGGCCGTTCCCAGCTGCCTCAACACCTGCCTGGAGTGGTGGTGCTACGAGAT
ACTGGTGCTCCTGACGGGACGCCTCCCGGACGCCCGGCGCACGGTGGCGGTGATGGCCGTGACGCTCAACTTCGACTACCTGCTGTTCGCGGGGATGCTG
TCCCTGTCGGTGAGCGCGTCGGTGCGCGTGTCGAACGAGCTGGGCGCGGGGGAGGCGTGGGCGGCGAGGCGCGCGGGCATGGTGTCGATCGTGGGCGGCG
CGGTGGGCGGGGTGGGCGGCGGGGTGGCGATGGTGGCGGCGCGGCGGGCGTGGGGGAGCATATACAGCTCAGACGCCGGGGTGCGGGAGGGGGTGGGGAG
GGCGATGGAGGTGATGGCGGTGCTGGAGGTGGTGAACTTCCCGCTGAACGTGTGCGGGGGGATAGTGCGAGGGACGGCGAGGCCGGCGGTGGGGATGTAC
GCCGTGGTGGCCGGCTTCTACGTGCTGGCGCTGCCGCTCGGGGTCGCGCTCGCCTTCAAGGCCAGACTTGGGATCCAGGGCCTCCTCCTGGGCTTCCTGG
TGGGCGCCGCGGCCAGCTTGGCGGTGCTCCTCACCTTCATCGCGCGCATGGATTGGCCCGCCGAGGCCCAAAAGGCGCGGACTAGAACCACAGCAACCGT
GGCCCAATTCCACCAACACGACGAGGTCGTCCAGCCTTGA

>LOC_Os09g37610
ATGGAGCTCGCTGGCGGCGGGACGGGGGTCGTGCGGCAGCGCGCCGAGCCGCTGGGTGCTGGCCTCCTACTACGCGGCGGCGGGCGGAGTGTGGGGGGAG
GAGGGATCGGCTGCGCCCGTCGCGCCACCCTGCGGGGGCTCGCGCTGTCTCCCCTCGCGAGACGGGCGGTCTCGGCCGCGGGTGGGCACTTCCTCCCCAG
GCGCGCCGTTCGCGCGGCGGCCGCCGCCGGCGATGGGGGATTCTACGGCGAGGAGGATGCCGCCAGCGACCAGCCGTTTCCGGCGCGCGCGTCTCCCTCC
GATGACGCGAACGATTCTACCGCGGTGCGCAGTTTAGGTGGGGATCATCCTGGAGAAATCAAGAAGGAGCTATTGAATCTGGCTTTACCGGCCATAGTTG
GACAAGCAATCGATCCTGTGGCGCAGCTGTTAGAGACTGCATATATTGGTCGTTTAGGTCCTGTAGAGCTTGCCTCAGCTGCCGTGGGTGTGTCAGTCTT
CAATATTATATCAAAACTGTTTAACATCCCACTCTTAAGCATCACAACCTCATTTGTGGCTGAAGATGTTGCAAGACATGATTCCGATCAGTTTACTTCA
GAAGGGAACATGTCTAGTGAGAGTGGAGGAAGGAAGAGACTCCCCTCCATTTCTTCAGCTATACTTTTGGCTGCTGCAATTGGTGTCATTGAGGCCTCAG
CTTTGATTCTGGGGTCTGAAATACTCCTCAGCATTATGGGTGTGTCACATGCGTCAACCATGCATAGTCCTGCAAAGTTGTTTCTTTCTTTAAGGGCACT
TGGTGCTCCTGCCGTAGTGGTTTCATTGGCTATTCAAGGTATCTTTCGTGGATTGAAAGACACAAAGACACCTCTACTTTACAGTGGCTTGGGCAACATC
TCAGCTGTGCTTCTACTTCCCTTTCTCGTGTATTCGCTGAACCTTGGATTAAATGGAGCAGCTCTCGCAACTATTGCTTCACAGTATCTTGGTATGTTTC
TGCTCCTTTGGTCTTTAAGCAAAAGAGCAGTTCTACTGCCTCCAAAAATTGAAGACCTTGATTTCGTTGGGTACATAAAATCTGGTGGCATGCTATTAGG
GAGAACTCTTTCAGTTCTTATAACAATGACCCTTGGAACTGCAATGGCTGCTAGGCAAGGCACAATAGCCATGGCTGCTCATCAAATATGTCTACAGGTT
TGGCTGGCGGTATCATTACTTTCGGATGCATTGGCTGTTTCTGCCCAGGCATTGATTGCAAGTTCTTTTGCCAAGCTTGACTATGAAAAGGTCAAGGAGG
TCACATACTATGTCTTGAAGATAGGACTGCTTGTTGGTGCAGCTTTAGCCCTTCTTCTGTTTGCCTCTTTTGGTAGAATTGCAGAACTGTTCTCCAAAGA
TCCTATGGTTCTACAAATTGTTGGGAGTGGTGTTCTGTTTGTTAGTGCCAGCCAACCAATTAATGCCCTAGCTTTTATCTTCGATGGACTTCACTTCGGT
GTCTCAGACTTCTCATATTCTGCTTCTTCAATGATTACTGTTGGGGCAATATCTTCTTTATTTTTGCTATATGCTCCCAAAGTTTTTGGCCTCCCTGGGG
TTTGGGCTGGGCTGGCTCTTTTCATGGGTTTGCGCATGACTGCAGGATTTTTGAGATTGGGTTCGAGAGCAGGTCCTTGGTGGTTTTTGCACCAGAAAGA
GCCAACATACAAATTACACTCAAGTACATGTTGA

>LOC_Os12g01580
ATGACGGCGACCTCGCCGCCGATGAGGTCTGTCGCCGCCGCCGCGCTTGTCCTAACCCCCACTCCAACGCTCAACCGTCTCTCCTTTCCCTTCGCCCACC
GTCACTGCCCTAGTACTGCTGCTCCTCGGTGGAGGCCCGCGCGGTGCCGCGGGAAGCCGGCGGTGGAGGACGTGGTACACGACGACGAGGAGGAGACCTG
GCGGCGGGAGGCCAACCCCGAGAGGAAGGATGGAGGAGAGGAGATGCTCGGGCGCGGGTGGTTCATGGTTGATGAGATTGGTATGGAAATCCTCACCATC
GCCTTGCCTGCTGTGCTCGCCCTCGCCGCCGACCCCATCACGGCGCTCATCGACACCGCCTTCGTTGGCCATGTCGGTTCAACTGAACTTGCTGCCGTTG
GAGTATCCATTTCTATCTTCAATTTGGTATCCAAGCTGCTCAATGTCCCATTGCTCAACGTCACCACATCCTTTGTTGCCGAGCAGCAGGCAGTGGATGC
CGATTATAACAGCTCCGTAGAAAATTCTCACATAGGAGAAGAGATTTCCATTTCACAAGAGAAAGCAGGTGAACAAAGGAAGTTTCTTCCAGCTGTCTCA
ACATCCTTGGCTCTAGCTGCTGGCATCGGATTGATGGAAACCGTGGCACTGATCCTTGGGTCTGGGACACTACTGGACATCGTCGGTGTACCTGTCGATT
CACCGATGCGTATACCAGCTGAGCAATTCCTTACTTTAAGGGCATATGGTGCACCGCCAGTCATAGTAGCGCTTGCAGCACAAGGTGCTTTTCGTGGATT
CATGGATACAAAGACACCGTTGTTTGCTGTGGTTGCTGGTAACCTAGTGAATGCATTGCTGGATGCTATATTTATTTTTCCACTTGGTCTAGGAGTAAGT
GGCGCTGCATTGGCAACAGTGACTTCTGAGTATTTGACAGCGTTCATCCTCCTCTGGAAGTTGAATAGCAAAATAGTTCTGTTCTCATGGAATATTGTTT
CTGGAGACATCATCCGCTACCTAAAATCTGGTGCGCTGCTAATTGCAAGAACCATAGCAGTAGTCCTGACATTCACTGTGTCGACATCCCTGGCTGCCAG
GGAAGGGTCTGTTCCAATGGCTGGCTATGAGATATGTTTGCAAGTGTGGCTAACGATTTCTCTACTCAATGATGCACTAGCTCTTGCTGGTCAGGCTCTA
CTTGCAAGTGAATACGCAAAAGGAAACTATAAGAAAGCCCGTATTGTCTTATACAGAGTTCTGCAGATTGGAGGCGTAACTGGTGCAGCACTTTCTACAA
CCTTACTCCTTGGGTTTGGATATTTGTCCATGCTGTTTACAGATGATGCAGCAGTTTTAGACGTTGCCCAAACTGGAGTCTGGTTTGTCACTGTTTCTCA
ACCAATAAATGCTGTTGCGTTTGTGATGGATGGGCTCTACTATGGTGTTTCTGACTTTGCTTTCGTGGCATACTCTACATTATTTGCGGGAGCTATCTCA
TCAGCAGTACTGCTTGTGGCCGCTCCTAAGTTTGGTCTTGGTGGCGTCTGGGCTGGCCTTACTCTATTTATGAGTTTGCGAGCAATTGCTGGGTTCTGGA
GGTTAGGGAGCAAAGGTGGACCATGGAAAATAATCTGGTCTGAAACTGAGTAA

>LOC_Os03g11734
ATGGCTGGTCTGAAGAAGATGGAGGAGGTCACAGCAGCTGCTGCTGCTGTTGCAGCGAGCAGTACGGCCGAGAAGCGTGCGGCCGCCGTCGTCGTCCCCG
ACGCGGCGCTGACGATGAACGGTGCCGCCGGCGCGGAGGAGAAGACGGCGGCGGCTGCGGCGGCGCCGGAGGATCTGCCGGCGCCAGCCGCATTGTCCGG
CTGGCCGAGGAGGGTGGGGCTCTACCTCTTCGTCATGAACATCAGGAGCGTGTTCAAGCTTGACGAGCTCGGATCAGAGGTGTTGCGCATTGCCGTGCCG
GCGTCGCTGGCTCTGGCGGCGGATCCGCTTGCTTCCTTGGTAGACACAGCGTTCATCGGCCGCTTAGGTTCGGTGGAGATAGCTGCTGTTGGTGTTTCAA
TTGCCATATTTAACCAAGTATCCAAAGTCTGTATTTACCCCCTTGTTAGCGTTACAACATCATTTGTGGCTGAAGAAGACGCTATCATCAGTAAATGTAT
AGAAGAAAACAGCAGCCAAGATCTGGAGAAAGCTTCTCCTGTGGATTCAGAAACCAACAATCTGCCTGTATCTGGTCCTGATAAGGTAGAATGTGTCAAT
TCATGTATTCCCACCGAGTGTACAAATCCCTCCGATCAAGGGTGCAAGAGAAAGTACATACCTTCTGTGACATCAGCAGTAATAGTTGGCTCATTTCTTG
GGCTACTTCAGGCTGTCTTCCTGGTCTTTTCAGCAAAATTTGTATTGAATATCATGGGTGTCAAGAATGATTCACCAATGCTAAGGCCTGCAGTTCGCTA
CCTAACAATCAGATCACTTGGTGCTCCCGCCGTATTACTGTCTCTGGCCATGCAGGGTGTTTTCCGTGGTTTCAAAGACACAAAGACACCATTGTATGCC
ACTGTGGTTGGAGATGCAGCAAACATCATACTAGACCCAATTTTGATGTTTGTTTGTCACATGGGTGTCACTGGCGCAGCAGTTGCCCATGTCATTTCTC
AGTACCTGATAACGATGATACTGCTGTGTCGGCTCATCCGGCAAGTTGATGTTATCCCACCTAGCCTTAAATCCCTCAAATTTGGGCGGTTTCTTGGATG
CGGGTTCCTGCTGCTTGCAAGGGTTGTGGCAGTGACTTTCTGCGTCACGCTGGCGTCGTCGTTAGCCGCTCGCCATGGACCTACCATCATGGCGGCCTTC
CAGATCTGCTGCCAGCTCTGGCTCGCCACATCTCTTCTTGCTGATGGACTTGCCGTCGCTGGGCAGGCAGTTCTTGCAAGCGCATTCGCCAAGAATGATA
AAGGCAAGGTTGTTGTTGCGACATCTCGTGTACTACAGCTGAGCATTGTTCTTGGCATGGGTCTCACTGTTGTGCTTGGGGTTGGCATGAAGTTTGGGGC
TGGAATTTTCACAAAGGACATCGACGTGATCGATGTCATTCACAAAGGCATTCCTTTTGTCGCTGGCACACAGACGATAAATTCACTAGCCTTCGTGTTC
GATGGCATCAACTTCGGAGCATCAGACTACACATACTCAGCTTACTCCATGGTTGGTGTGGCTGCTATCTCCATACCCTGCCTAGTATACCTTTCTGCTC
ATAACGGATTCATCGGTATATGGATCGCATTAACGATCTACATGAGCCTGAGGACCATAGCTAGCACTTGGAGAATGGGGGCAGCAAGGGGGCCATGGGT
GTTCCTCCGGAAGTGA

>LOC_Os10g13940
ATGAATGGGGAGAGCCTCCTCGACCGCAGCTCCTCCGCCGACGCCGCCATGAACGACGCCGTGCCCGGCCACCGCCACCACCACCCGCTTAGCGTCTTCC
TCCGGGACGCCAGGTTGGCGTTCAGGTGGGACGAGCTCGGGAGGGAGATCATGGGGATTGCGGTGCCCGGCGCGCTCGCCCTCATGGCTGACCCGGTCGC
CTCGCTCGTCGACACCGCCTTCATTGGCCACATAGGCCCAGTTGAACTTGCAGCTGTTGGTGTATCTATTGCCGTGTTTAATCAAGTATCAAGGATTGCA
ATATTTCCCCTTGTCAGTGTCACGACATCATTTGTTGCGGAGGAAGATGCTACATCCAGTGACAGAGAAAAATATGAAATAAATGGCGAGAATGAATTCA
ATGTTTCAGACAGTGAAATGGAAGAGCTGGTTTCTCATGAAGAGGCTAGTGCTGCTCCCAGTAAGTCGTCTTTCGAAACTGACTCAAGTGATGTCAAAAT
TGAACATAAGCGGAAAAACATTCCATCGGTGTCTACAGCATTACTACTTGGTGGGGTGCTCGGCCTTTTACAAGCACTGCTTCTTGTTATTTGCGCAAAA
CCTCTCTTAGGCTACATGGGTGTGAAACAGGGCTCTGCAATGTTGATGCCAGCACTAAAGTACTTGGTAGTCAGATCTCTTGGTGCTCCTGCTGTGCTTT
TATCTCTGGCAATGCAAGGGGTATTTCGTGGACTTAAAGATACAAAGACACCTCTTTATGCAACTGTGGCTGGAGATGCAACCAACATAGTTTTGGATCC
AATATTTATGTTTGTCTTCCAGTATGGTGTCAGTGGTGCAGCAATTGCTCATGTTATATCACAATATTTCATTGCATCCATTCTCTTATGGAGGTTAAGG
CTACATGTTGACCTACTTCCACCCAGCTTTAAACATATGCAGTTCAGTCGATTCCTTAAAAACGGTTTCCTATTACTTGCCAGAGTTATTGCTGCAACAT
GCTGCGTGACACTATCTGCATCAATGGCTGCACGGCTAGGTTCAGTTCCAATGGCTGCATTTCAGATTTGCTTGCAGATCTGGCTGGCTTCGTCTCTTCT
TGCTGATGGATTGGCTTTTGCAGGACAGGCTATACTTGCAAGTGCATTTGCTCGTCAAGACCATTCTAAGGCCGCAGCCACAGCTTCTCGTATATTGCAG
CTGGGATTGGTTTTAGGACTTCTCCTAAGCATTTTTCTTGGCATTGGCCTCCGTTTAGGATCAAGGTTATTTACTGATGACCAGGATGTTCTACATCATA
TTTACCTAGGCATACCGTTTGTCTCTCTGACTCAACCAATCAATGCGTTAGCTTTTGTTTTTGATGGTATCAATTATGGAGCATCAGATTTTGGATATGC
TGCTTATTCAATGATTCTTGTGGCAATTGTCAGCATCATCTTCATAGTCACACTAGCAAGTTACAATGGTTTTGTCGGAATTTGGATAGCTTTGACAGTC
TACATGAGCCTCCGAATGCTTGCAGGATTCTTAAGGATAGGGACTGCACGAGGACCATGGACTTTCTATGCAGCTCAACGCATGCATTCTCATGAGGTGG
TTGGACTTTGTTGA

>LOC_Os01g69010
ATGGCGAGGAGTTCATCAGCTCCCGAATCCATGGAGGCGGATCACCAGCTGACAGCGACAGTGACAGCTGCTGCTTCCGGCGACATGCCGGTGACCGAGC
AGCAGCAGCAGAAACAGATGGTGGCGGTGGCGGCGCCACCGGCGACCGAGAATGCTGATGCTGCCGGCGGCGGCGGCGGCGATAATGGCGACCACTTGCC
GCCGACGGCGACATCGTTGCTGGGCGGGGCGAGGAGGACGGGGCTGCATCTGTTCGTGCTGAACGCGAGGAGCGCGCTGAGGCTGGACGAGCTCGGCGCG
GAGGTGCTGCGCATCGCCGTGCCGGCGTCGCTGGCGCTGACGGCCGACCCGCTGGCGTCGCTGATCGACACGGCGTTCATCGGCCGGATCGGGTCCGTGG
AGATCGCCGCCGTGGGCGTCGCCATCGCGGTGTTCAACCAGGTCATGAAGGTGTGCATCTACCCGCTCGTCAGCGTCACCACCTCCTTCGTCGCCGAGGA
GGACGCCATCCTCAGCAAGGGCGCCGCCGGAGCCGACGACGACAACGACGACGGCCACGACGCCAAAGGCCACGGTGCCAGTGCCGCCGCCGTCGCGGAT
CCGGAGAAGCAGCAGGTGGTGGGTGTGGATTCAGCTGAAACCAATGGCGCCGAGGTCTCGACGGCGGCGGTGCGCACTACTGACGACAAGAAGGCCGCCG
CCGCCGGCGTCGGCGTCGGCAAATGCAGGAGGAGATTCGTGCCGTCCGTGACGTCAGCGCTGATCGTAGGCGCGTTCCTCGGTCTGCTCCAGGCCGTATT
CCTCGTTGCCGCCGGCAAGCCGCTGCTGCGCATCATGGGCGTCAAGCCGGGTTCACCAATGATGATCCCTGCACTGCGATACCTGGTAGTGAGATCTCTG
GGTGCTCCGGCCGTGCTGCTGTCTCTGGCAATGCAAGGTGTTTTCAGAGGATTCAAGGACACCAAGACACCCTTATATGCAACTGTGACCGGCGACCTAG
CGAACATCGCACTGGATCCGATCCTGATATTCACCTGCCGTTTTGGTGTGGTCGGTGCAGCCATTGCCCATGTCATTTCTCAGTACCTGATCACGCTGAT
AATGCTGTGCAAGCTCGTGAGGAAGGTCGATGTCATCCCGTCCAGTCTAAAATCACTCAAGTTTCGTCGTTTCCTCGGATGCGGGTTTCTGCTGCTGGCG
AGGGTGGTGGCCGTAACGTTCTGCGTGACGCTGGCGGCGTCGCTCGCGGCGCGCCACGGCGCGACAGCCATGGCGGCGTTCCAGATCTGCGCCCAAGTCT
GGCTCGCCTCATCGCTCCTCGCCGACGGCCTCGCTGTCGCCGGCCAGGCCTTGCTTGCCAGCGCGTTTGCAAAGAAGGATCACTACAAGGTGGCGGTGAC
CACCGCCCGCGTGCTGCAGCTCGCCGTTGTCCTCGGCGTTGGGCTGACGGCCTTCCTCGCCGCCGGCATGTGGTTCGGCGCCGGCGTTTTCACCAGCGAC
GCCGCCGTCATCAGCACCATCCACAGAGGCGTTCCGGTCGGCGTAGCGGCGGTGACGATCCCGTGCTTGGTTCTTCTCTCGTCGCACGGCGGGTTCGTCG
GGATCTGGATCGCCTTGGCCATCTACATGAGCGTCAGAGCATTTGCTAGCACCTGGAGGATGGGAGCAGCCAGGGGGCCGTGGAAGTTTCTTCGCAAATG
A
