# Supplementary material for: The similar and different evolutionary trends of MATE family occurred between rice and Arabidopsis thaliana
Source: BMC Plant Biol. 2016 Sep 26;16:207. doi: 10.1186/s12870-016-0895-0 (PMC5037600; doi:10.1186/s12870-016-0895-0)
Supplement: Additional file 3: — Genome sequence data of the MATE gene family. (TXT 364 kb) [file 12870_2016_895_MOESM3_ESM.txt]

>AT4G00350
ATGGAGATCCCGGTTCGAGAGGAGAGAAGATCCTCCTCATCCTCTGCCGGACCATTACAACAAACCATCTCCTTAGCAGCTGACGACGCCATCGATAGCG
GTCCATCCTCTCCGCTTGTCGTCAAAGTCTCTGTCTTCGAAACAGAGCATGAGACGACCAAGCTTATCCACGCGCCGTCAACTCTGCTCGGTGAAACCAC
CGGAGACGCTGATTTTCCTCCCATTCAAAGCTTTAGAGATGCTAAACTTGTTTGTGTGGTTGAAACGTCTAAGCTTTGGGAAATAGCTGCACCTATAGCT
TTCAACATTCTTTGTAATTACGGTGTTAACTCCTTCACAAGCATCTTCGTTGGCCATATCGGCGATCTTGAGCTTTCTGCCGTCGCCATCGCTCTCTCCG
TCGTCTCTAATTTCTCCTTTGGTTTCTTGGTGATTAAAATAACCTTCCTCTACTCTGCTTTTTTCCTCCTCTGTTTCTTGCGTTTTCTCTAACTTTCTAG
AAAAAAACTGCAGCTGGGAATGGCGAGTGCGTTGGAAACGTTATGTGGACAAGCGTTTGGAGCGGGACAAATGGATATGTTAGGTGTTTATATGCAGCGT
TCTTGGCTTATCCTCCTCGGAACTTCCGTCTGCTTGCTTCCTCTCTACATCTACGCAACTCCACTTCTCATTTTACTCGGCCAAGAACCCGAAATCGCAG
AGATCTCTGGCAAATTCACTACACAAATCATCCCTCAAATGTTTGCGCTCGCTATCAACTTCCCGACTCAGAAGTTTCTCCAGTCACAGAGCAAAGTAGG
GATCATGGCATGGATCGGTTTCTTCGCTTTGACCCTTCACATTTTCATCCTCTACCTCTTTATAAACGTTTTCAAGTGGGGGCTAAACGGTGCAGCGGCT
GCATTTGATGTCTCGGCTTGGGGAATCGCGATCGCGCAGGTTGTTTATGTTGTAGGGTGGTGTAAAGACGGTTGGAAAGGGCTGTCTTGGTTAGCGTTTC
AAGACGTTTGGCCGTTTTTGAAACTGTCGTTTGCGTCTGCGGTTATGCTTTGTCTAGAGATTTGGTACTTCATGACGATCATTGTCTTAACTGGACATCT
TGAAGACCCTGTCATAGCCGTTGGATCTCTCTCAATCTGGTTAACCGTTAGACCTCTTCACAAACTCAAAGATTTACATTTTCTTCTATATCTGATAACA
CTTTTCTTTCTCTCAGTATGAACATTAATGGATGGGAAGGAATGTTGTTCATAGGAATCAATGCAGCTATAAGGTAAAAAGCAAAAGCAATCTTTGTGTC
TTCTAAAAGAAGGCGTTAGACTTATATATATGTTTCTTTCAGTGTTAGGGTGTCGAATGAGCTAGGATCGGGACATCCACGAGCTGCGAAATACTCCGTG
ATCGTAACGGTGATAGAGTCTCTCGTCATTGGAGTAGTGTGTGCAATTGTAATTCTGATAACACGAGATGACTTTGCTGTGATTTTTACGGAGAGTGAAG
AGATGAGAAAGGCGGTAGCTGATCTTGCGTACCTGCTCGGTATAACGATGATTCTCAACAGTTTACAACCAGTTATATCAGGAGTTGCAGTAGGAGGAGG
ATGGCAAGCACCGGTGGCTTATATAAACTTGTTTTGTTACTACGCTTTTGGATTACCTCTAGGGTTTTTGTTAGGTTATAAAACAAGCCTTGGCGTACAG
GTAAAGCCACATAGCCTCCGGTCTAATTATTTTGGTTTAAGTTGATGAAATTGCTTTATGTGGTTTTTCAGGGGATATGGATTGGTATGATATGTGGGAC
TAGTCTTCAGACTCTCATACTTTTGTACATGATCTACATAACCAATTGGAACAAAGAGGTACCCCCACTCATTTCAGGTTTTATAATCAAATCTTTCACA
CAAATTGAAGTAAAATGATTCACTATCTTAATTTATTAGGTGGAACAAGCTTCGGAGAGAATGAAACAATGGGGAGCTGGATATGAGAAATTAGAAAAAA
TAGCAACTTAAATGATTTTGGGAAAAAAAATTATATATACACTTCACTTTATATCTTATGTTATACAGCAATATATTTTTCATTGTATATATCAATTTTT
TTTGTAATACCAAATTGTATATGTCATCAAAATATAATTTATCATACATTTGT

>AT3G03620
ATGAGTACTCAAGAAGAAATGGAGGAGAGGCTATTACGTGAAGGATCAGATGCTGAGGGTCAGAGCAATAATAGGGAGAGTATCTATTTGAGAACGAAGG
TCTGGAGTGAAGTAAATAAAATGTGGAGAATAGCATTACCTTCTTCTTTGTTCCGAATGACTTCGTTTGGGAGCATCATTGTGGCTCAAGCCTTCATTGG
TCACTCCTCTGAGTTGGGTCTAGCCGCTTACGCACTCCTCCAAAGCACATTCATCCGCTTCCTCTACGGTTTAATGGTATAAAAAGCTATAAATGCAACG
TTAATTAAGTCCGTTACTTAAAGAGGAATTAGTATTTTAGTACTCTTTGTGGTGTTAATATGTAGGGCGGTATGTCAAGTGCAACGGAGACATTATGCGG
GCAAGCATACGGTGCGGAACAATATCACACAATGGGGATATATCTACAACGTTCATGGATCGTGGACATGGCCGTGACCACTTTGTTTCTACCGTTTATT
GTACTTGCGGGTCCCATTCTCCGTCTATTAGGCCAAAACGTGGAGATCACAAAGACCGTTGATGAGATATATCCTTGGATGATTCCGTATGTATATAGCT
TAATTTTCACTATGACTATACAAATGTACCTCCAAGCACAGATGAGGAACGCTATTGTAGGCGTTCTTTCGACATTGTCCTTGGCTCTTGACCTCGTGGT
CACATGGTGGTGCGTGAGTGTTATGGGTATGGGCATTGGTGGTGCTCTCCTCGGACTTAATGTGGGCTCTTGGGCAATGGTATTAGCCGAGTTTGTGTAC
ATTTTTGGTGGATGGTGTCCTTTTACTTGGACCGGATTTAGTATTGCTGCTTTTGTTGACCTAATTCCTATGCTCAAGCTTTCCATTTCTTCAGGCTTCA
TGATCTGGTAATTAATTACCTATTCTTTTTTTGTTTTTTTTTCTTCTTAACAACTTCAATATTATAATTCCAAGGCTTGAAGTGAGATTTCTATTGAAGG
AGTAATATTATTATTTTTTAGCATAAAGTTATGTTATGTTAAATGTTCTACTTTTGTTCTCTAATAATCCTCTTCTTTACAATTTTCGTTCAGCTTAGAG
TATTGGTACATGAGCATCCTTGTCTTAATGGCGGGGTATACAAAAGATGCGAAAATCGCAATCTCTGCTTTCTCAATATGGTAAAAGTCAAAACCTTCAT
AGCTAACTAAATTTCAGTTCAAAAGGCTATATTAAAAATAAAGAAATTCAATCATCTTGAAAATTGGCAGCCAATACATATATACATGGGAACTCAACAT
ATGCCTTGGCTTCTTGGGTGCGGCATGGTAATGCTCTTCATATTTTATAACCAAAGTTTGAATCTTGAAAAATATTCATACATGGATTTAAGTAAAAAAA
ACTAATGTTTATTCTATGCAAATGTAATTGTAGCGTCCGGGTGGCTAACGAGTTGGGGAAAGGAGATGCACATGCAGTGAGATTTTCAATAAAAGTGATA
CTCACAATATCAACATTGATGGGAGTGATATTCTCAGCTCTATGCTTAGCTTTTTGTGGTCGAATTTCCTATTTGTTTTCGAATAGCGACGAGGTTTCGG
ATGCAGTGAATGATTTATCGGTGATCCTTGCTGTTTCAATCTTACTCAACAGCATACAACCTATACTCTCAGGTCACACATCTCTATACCCTCTTCTTAT
CTATGTGAATGTTCATCTGTTGGTATTTACTTTGCGGTATTTTGATTTGTTTGGTTTATGATACATCCTCTCTCTACTTTAGTAGGAATCTTATTTTGGT
TTAGCAATAACTGAATCAAAGTTTAACAACTTTAAATGGTTATAATAAAACAGGTGTAGCAGTTGGGGCAGGGATGCAGAGTATAGTGGCAGTTGTGAAC
TTAGCCTCTTATTATGCAATTGGTATTCCTTTGGGTCTCATCCTTACTTATGTTTTCCATCTTGGTGTTAAGGTACTACTAGTTCCTTTTGTTTTTTTAT
TTTTCATTTTCTTACATATAACTAATTTTTTCTTTTTTTTTAAAACATGATAATAAATGACATCTATTGTCTAAAATTTGCAGGGACTATGGTCTGGAAT
GTTGGCTGGAATTGCGATCCAAACAATAATATTATGTTATATAATTTACAAAACTGACTGGGAATTAGAGGTAGCAAATTGAAATTTCTTGTTTATTCCT
TGAAATAATGAATTTGTTGCTAAACAGTATATAACGTAAAATATTTAATGTAGGTTAAAAGGACATGTGAACGTATGAAAGTGTGGAGCCTGAAGCCATC
TAATGAAGAGTCGAATCCCATAATAAGAGAAGAAAGTAGGAGCAAGTGAGAACTGTTTCGATATTATACGTCGTTAATCTCTCGTAGTCTCGTAGCTATA
TGGTTTCTAACTAAACTTTGATTTTCAACAATAATTATTATATGTACCGCAAGGAGGTTTCGGATCATTGTTGACCATGGAATAAATTTCTCCATTTGGG
AGAT

>AT2G04040
ATGGAGGAGCCATTTCTTCTGAGAGACGAGCTTCTAGTCCCTTCTCAAGTCACATGGCATACAAATCCATTAACCGTCGAGCTAAAGAGAGTGAGCCGCT
TGGCCGCTCCTATGGCCACTGTGACCATTGCTCAGTACTTATTGCCTGTCATCTCGGTCATGGTCGCTGGCCACAACGGCGAGCTCCAGCTCTCCGGTGT
CGCTCTTGCAAACTCCTTCACAAACGTCACCGGTTTTAGCATTATGGTAATTATGCTATGACTCTAACCTTTTCAACTCAAGAATCAAATGGACTCTCTC
AAGTATTGAAAACACTTCAATTATTTTTGTGCAGTGTGGATTAGTGGGTGCACTTGAAACTCTTTGTGGCCAAGCTTATGGAGCCAAACAATATGAAAAA
ATCGGAACTTACGCATACTCTGCTATTGCTTCCAACATACCAATTTGTTTCCTCATATCAATTCTCTGGCTTTACATCGAAAAGATCTTGATTTCTCTCG
GACAAGACCCTGAAATTTCAAGAATCGCTGGCTCCTACGCCTTTTGGCTTATACCGGCTTTATTTGGCCAAGCGATTGTCATACCACTGTCCCGGTTTCT
GCTAACACAAGGGTTGGTTATTCCTCTGCTCTTCACTGCCGTGACCACCCTTTTGTTCCACGTTTTGGTTTGTTGGACTTTGGTTTTCTTGTTTGGTCTG
GGATGTAATGGACCTGCCATGGCTACAAGTGTGTCTTTCTGGTTTTACGCTGTGATACTCTCATGTTATGTGAGATTCTCCAGCTCTTGCGAGAAGACTC
GCGGATTTGTATCCCGAGATTTTGTGTCTTCTATCAAGCAGTTCTTCCAATACGGAATCCCATCAGCTGCAATGATTTGGTAAGTCATTTTAAGTTGTTT
GTCCGTCAAGTTACATACCCTAATGCTCTTCTTCTTATCCCGCTTGCATTTTCTCGGTCTTCTTTAATAGTCTAGAATGGTGGCTATTTGAGATACTCAT
ACTCTGCTCAGGTCTTCTCCCTAACCCGAAACTCGAGACCTCTGTTCTTTCAATTTGGTAAGTACCATAGAAGGACTTCTTTTTATCTTTTGTGGTCTCT
TTACTAAAAACTAATGAATCCTGTTTCCTTCTTTTCAGTCTTACAATAGAAACTTTGCACTATGTGATTTCAGCTGGAGTCGCCGCGGCTGTGAGGTATG
AATATGATCTCAGTTTTATCATTCAGAACATCTTCATCTTATTATAGACAATTCTTTCCTAAACATTTAGTGATTGGTTTCTTGCAGCACACGTGTATCA
AACAATTTGGGAGCTGGGAATCCTCAAGTTGCTAGGGTTTCAGTATTAGCAGGGCTTTGTCTCTGGATAGTAGAGTCAGCTTTCTTTAGCATACTTCTAT
TCACCTGCAGGAACATCATAGGATACGCATTCAGCAACAGCAAAGAAGTTTTGGACTATGTAGCTGACCTAACTCCTTTGCTCTGCCTCTCCTTTATCCT
CGACGGCTTCACAGCAGTTCTAAATGGAGTTGCTAGGGGAAGTGGTTGGCAACACATTGGAGCTTGGAACAATACTGTTTCTTATTATCTTGTAGGAGCT
CCTGTTGGAATTTACTTAGCTTTCAGTCGTGAGTTGAACGGAAAAGGACTGTGGTGCGGTGTTGTGGTTGGATCTACTGTGCAAGCCACTATACTGGCTA
TTGTCACAGCTTCCATAAATTGGAAGGAACAGGTAAATAGCCATTTCAGCTTTTTACACTTGTAAATTCTTTTATGTTCATTCATTAATGCTATGAAGTA
ATCTATGATTTTGCAGGCTGAGAAGGCAAGGAAGAGAATTGTCTCAACTGAAAACAGATTGGCTTAAACAAATGATGTTTCTCATAGTTATCTCAAACTAT
TTGTATGCCTTATGCAAATTTTTTTTGAAAGATGTTTATAAAAGAGGGTCATTTGTTTTCTTAATCAA

>AT2G04050 
ATGGAAGAGCCCTTTCTTCTGCAAGATGAGCACCTTGTCCCCTGTAAAGACACATGGAAAAGTGGTCAGGTTACCGTCGAGCTGAAGAAAGTGAGCAGCT
TGGCCGCTCCTATGGCCGCCGTGACCATTGCTCAGTACTTATTGCCTGTCATTTCAGTCATGGTCGCTGGCCACAATGGTGAGCTCCAGCTCTCCGGCGT
CGCTCTTGCAACCTCCTTCACAAACGTTTCCGGGTTCAGTATTTTGGTAATGATATGCTATAACTACTCTCTCCTCTTAAGTTCAAGATCAAGTTGCCTC
TCAAATCTTGATAACACTATATTAATTCTTTGTGCAGTTTGGGTTAGCGGGTGCACTAGAAACTCTTTGTGGCCAAGCTTATGGAGCCAAACAATACGAA
AAAATCGGAACCTACACATACTCTGCAACTGCCTCTAACATCCCTATATGTGTCCTCATATCAGTTCTCTGGATTTACATCGAAAAGCTCTTAATCTCTC
TCGGTCAAGACCCTGACATCTCTAGAGTCGCTGGCTCCTATGCCTTGTGGCTCATACCGGCTTTGTTCGCCCATGCGTTTTTCATCCCACTGACTCGGTT
TCTGCTAGCACAAGGGTTGGTTCTTCCACTGCTCTACTGTACCCTGACCACTCTTTTGTTCCACATCCCTGTTTGCTGGGCTTTTGTTTACGCGTTTGGT
CTGGGAAGCAATGGAGCTGCCATGGCTATTAGTGTGTCTTTCTGGTTCTATGTTGTGATTCTCTCATGTTATGTGAGGTACTCCAGCTCCTGCGACAAGA
CTCGCGTATTTGTATCCAGTGATTTCGTGTCTTGTATCAAGCAGTTCTTCCACTTCGGAGTCCCATCAGCGGCAATGGTTTGGTAAGTCGTTTTTAAGTT
TCTTGTTGGTCAAGTTACATACAACAACCAATGCTTTTTTTTATCTTGCTTGCGTTTTCTTGGTCTTCCTTTAATAGCCTAGAATGGTGGCTATTTGAGC
TACTCATACTCTGTTCAGGTCTTCTCCCAAACCCGAAACTCGAGACCTCTGTTCTTTCAATTTGGTAAATATATATCATATAACGACTTCTTTTTATTTT
TATTATCCTCTTTACTAAAAACTAATGAATCTTATTTCTTTAATGCAAGTCTTACAACAGCAAGTTTGCACTATGTGATTCCAGGTGGAGTCGCGGCGGC
TGTGAGGTATGAACTCAAATTTTTAACCAAACATATTCAACATCTTCTTCCTAAACAATAATAGTCATTTGGTTTCTTGCAGCACACGCGTGTCAAACAA
ATTGGGAGCTGGGATTCCTCAAGTTGCTAGGGTTTCAGTATTGGCAGGGCTTTGTCTCTGGCTTGTAGAGTCAGCTTTCTTTAGCACACTTCTCTTCACA
TGCCGAAACATTATAGGCTACGCATTCAGCAACAGCAAAGAAGTTGTGGACTATGTGGCTAACCTAACTCCTTTGCTCTGCCTCTCCTTTATCCTCGACG
GTTTCACAGCAGTTCTGAATGGGGTTGCAAGGGGAAGTGGTTGGCAACACATTGGAGCTTTGAACAACGTGGTAGCTTATTATCTTGTAGGAGCTCCTGT
TGGAGTATACTTAGCTTTCAATCGTGAGTTGAACGGAAAAGGACTTTGGTGTGGTGTTGTGGTCGGATCCGCTGTGCAAGCCATAATATTGGCTTTTGTC
ACAGCTTCCATAAATTGGAAGGAACAGGTAAAACACTTAGAATAGAAGATTCGTCATTTTAGCATGTTATACTTGTACATTCTTTTTTGTTCTTTCTTTA
ATACTATGAAGTAATTTTAATCTATGATTTGCAGGCTGAGAAGGCTAGGAAGAGAATGGTCTCTAGTGAAAATAGATTGGCTTAA

>AT2G04070 
ATGGAAGAGCCATTTCTTCCGCAAGATGAGCAGATAGTCCCCTGTAAAGCCACATGGAAAAGTGGTCAGCTCAATGTCGAGCTGAAGAAAGTGAGCCGCT
TGGCTGTTCCTATGGCCACCGTGACCATTGCACAGTACTTATTGCCAGTCATCTCAGTCATGGTCGCTGGCCACAACGGCGAGCTCCAGCTCTCCGGTGT
CGCTCTTGCTACCTCCTTCACAAATGTCTCCGGTTTCAGCATTATGGTAATTATGTTATGACTACTCTCTCCTCTTATGTTCAAAATCAAGTTGACTCTG
AAATCTTGATAAATACTTCAATTCTTTGTGCAGTTTGGGTTAGTGGGTTCACTAGAAACTCTTTCTGGCCAAGCTTATGGAGCCAAACAATACGAAAAAA
TGGGAACCTATACATACTCCGCAATTTCCTCTAACATCCCTATATGTGTCCTCATATCAATTCTCTGGATATACATGGAAAAACTCTTGATCTCTCTCGG
ACAAGACCCTGACATCTCCAGAGTCGCTGGCTCCTACGCCTTGCGGCTCATACCGACTTTGTTTGCCCATGCGATTGTCTTACCACTGACCCGGTTTCTG
CTAGCACAAGGGTTGGTTCTTCCACTGCTTTACTTTGCCCTGACCACCCTTTTGTTCCACATTGCGGTTTGCTGGACTTTGGTTTCCGCACTTGGTTTGG
GAAGCAATGGAGCTGCCTTGGCTATTAGTGTGTCTTTCTGGTTTTTCGCTATGACACTCTCATGTTATGTGAGATTCTCCAGCTCTTGCGAGAAGACTCG
CCGATTTGTATCCCAAGATTTCTTGTCTTCTGTCAAGCAGTTCTTCCGTTATGGAGTCCCATCAGCGGCAATGCTTTGGTAAGTCTATTAAAAGTTTCTT
GTTGGTCAAGTTACATACGCCAATGCTTCTTCTTATCTCACTTGCATTTTCTCGGTCTGCCTTTTACAGCCTAGAATGGTGGCTATTTGAGCTACTTATA
CTCTGTTCAGGTCTTCTCCAAAACCCAAAACTCGAGACCTCTGTTCTTTCAATTTGGTAAGTTTCATATAGAAGGACTTCTTTTTATCTTTACTAGTGCG
ATCTATACTAAAAAAGCTAACGAATCCTATTTCTTTCATGCAAGTCTTACAACAGCAACTTTGCACTATGTGATTCCAGTTGGAGTCGCGGCCGCTGTGA
GGTATGAACTCTAATTTTTAACCAACCATATTCAACATCTTCTTCCTAAACAATATAAGTCATTTGGTTTCTTGCAGCACACGCGTGTCAAACAAATTGG
GAGCTGGGATTCCTCAAGTTGCTAGGGTTTCAGTATTGGCAGGGCTTTGTCTCTGGCTTGTAGAGTCATCTTTCTTTAGCATACTTCTCTTCGCCTTCAG
GAACATCATAGGCTACGCATTCAGCAACAGTAAAGAAGTTGTGGACTATGTGGCTGATCTATCTCCTTTGCTCTGTCTCTCCTTTGTTCTTGACGGATTT
ACCGCAGTTCTTAATGGGGTTGCCAGGGGATGTGGTTGGCAACACATTGGAGCTTTGAACAACGTAGTAGCTTATTATCTCGTAGGAGCTCCGGTTGGAA
TATATTTAGCTTTCAGTTGTGAGTTGAACGGAAAAGGACTATGGTGTGGTGTAGTGGTTGGATCCGCTGTGCAAGCCATTATACTGGCTATTGTCACGGC
TTCCATGAATTGGAAGGAACAGGTTAGAGCTTATTACAATACATTCTTTTTTTTTTTTAATTCTCTAAAGTAACTGGAATCTATGATTTGCAGGCCAAGA
AGGCAAGGAAGAGACTAATCTCAAGTGAAAATGGATTGGCTTAAAGAATGGTGTTTCTGAGAGCTATCTCAAACTATTTGTAACTCTCATTGCTCAATTG
TTTTACGGCTATATACTGTCAAAATAAAGCTGCAAAAATTTCTTACAGCATAGTCGGTGTGTTATAATTTTTTGTATAAATCCCTGTTTTATCAATACTT
AAAATTTGCTTATGTAGAAATTGTTTTTTTAATTAG

>AT2G04080
ATGGAA
GAGCCATTTCTTCCGAGAGACGAGCAGTTAGTCTCTTGTAAATCCACATGGCAAAGTGGTCAGGTCACCGTCGAGCTGAAGAAAGTGAGCCGCTTGGCCG
CTCCTATGGCCACCGTAACCATAGCTCAGTACTTATTGCCTGTCATCTCAGTCATGGTCGCCGGCCACATCGGCGAGTTGGAGCTCGCCGGTGTCGCGCT
TGCCACGTCTTTCACAAACGTTTCCGGCTTCAGCATAATGGTAATTATGCTATTACTCTCTCCTCTTCATTTCAAGAACTCAATTAACTTTCCAATATTG
AAATATTGCTGCATTCTTTTTTGTGTAGTTTGGGTTAGTTGGTGCATTGGAAACTCTTTGTGGCCAAGCCTATGGAGCAGAACAATACGAAAAAATCGGA
ACCTATACATACTCTGCAATGGCTTCCAACATACCAATTTGTTTCATCATATCAATTCTATGGATTTACATCGAAAAGCTCTTGATCACTCTCGGGCAAG
AGCCTGACATCTCTAGAGTCGCTGGCTCCTACTCATTGTGGCTCGTACCGGCTTTGTTTGCCCATGCTATTTTCTTACCACTGACTCGGTTTCTGCTAGC
ACAAGGGTTGGTTATTTCCCTGCTATACTCTGCCATGACCACCCTTTTGTTCCATATTGCGGTTTGCTGGACTTTGGTTTTCGCGCTTGGTCTTGGAAGC
AATGGAGCTGCTATTGCTATTAGTTTGTCTTTCTGGTTTTACGCTGTGATACTCTCATGTCATGTGAGATTTTTCAGCTCTTGCGAGAAGACTCGCGGAT
TTGTATCAAATGATTTTATGTCTAGTATCAAGCAGTACTTCCAGTACGGAGTCCCATCCGCTGGATTGATTTGGTAAGTAAACCATTTTCACGTGTCTTG
TTGGTTAAGTTACAATACACCGATGCTTCCTCTTATCTTGCTTGCATTTTTTTGTCTTCTTTGATAGCTTAGAATGGTGGCTGTTTGAGCTACTCATACT
CTGCTCAGGTCTTCTCCCAAACCCAAAACTCGAGACATCTGTTCTTTCGATTTGGTAAGTATCATATTACTTCTTTTTATCCTATGTGTTCTCTTTACCA
AAATGTATTAATCTTATGTCTTTCATGTTATCAGTCTTACAATAGGAACTTTACACTATGTGATTCCATCTGGAGTCGCGGCGGCTGTGAGGTATGATCT
CAACTCTCAAACCAGAACAAGTGTTCAACAATTCCTTTCTCAACATTAGTCATTTGGTTTCTTGAAGCACACGAGTGTCAAACAAATTGGGAGCTGGAAA
TCCTCAAGTTGCTAGGGTTTCCGTATTGGCAGGGCTTTGTCTCTGGCTTGTAGAGTCAGCTTTCTTTAGCACACTTCTCTTCACCTGCCGAAACATCATA
GGCTACACATTCAGCAACAGCAAAGAAGTTGTTGACTATGTTGCTGACATATCTCCTTTGCTCTGTCTCTCCTTCATCCTCGACGGATTAACGGCAGTTC
TAAATGGAGTGGCTAGGGGATGTGGGTGGCAACACATTGGAGCTTTGATCAACGTGGTGGCTTATTATCTTGTAGGAGCTCCTGTTGGAGTTTACTTAGC
TTTCAGTCGTGAGTGGAATGGAAAAGGACTCTGGTGCGGTGTTATGGTTGGATCCGCGGTGCAAGCCACTTTACTGGCTATCGTCACAGCCTCCATGAAC
TGGAAGGAACAGGTTAGAGTTTGTTACATTCTAGTTTTTTGAATGCTCTGAAGTAACTGGACTCTATTATTTGCAGGCTGAGAAAGCAAGGAAGAGAATA
ATCTCTACTGAAAATGGATTGGTTTAAATAAAGGTTGTTCCTAAGAGCTATCTCAAAGTATTTGCAAGTCATGTGCAAAAAAACATGTAATGTTATTTTG
ATGGGTTATAATATTTTTTTGTAAAACTTTTATCCAGGATTTATACATTTTTTCTTGAGTTGATA

>AT2G04090 
ATGGAAGATCCACTTTTATTGGGAGATGATCAGTTAATCACTAGAAACCTCAAGTCAACGCCGACATGGTGGATGAATTTTACGGCGGAGCTGAAGAACG
TCAGCTCTATGGCGGCGCCTATGGCCACCGTGACAGTGTCTCAATATCTATTGCCCGTGATCTCGGTCATGGTCGCCGGCCACTGCGGTGAACTCCAGCT
GTCTGGTGTCACTCTTGCCACTGCTTTCGCAAACGTCTCCGGCTTCGGCATCATGGTAATTAGTTTATCCTCTGTTTAAACCACGTTCAAGATCCAAGCG
AAACTTAACAAGTCTTGGAAATTTTTGCAGTATGGTTTAGTGGGTGCACTTGAAACTCTATGTGGCCAAGCTTATGGAGCAAAACAATACACTAAAATCG
GAACTTACACTTTCTCTGCAATAGTCTCAAACGTACCTATAGTTGTTCTCATATCGATTCTCTGGTTTTACATGGACAAACTCTTTGTTTCACTTGGACA
AGATCCTGACATCTCCAAGGTAGCTGGTTCTTACGCGGTTTGTCTTATACCGGCATTGTTAGCTCAAGCAGTGCAACAACCTTTGACTCGGTTTCTCCAG
ACTCAGGGTTTGGTTCTTCCTCTTCTCTACTGTGCCATAACCACCCTTTTATTCCATATACCAGTTTGTTTGATTCTGGTTTACGCGTTTGGTCTTGGAA
GCAATGGAGCCGCCTTGGCTATTGGTTTGTCTTACTGGTTTAATGTCTTGATTCTTGCTTTATATGTGAGATTTTCAAGCGCTTGCGAGAAGACTCGCGG
CTTTGTATCCGATGATTTCGTGTTGAGTGTCAAGCAGTTTTTTCAGTATGGGATACCATCAGCAGCAATGACAACGTAAAAACATTCATCTTCTTCATCG
TTGGTGCATTCTTTTCTTTCTTGGCTTGATTTGTTTTTTGTTTCTATATGCAGCATAGAATGGTCGTTGTTTGAGCTCCTTATCTTATCTTCAGGACTCC
TCCCAAACCCGAAACTCGAGACCTCTGTTCTTTCCATTTGGTAATCTATCTTTCTCTCTGGATCTTTGTCTCCCTTTTTACATATATGTCTAGTATATAT
CAGGAGGGATTGTCTTAAATATATAGGTCTAGACGTCTAGTGAGTAAATATTGGTTAATTAAATTAGATATAGTTTATCGAATTCATATAGACAGAATTG
TTACGCTTTACTGATGCAATATTTTTGGTTGTTGTTGTTTTTTTAATAATAGTCTTACAACATCATCTCTCCACTGTGTCATTCCAATGGGTATCGGGGC
TGCTGGAAGGTATGATTCCGATAAAACCGACTAAATATTTGTTTGGGAATTTTCAGACTAGTCACAATGTTTACTTTGGCAGCACACGGATTTCAAACGA
ATTGGGAGCGGGAAATCCGGAGGTTGCTAGGCTGGCAGTGTTTGCCGGTATTTTCCTTTGGTTCCTAGAGGCTACCATTTGTAGCACACTTCTGTTCACT
TGCAAAAATATTTTTGGCTACGCGTTCAGCAATAGCAAAGAAGTTGTGGACTATGTCACGGAGCTATCTTCGCTGCTTTGTCTTTCATTTATGGTCGATG
GATTTTCTTCAGTGCTTGATGGTATTAAGATCAAACCCTTCAATTAGTGAATGATAAAAAATCCTATCTCGCGACTCAAATATGACTTTTATGAAAAAGG
GGTTGCTAGGGGAAGTGGGTGGCAAAATATTGGAGCTTGGGCAAATGTGGTGGCTTACTATCTCCTAGGAGCTCCTGTTGGATTTTTCTTAGGATTTTGG
GGTCATATGAACGGCAAAGGGCTATGGATTGGTGTGATCGTTGGGTCCACTGCTCAAGGGATCATACTAGCTATAGTCACTGCTTGCCTGAGTTGGGAGG
AGCAGGTCAATAGCAATCTTAAATATATTTTTGGACATTTGATGAATCTTTTTTTTACCCCATACTGAAGTTGTTTACAATTGGAAATTGCAGGCTGCCA
AGGCCAGAGAAAGAATAGTTGGAAGAACATTGGAGTGA

>AT2G04100
ATGGAAGATCCACTTTTATTG
GGAGACAATCAGATAATCACCGGAAGTCTTAAGCCGACGCCGACATGGAGGATGAATTTCACGGCGGAGCTCAAGAACCTCAGCCGCATGGCGCTGCCTA
TGGCCACCGTGACTGTTGCTCAATATCTATTACCCGTTATCTCAGTCATGGTCGCCGGCCACCGCAGCGAACTCCAGCTCTCAGGCGTTGCTCTTGCCAC
TTCTTTTACAAACGTATCCGGCTTCAGTGTCATGGTAACTACTAACTAGTTGTTATTAATCCTCAGTTTCAAGATCCATTCGAATCTCAAAGTCTTGAAT
GTTTTTTTGCAGTTTGGTTTAGCGGGTGCACTTGAAACTCTATGTGGCCAAGCTTATGGAGCAAAACAATACGCGAAAATCGGAACTTACACTTTCTCTG
CAATAGTCTCAAACGTACCTATAGTTGTTCTCATATCGATTCTCTGGTTTTACATGGACAAACTCTTTGTTTCACTTGGACAAGATCCTGACATCTCCAA
GGTAGCTGGTTCTTACGCGGTTTGTCTTATACCGGCATTGTTAGCTCAAGCGGTGCAACAACCTTTGACTCGGTTTCTCCAGACTCAGGGTTTGGTTCTT
CCTCTTCTCTACTGTGCCATAACCACCCTTTTGTTCCATATACCAGTTTGTTTGATTCTGGTTTACGCGTTTGGTCTTGGAAGCAATGGAGCCGCCTTGG
CTATTGGTTTGTCTTACTGGTTTAACGTCTTGATTCTTGCTTTATATGTGAGATTTTCAAGTTCTTGCGAGAAGACTCGCGGCTTTGTGTCTGATGATTT
CGTGTTGAGTGTCAAGCAGTTTTTTCAGTATGGAATACCTTCGGCAGCAATGACAACGTAAAAACATTCATCTTCTTCATCGTTGGTGCATTCTTTTCTT
TCTTGGCTTGATTTGTTTTTGGTTTCTATATGCAGCATAGAGTGGTCATTGTTTGAGTTCCTTATATTATCTTCAGGACTCCTCCCAAACCCGAAACTCG
AGACCTCTGTTCTTTCCATTTGGTAATCTATGTTTCTCTCTGGATCTCTATTTTCCTTTAAACATATCTAGTATCATGAGGACTTGTCATATATATATTG
GTCTAATGAGTAAATGTCACATAAACCAATTTTTACTCTTCCCTTTATTATCTAATTTAGTGATGTAATCCTGTGTTGGTTGTTGTTGTTGTGTTCATGT
AGTCTTACAACCTCATCTCTCCACTATGTCATTCCAATGGGTATTGGGGCGGCTGGAAGGTATATGTGATTCAGTTAAAACTTATTCAATTTTTGTTTGG
AAATGGTCAGATTAGTCATACTATTTACCCTTGGCAGTATACGGGTTTCAAACGAATTGGGAGCGGGTAATCCCGAGGTTGCGAGGCTGGCAGTGTTTGC
CGGTATATTCCTTTGGTTCCTAGAGGCTACCATTTGTAGCACACTTCTCTTCATTTGTAGAGATATCTTCGGCTACGCCTTTAGCAATAGCAAAGAAGTT
GTGGACTATGTCACAGAGCTATCTCCTTTGCTTTGTATCTCATTTTTGGTTGATGGATTTTCTGCAGTGCTTGGTGGTAATAAAATCAAACCCATTAACT
AGCAAATCAAATAAAAGAATCGATCTACGCGACTCAAAATGTGTTTTGTTTGTTATGACTTTTTGAAAAGGGGTTGCTAGGGGAAGTGGATGGCAACATA
TTGGAGCTTGGGCAAATGTGGTGGCTTACTATCTCCTAGGAGCTCCGGTTGGACTTTTCTTAGGATTTTGGTGTCACATGAATGGTAAAGGGCTATGGAT
CGGTGTGGTGGTTGGGTCTACGGCGCAAGGAATCATACTAGCTATAGTCACTGCTTGCATGAGTTGGAACGAGCAGGTTAATATCAATCTGAAATATTTA
TGACTCTTTGTTTTCCGTACTGAGGTTGCTTACATCTTGAATTTGCAGGCTGCCAAGGCAAGACAGAGAATAGTTGTAAGAACTTCTTCATTTGGCAATG
GACTTGCTTGAAGGGTTCTTTATTCCCATTTTTGAGACATTATAATCTAAGTCACATTATAATCTTTTTTCTTCAATTTTGGCATTGATACAATAGAGTT
GTTTATAAAAAAATATGATAAAATTTTAAACTTAACTAGTA

>AT5G10420
ATGGATAAGAAAAGTGGTGGAACTAAAGCAATAGAAGAAGCAACCGTTCCACTGTTGGAATGTCATAATGCGGCAGAGGAAGGCGGAGGAATGAAGAGAG
AAATATGGATAGAGACTAAGAAGATATGGTATATTGTTGGACCGTCGATATTTACTGGACTCGCTACTTACTCGATCCTCATCATTACTCAAGCCTTCGC
TGGCCACCTTGGTGATCTTGAACTCGCTGCCATCTCCATTATCAACAACTTCACACTCGGCTTCAACTACGGTTTACTCGTATGTGCACACTTAATTAAA
AATATTTTCGAGATTGTATTATAATGTTTATGCATGTTACATATTCTGAAGTTTAATCTATGAGAAAAATGCTTGTGCAGCTTGGGATGGCGAGTGCGTT
AGAAACGTTATGCGGTCAAGCGTTCGGGGCAAGGGAATATTACATGTTGGGAGTGTATATGCAACGATATTGGATCATTCTATTCTTATGTTGCATCTTG
CTTCTTCCTATGTACTTATTCGCGACGCCAATTCTTAAGTTTATTGGTCAGAGTGACGACATTGCCGAGCTTACAGGGACCATTGCCCTTTGGGTCATCC
CCGTCCACTTCGCCTTTGCCTTCTTTTTCCCTCTCAACCGATTCCTACAATGTCAGCTCAAGAACAAGGTCTACTACTTGGTCGTAGATTGTTAAATAAC
TTTACAAATCATGGTCCATACCAATATTATATTAGCTGGTCTTAGTAGTAGTTCCAAACACTGAAGCTTCACTTAATGATGTAGTGGAAAACTTTGGAGA
TAGACTAGCAATCTATTGATTTTCGTAATACCTTAAAAATTAGGTTTCTCATAGGAAATATAAAAGCAAGCTAGCTCTCTATGAAGTCTTTGTTAATCGA
AACCTAAACAAGATTTGTTCTTTTTAAAAGTCTAAAAGCTTAGGAATCCTAAAACATTGATAGAAAAACCAGTGAAAATGTAAAAAAAAATTTTTTACAT
AAACCTAATGATTTTTATAATTTATATTTTTTAAATTTTCAGCTGCATGATCACTGAAGCTAGCTACTATTGTTTGCTGATTTTCAATCTATATAATTAG
GTGATTGCAATTTCAGCTGGAGTGTCACTTGCGGTTCATATTCTCGTGTGTTGGTTCTTCGTCTATGGTTATAAACTCGGAATCATAGGGACTATGGCTA
GTGTGAACGTGCCATGGTGGTTGAACATCTTCATCTTATTTTTGTACAGCACACGTGGTGGTTGTACACTCACTTGGACCGGCTTCTCCTCAGAAGCTTT
CACCGGACTTTTAGAATTAACAAAACTCTCTGCCTCTTCCGGAATCATGCTTTGGTACCATTCGTCGAACAAATACCCACTTCTTTCACATTATGTTAAA
GTTTAGTCATATATGAGTTCTTACAATATATCTTGCCCCGATACAGCTTAGAGAATTGGTACTATAAAATACTAATGCTGATGACCGGGAACCTAGTAAA
TGCGAAAATTGCTGTGGACTCCTTATCAATATGGTACGTTGTTTTATTTATTTCTTATAATCGTTATGCCATATTTTTCTTGTTGTTGTTTGTGTTTTTT
GTTGGAAAACTCTTATATTTTTTTTACAAAGAAATAGACGTCGTTTTTTACTGTTAACGTACTGAACTTAATTCTCTGTGCAGCATGTCGGTAAATGGTT
GGGAGATGATGATTCCACTTGCCTTCTTCGCGGGAACCGGGTAAAAAAATCCTATTCGGTTGCTAAGTTTAGAGTTTTTTTTTGTTGGTATGGATGTTAA
GTTTAGAGTTACGTACGTAGGGATTGGATTGATGATAGTTATCTAATATCTATCTACTCCATCAAGGACAATAACATGGCCTAATGCTACAAACTTTTTC
GCACAACAATTTGCAACAATCTTGTTATCATCACAATTTCACACACTCACAGTTTTCCTTTTTCTTTAATGTATTCGTTTTAGCAAATATTAAAGTCTAC
ATGTAATCTAAGTTCATAAACCGGGATTATATGCACACATAAACGTCTCCAACGTAGTTATTAAACAAATAATACCTATTTTGTAGAGTTCGAGTGGCAA
ACGAACTAGGAGCTGGTAATGGCAAAGGGGCAAGATTTGCAACGATTGTTTCAATCACACTATCGTTAATGATTGGATTATTCTTCACAGTCATCATTGT
AATTTTTCACGACCAAATCGGCTCGATCTTTTCGTCAAGTGAAGCTGTCCTAAACGCAGTCGATAATCTTTCTGTTCTCTTAGCCTTCACGGTTCTTCTC
AATAGTGTGCAACCAGTTCTTTCCGGTACGCCTTGAAACTGATTTCATAAACCAGGTCAACGAAAGTGCGTTGACTTTTGACATTTGATTAAGGTGTTGC
TGTTGGTTCGGGTTGGCAATCGTACGTGGCATATATTAATTTGGGATGTTACTACCTTATCGGGCTTCCGTTTGGGCTTACTATGGGCTGGATTTTCAAA
TTTGGAGTCAAGGTTTGCCCAATTTTCCTCTCAACAAATGTCGGCATATTATTATGTCGGCAAATTATGTTTCTTTTGATGTTCATATTTGTGGAGATGA
ACTAACATATGTGTATGGATGATAGGGAATATGGGCCGGTATGATATTTGGAGGAACCGCAATTCAAACGTTGATATTGATTATCATCACTACAAGATGT
GACTGGGACAATGAGGTAACCATTTGGAGTATATTACAAAATATCACTTTCATCTAAAATTTTAGTAAATTTTGTCATAGTTAGTACATTACTTTTTAAC
TTGATATAAGAATTTTTGAGTGACTGTTTACAGTGTACAATCTTAAAACATTGCAGGCACATAAATCAAGTGTGCGCATTAAAAAATGGTTGGTCTCGGA
CGCAGGAAACTGAAGATGCTATTTTAGTTGTCAAATAA

>AT1G11670
ATGGGT
TCGGAAGCGACCACCGCCGTGAACAACCTTCAGCAACCGTTACTGGAGTCAACAAAATCAGAAGCTGACTTCAGGATGGAGAGTGTATTAACGGACACAC
ACTTGTCATATTTTCGGCGGATCTACCTTGCGTCGTTGATCGAGATGAAGTACCTTTTCCACTTGGCGGCTCCGGCGATCTTTGTCTACGTCATCAACAA
TGGCATGTCTATGCTCACTCGTATCTTCGCTGGTCGTTTGGGAAGTATGCAACTCGCTGCCGCTTCTCTAGGAAACAGCGGTTTCAATATGTTCACTCTT
GGTCTCATGGTACTTTACATTTTCATTTCTCTTAAAAAAACTAATTTCAGCTATACAAAACTTCAAATCACATCAAAAATATCCATAAAACACAAATACT
ACTAAACGGATCCGATGAAATGATCAAATACAAGTTGATGTTTATGTTCTTCAGAATCTAGTCTAATCTTTAAAATGAATAAAGTCTTCTATTTCATACC
AAAAAAAATAAAGTCTTCTCTTTGGTCTTCAGAATCTAATCTTTGTTTTTTTAATGGCCGGTGACATAGCTTGGAATGGGAAGTGCAGTGGAGACATTAT
GTGGGCAAGCGCATGGAGCTCATAGATACGACATGCTTGGAGTCTACTTACAAAGATCCACGATTGTTCTTGTCATAACCGGACTTCCAATGACTTTACT
CTTCATCTTCTCAAAACCTCTCCTCATTTCCTTAGGCGAGCCAGCTGACGTAGCATCAGTGGCATCAGTATTCGTCTACGGTATGATCCCAATGATCTTC
GCTTACGCCGTCAACTTCCCCATCCAAAAGTTTCTCCAGTCGCAAAGCATCGTCACGCCGAGTGCTTATATCTCAGCCGCAACACTAGTCATCCACTTAA
TCCTCTCTTGGCTCTCTGTCTTTAAGTTTGGTTGGGGCTTACTTGGTCTCTCCGTTGTTCATAGTCTCTCGTGGTGGATCATTGTCCTCGCTCAGATTAT
TTACATTAAGATAAGTCCAAGATGTCGCCGGACTTGGGATGGTTTTAGTTGGAAAGCTTTTGATGGTCTTTGGGACTTTTTCCAGTTATCCGCAGCTTCC
GCCGTCATGCTCTGCCTTGAATCTTGGTACTCTCAGATTCTTGTTCTCCTCGCCGGACTTCTTAAAGACCCTGAACTTGCTTTGGATTCTCTAGCAATCT
GGTAATTTTCCTTTTACATTTTACTCGGTCAATATTTTACCTTATGAAGTACTAATACCCATCATATGCCAAGAAAAAAAGAAAAGTAAAAATATTACAC
ATGAAAACACTAACAGCCGAAAATAGATAACCTTCTTTTTTGGTAAGTAATATTAAAATCTTTGAATAGTTCCAAAACTTTAGTTTCTTCCATGAAATGT
AGCTTTGATTGTGAAATTAGAAAAACCAAAAAAGTGGATGATTTGTTCATTTTTAATATAAAATTGAAGAACAGTGAATCTGAACATGAACACATGATTA
ATAATGGTACTGTACTGTTTATCATTTGTCCGATCAAAACCTTTCGACTTTTGGCTAGTTTTCGGGAATCTCCTTTTTGATAAACGAAAGTCACGTTACT
CAGCAGCAATAATTTGTCGTCGTACTATGACTAGTAAGCAGGAATTATAACTCGCCACGTTTTTCCTTTTTAACCTTTCCGTTAAAGTCAAATTGCAGTG
TTTTTTTGACGTTTCTTGTAAGCGCAAACTGCGCGTCGTTTTCCTTGATAATCAACGGCATGCACTTCTGTGCCTGGGAAAACTCATGAAGTGTTGATTA
CTCCGAGACCACAAGTTATTAGTTTATTTAAGCGACTTGTTTTACAACCATGATTATTAAAGTGTGCATTATTGACTCTTTCACTAGAGACAAAAAGTTT
ATTACTAACTAGTTCTTACGACTTGGCCATAATATATAATTTCTTATTCTAACTTATCTTACTTAATTTGTTTTTATTTGCAGCATGTCAATCTCTGCAA
TGTCGTTCATGGTGTCAGTTGGATTCAACGCAGCTGCCAGGTTGGTAATAAATAAATGAAAACGTTTTAAGAACATTTTTTTTTATGCTAGAGGTAATAA
TATAATAGCATAAGCTAAACATTAATTTTATTTTTACTACAGTGTGAGAGTTAGTAACGAATTAGGTGCTGGAAATCCAAGATCAGCAGCATTTTCAACC
GCGGTAACTACAGGAGTGTCATTTTTACTGTCATTGTTTGAAGCCATCGTGATCCTCTCGTGGCGACATGTCATCAGTTACATTTTTACGGATAGTCCAG
CGGTTGCGGAAGCCGTCGCCGAGCTCTCTCCTTTCTTAGCCATTACCATAGTTCTCAATGGAGTTCAACCTGTTTTATCTGGTAGAAATTAATAACAAAA
ACTAATACAAAAAAAATGCAATAATTGATTAGTTGTGAATAAATGATTAATGACAAAATTTATTAAATCAGGTGTGGCCGTTGGATGTGGATGGCAAGCA
TATGTAGCTTACGTTAACATTGGATGTTATTACATTGTGGGGATTCCGATTGGTTATGTTCTTGGTTTCACCTATGATATGGGAGCTAGGGTAAATTTCA
TCTTACATGATTTATATTCTAATCAACGATTAATAATTGGTTGGTGTATAAAGATGAGACTTATAAAATGAATGGTTTGATTTGGTGCAGGGAATATGGA
CAGGGATGATTGGTGGCACACTCATGCAAACTATTATCTTGGTCATTGTCACATTCCGAACCGATTGGGATAAAGAGGTATATTACTAATTATCATTTAT
ATTTTTTTTTTAAAATACGACAATTATATGTTTTATTTTTGGGTAATATTTTTTTATTGATGATTTTCATTTTTATTTTGGTTTTCAAATTCAGGTGGAG
AAGGCTTCGAGACGATTGGACCAGTGGGAGGACACATCTCCGCTTCTTAAGCAATAAAATAAATAAATTGATTTTTTTTTCAAAAAAAAGAAAAAATTAG
CTTGGGGAGATTCAAAGATCAATTATATAAATAATTTTTGGTTTTCCCCAAAATGATTTTTAAATGGATAAAACCCTAGTTAGTTATTCAAGAGATATGC
GAATCTCTTGATTAATGAATTGGAAAATCGATTGTTTTCTGAGGGGGTTAGAGTGAAGAGAAGGATGCCAATGTACATCTATTTTTGTAAGAGAAAATAT
TGAGAAGTGAGAATGATATATTGAAAAAAATGTTGTATTGTATGGAAGAGTGAATTTGTTGTAATCGTTTCTTGTATGAAATAAATCAGATAATGAAAAA
TGGGTGTTATGGTCC

>AT1G12950
ATGGAGAAAGATAATGACTTCAAGGATCCGTTTCTGGCGTCAACTGAGGAGGAGGAGCTCGACCCGGCGACCCAAAAAGCATTGATGGAGTATCTTGGAG
TCGGAAGCAGAGCATCTTCTCTTGTCTCCTTCTCCTCTACCGCCGTCGATATCCCTCCAATCTCCGGTGTCGGAGACTTTGTCAGAGAGTTTAGAATCGA
GTCTAGAAAGCTATGGAAACTAGCTGGCCCTGCCATTTTTACAACGATGAGCCAATACTCTCTCGGAGCCGTCACTCAAGTTTTCGCCGGACATATTAGC
ACTCTTGCTCTTGCCGCCGTCTCCATTGAGAACTCCGTCATCGCCGGCTTTTCATTTGGTATCATGGTACGTTTTACATTGATATGTCTCCCCTGATCAC
ATTTTTCCCTTTCTGTTATGGAACGTATACATTTAACAAATCTTTTGCATCTCTTTATAGACTAAAATAAATGATTTATTATACTTTCAAATCATTTTTC
ACACCAAATTCAAAGTATTAAGAATCTACAATCGATCAACTTTAATCTTTTTATATAACAACCTATATATATCATTTTGTTGTATATTTGCCATACTATA
AAACTAGTTTAATATGATTTTGGTAGTTTGTATGCAAATTTCTTACGGCTATTATTTGTATGTATGGTGCCTTTAGCTTGGAATGGGAAGTGCGTTGGAA
ACGCTATGCGGACAAGCGTTTGGAGCAGGGAAAGTATCAATGCTTGGCGTTTACTTACAACGCTCGTGGGTTATTCTAAGCGTAACCGCTCTCTTCCTTT
CTCTAATCTATATCTTCGCGGCTCCAATCCTGACCTTTATAGGCCAAACCGCTGCAATCTCGGCCATGGCAGGGATTTTCTCCATTTACATGATCCCACA
AATCTTTGCCTACGCTATCAACTTCCCAACGGCGAAGTTTTTGCAATCACAAAGCAAGATCATGGTCATGGCTGGAATATCCGGTGTGGTTCTTGTGATC
CATAGTTTCTTCACGTGGCTAGTCATGTCTAGGTTACACTGGGGACTTCCTGGTTTAGCTTTAGTGCTTAACACGTCGTGGTGGGTCATCGTTGTTGCAC
AACTTGTGTATATCTTTAATTGTACGTGTGGAGAGGCTTGGTCTGGATTTACGTGGGAGGCTTTTCACAATTTGTGGGGGTTTGTTAAATTGTCTTTGGC
TTCTGCTGCCATGCTCTGGTGAGTGCAAACCTTTTTTCTCTTCCAATTATTTTGGTCCGATTTGATCCAACCCCATTAATGAATTCATATTTTAAATACA
ATTTATTTACTTTTGTAGTTTGGAGATTTGGTATTTTATGGCACTCGTATTATTTGCTGGATATTTGAAGAATGCTGAAGTCTCCGTAGCTGCACTCTCC
ATATGGTAAAATTTGTTATATCTCTTAAACTAATTAACATCTTTACAACATTTAAGGTTTACATGATTTGTTATTTGATTCATTTATTTATTATCAGAGA
GATTCTCTGAATAAAGACTAGACCCAACGTGCGTAGTAGTCTCTTGTTTTGTTTAATAATCAATGTCCTTAATGTATTAAGAATTCAAAATTTTGAATAC
TTCCACTGCAAAGAAATTTCTAATGATTTGTTTTCCTTAATTAATGGTGTGTGGAATATGAAGCATGAACATTTTGGGATGGGCAGCTATGGTTGCGTTT
GGGACAAACGCAGCAGTAAGGTAAATTCTAGCGTGTGAAATAAAACTAACTCTTTACAAATTCTACACATCTAACAAGTGCCAAGCTAATAATACATTTT
TGTTGGCAGTGTGAGAGTGTCAAATGAGCTAGGAGCTAGCCACCCAAGAACGGCCAAGTTTTCTCTAGTTGTGGCTGTGATATTGTCGACAGCAATTGGG
ATGTTTATAGCAGCCGGCCTACTCTTCTTCCGCAATGAGTACCCGGTTTTGTTTGTGGAAGATGAAGAAGTTAGAAATGTGGTTAGAGAACTCACGCCAA
TGCTTGCCTTTTGCATTGTCATCAACAATGTTCAACCTGTATTGTCTGGTAATATTTGTTTAGTGGACTCCAATAGTCCAATATAATATGGTTGTACATA
ACGTAAACCGAATGTATATGAGATTATGATAAATTTGATAACGCAGGAGTGGCTGTGGGAGCGGGATGGCAAGCAGTTGTAGCGTATGTGAACATAGCAT
GCTACTACTTGTTCGGAGTCCCATTTGGTCTATTATTGGGATTTAAGCTTGAATATGGAGTAATGGTAATGAAATTCACATCCTTTTATCTAAAAGTAAA
ACCTTTATCAAGGAAAGACGAAAGACCGGGGTTTTTGATGTTTTGGAAACCTATTTTGATCAGGGAATTTGGTGGGGGATGGTGACGGGAACTTTTGTTC
AATCGATAGTCCTGACTTGGATGATCTGCAAAACCAATTGGGAGAAAGAGGTAAGAAACCAAAACACTTTAAGACCGAATAGTCACGACCTCGCTCACCG
AGTTTATTGTTCTAATCTTTTGAATGATATATATATTTGTAGGCTTCAATGGCAGAGGAAAGGATAAAAGAATGGGGAGGAGTACCTGCAGAGAAAGAGA
CTCTTTTGAACTAGAAAGAGTTATTACTTCAAGACATATTGATGAGTCTTTCAGATCACATTTTTGTATACGAACCTTAAAAGCAAAATTTGGTTCTCTC
TTTCTAAAAAATCTGTAACTTGTTATGTCATCAAACGCTGACAAGATATGTTATAACGCTGATAATTATCTATAAACAATTTGACTTTTG

>AT1G15150
ATGCAAGACGCGGAGAGAACCACCAATGATCCGGTAGACAGAATTGAGAAAGTGACATGGAGAGATCTGCAAGACGGATCTTTCACCGCAGAACTCAAGA
GGCTTATCTGCTTTGCGGCTCCTATGGCTGCCGTGGTTATCATTCAGTTCATGATACAGATAATCTCAATGGTGATGGTGGGTCACCTCGGTAGACTCTC
CCTCGCTAGCGCTTCCTTCGCAGTCTCCTTCTGTAACGTCACTGGCTTCAGCTTCATTGTTTGTTTTCCTTTTCCTTCTTTCCTCTAAATTGACGCACTT
ATCTCTGTTACTAGCTACCAGAACCATGGAAATTGCATCCTCTCCTCACTTTCTTGTTACTTTTTGATGATAGATAGGATTGTCATGTGCCTTAGATACT
TTGAGTGGTCAAGCTTATGGAGCTAAGCTATATCGGAAACTAGGTGTTCAGGCTTACACAGCTATGTTCTGTCTTACTTTAGTGTGTCTCCCTCTCTCTC
TCCTATGGTTCAACATGGGAAAGCTTATTGTGATCCTTGGCCAAGACCCTGCTATTGCTCACGAAGCTGGTAGATATGCCGCTTGGCTCATCCCAGGACT
GTTCGCTTACGCCGTTCTTCAGCCGCTCATTCGCTACTTCAAAAACCAGAGCTTGATCACACCTCTCCTCGTCACCTCTTCTGTTGTGTTTTGTATCCAC
GTTCCTCTCTGCTGGCTTTTGGTTTATAAGTCAGGGCTTGGTCATATTGGAGGAGCCTTGGCTCTCAGCTTGTCATACTGGCTCTATGCCATTTTCCTTG
GATCTTTCATGTACTACTCCTCTGCCTGTTCTGAGACACGCGCGCCGCTTACCATGGAGATATTCGAGGGCGTTAGAGAGTTTATCAAATATGCTCTTCC
TTCTGCGGCTATGCTTTGGTACATCACTTTTCTCTGTTCCTTTTTCACTTCTCATTGCCTCCACATTTTTTGTTAGAAACTCTTTTATATATGGGTTGCA
GCCTGGAGTGGTGGTCATATGAACTCATAATATTACTTTCTGGTCTGTTACCCAACCCACAGCTGGAGACTTCTGTGCTCTCTATCTGGTACTCATCCTT
GCATCTTTCCATTTCCTGTCACAATCTTGAATTTGCAAAATCATAATGTTATTCATACTACGGACAGTTTCGAAACACTTTCAATAACTTATTCAATACC
ACTAGCGATCGCGGCTGCAGCAAGGTTAGAGCTTTTGTCACCACTATCCAGTACATAAATGCTGAAGTATACTTTCTGTTATGGTTTCATGTTCATAAGC
AAGTACATTGTGCAGCACAAGAATCTCAAATGAGTTAGGAGCTGGAAACTCTCGAGCAGCACATATTGTGGTCTATGCGGCAATGTCTCTTGCAGTAATG
GATGCATTGATGGTGAGTATGTCTCTATTAGCCGGCAGGCATGTTTTCGGCCATGTTTTCAGCAGTGACAAGAAAACCATCGAATATGTTGCAAAGATGG
CTCCGTTGGTCTCTATTTCTATCATACTGGACAGTTTACAAGGGGTTCTCTCAGGTTCGAGATTTTTTCCCATTTCGTTTCTCAAACATAAGCTAGTGTC
GAATATACAGCTCCAAGTTGTCATGCCTGTTCATGTTGTACTCTTTTCTGCCATTCTTCTAACCCTCGTTTGATGGTTGGAAGGTGTTGCAAGCGGATGC
GGGTGGCAGCATATAGGGGCTTACATAAACTTCGGAGCTTTCTATCTCTGGGGGATACCCATTGCAGCATCTTTAGCCTTCTGGGTTCATCTGAAAGGTG
TTGGCCTTTGGATTGGAATACTAGCCGGTGCAGTTCTGCAGACTCTTCTGCTGGCTCTTGTCACAGGCTGCACAAACTGGAAAACCCAGGTCCTTTCCTT
TGCTTTTTGTCTTTCATGACATGTTTCTATTTTGGAATAAACATATCGATGTTCAATTGGATGCATTTTGAACTCTAGGCCCGTGAAGCGAGGGAGCGAA
TGGCTGTGGCCCATGAATCAGAACTTACAGAGTCAGAACTTCCCATCTAAGATTACAGGGACACAGATGTTCCTCCTATTTTACCATTTTTGTAGCAGCC
AAATCGTTATATGTTACTGCTGGACTAGTGGTTGCCGTGAATAATTGGTCTTTTCTTTTGTAATATTAGCAGCCCTCAGCAATCG

>AT1G15160
ATGGAAGACGCAGAGAGCACCACCAAAGATCCTGTAGACAGAGTTGAGAAAGTAACATGGAGAGATCTGCAAGACGGATCTTTCACCGCAGAACTCAAGA
AGCTTATATGCTTTGCGGCTCCTATGGCTGCCGTGGTTATCACTCAGTCCATGTTACAGATCATAACAATGGTGATTGTGGGTCACCTCGGCAGACTCTC
TCTCGCTAGCGCTTCCTTCGCCATCTCCTTCTGTAACGTCACTGGCTTCAGCTTCATTGTTTGTTTCCTTTTCCTTTTTTCCACTAAAATTGACGCACTT
ATCTCTCTTACTAGCTACCAGAACCATGGAAATTGTATCCTCTCATCACTTTACTGTTACTTTTTGATGCTAGATGGGATTGTCATGTGCCTTAGATACT
CTCAGCGGTCAAGCCTATGGAGCTAAGCTATATCGGAAACTAGGTGTTCAGGCTTACACAGCTATGTTCTGTCTTACATTAGTGTGTCTCCCTCTCTCTC
TCCTATGGTTCAACATGGGAAAGCTTCTCGTGATCCTTGGCCAAGACCCTTCAATTGCACACGAAGCCGGAAGATTTGCTGCTTGGCTCATCCCAGGACT
GTTTGCTTACGCTGTTCTACAGCCGCTTACTCGCTACTTCAAAAACCAGAGCTTGATAACACCTCTCCTTATCACCTCTTGTGTTGTGTTCTGTCTCCAT
GTTCCTCTTTGTTGGCTTTTGGTTTATAAGTCAGGGCTTGATCATATTGGAGGAGCCTTGGCTCTCAGTTTGTCATACTGGCTCTATGCCATCTTTCTTG
GATCTTTCATGTACTTCTCCTCTGCTTGTTCTGAGACACGTGCACCGCTTACCATGGAGATATTCGAGGGCGTTAGAGAGTTTATCAAATATGCTCTTCC
TTCTGCGGCTATGCTTTGGTACATCACTTTTCTCTGTTCCTTTTTCACTTCTCATTGCCTCTACATTTTTTGTTAGAAACTCTTTTATGTGTTGCAGCCT
AGAGTGGTGGTCTTATGAACTCATAATATTACTATCTGGTCTCTTACCCAACCCACAACTGGAGACTTCTGTGCTCTCTGTCTGGTACTCCTCCTTGCAT
CTTACTAACTCTCGTCACAATCATGAATTTGCCAAAACATAATGTTATTTATACTATGAATAGTCTCCAAACACTTTCGATGACTTATTCGATACCACTA
GCGATTGCAGCTGCAGCAAGGTTAGAGCCACCATTATGCTGTTCATAAATGGTCAAGCATACTTGCTGTTCATGGCAAGGAATCATATGGTTTCATGTTC
ATAAGGGGATGTTTCTTGTGCAGCACAAGAATCTCAAATGAATTAGGTGCTGGAAACTCTCGAGCAGCACATATTGTGGTCTACGCGGCAATGTCTCTTG
CAGTAGTGGATGCATTGATGGTGGGTACGTCTCTATTAGCTGGTAAGAATCTGTTGGGCCAAGTTTTCAGCAGTGACAAGAATACCATCGACTATGTTGC
AAAGATGGCTCCACTGGTCTCTATTTCTCTCATACTGGACAGTTTACAAGGGGTTCTCTCAGGTTCGAGAACTGTTCCTATTTCTTTTCTCAAACATATA
CTAGTGTCGAATATTATGTTATGCACTTTTTAGTCAAAGATAACTAAAGGTGAACTCTTTTCTGCCATTCCTAACCCTCATTTGTTGGTTTGCAGGTGTT
GCAAGCGGATGCGGGTGGCAGCATATAGGGGCTTACATAAACTTTGGAGCTTTCTATCTCTGGGGGATACCCATTGCTGCATCTTTAGCCTTCTGGGTTC
ATCTGAAAGGTGTTGGCCTTTGGATTGGAATAATAGCCGGTGCCGTTCTGCAAACTCTTCTGCTGGCTCTTGTCACAGGCTGCATAAACTGGGAAAACCA
GGTCTTTTTCCCTTTTCTTTTGTTCTTTCTTCTTCATGACATGTTTCTATTGTGAAATAAACATATTGATGTTCAGTTGGATGCATATTTGAACTCTAGG
CTCGTGAAGCGAGGAAGCGAATGGCTGTGGCCCATGAATCAGAACTTACAGAGTCAGAACTTCCCTTTTAA

>AT1G15170
ATGGGAGACGCAGAGAGCACTAAGGATCGCTTGCTGCTGCCGGTAGAGAGAGTCGAGAACGTGACATGGAGCGATCTGCGAGATGGTTCATTCACCGTAG
AACTCAAAAGGCTTATCTTCTTCGCCGCTCCTATGGCTGCTGTTGTTATCGCTCAGTTCATGTTACAAATCGTTTCAATGATGATGGTTGGTCACCTCGG
CAATCTCTCCCTCGCTAGCGCCTCTCTCGCCTCCTCCTTCTGCAACGTCACTGGCTTCAGCTTCATCGTCTGTTTTCTCTTCCTTCTTTCCCCTAAATTG
ATACACTTATCTCTGTTATTTTGATGATTGTTACTTTTTGCCTGTGGTGTTAGATAGGATTGTCATGTGCCTTAGATACTTTGAGTGGTCAAGCTTATGG
AGCTAAGCTATACCGGAAACTAGGAGTTCAGACTTACACTGCTATGTTCTGTCTTGCATTAGTGTGTCTCCCTCTTTCTCTCATTTGGTTCAACATGGAA
AAGCTTCTTTTGATCCTTGGCCAAGACCCTTCTATTGCTCACGAAGCCGGAAAATATGCCACCTGGCTTATCCCAGGACTGTTTGCTTACGCTGTTCTAC
AGCCGCTCACTCGCTACTTTCAAAACCAGAGTTTGATCACACCTCTCCTCATCACCTCCTATGTTGTGTTCTGTATCCACGTTCCTCTCTGCTGGTTTTT
GGTTTACAACTCAGGGCTTGGTAATCTTGGAGGAGCTTTGGCTATCAGTTTGTCAAACTGGCTCTATGCCATTTTCCTTGGATCTTTCATGTACTACTCC
TCTGCCTGTTCTGAGACACGTGCGCCGCTCTCCATGGAGATATTCGATGGCATTGGAGAGTTCTTCAAATATGCTCTTCCTTCTGCGGCTATGATTTGGT
ACTTCACTTTTCTCTGTGCCTTTTCACTTCTCAAAGCCTCCACACTAAAAATTATGTTGTGTGTTGCAGCCTAGAGTGGTGGTCTTATGAACTTATAATA
TTACTCTCTGGTCTCTTACCCAACCCACAACTGGAGACTTCTGTGCTCTCTGTCTGGTACTCCTCCTTGCATCGATCAATTTCTTCTTGTTACAATTTTG
AATTTGCAAGAACATAATGTTATTCACACTGTGGCAGTCTTCAGACAATTTCAACAATGTATTCGATACCACTAGCAATCGCGGCTGCAGCAAGGTTAGA
GCTTTAGTCACACTATGCAGTACATAAATACTGAAGCATATTTTCTGCTCATGACAAGGAATCATATGGTTTCATATTCATAAGCGGATGTTTATTTCTT
GTGCAGCACAAGAATCTCAAATGAATTAGGTGCTGGAAACTCTCGAGCAGCACATATCGTGGTCTATGCGGCAATGTCTCTTGCAGTTATTGATGCATTG
ATAGTTAGTATGTCTCTACTAATCGGCAGGAATCTTTTCGGGCACATTTTCAGCAGTGACAAGGAAACTATCGACTATGTTGCAAAGATGGCTCCATTGG
TCTCTATTTCTCTCATGCTTGACGCTTTACAAGGGGTCCTCTCAGGTCTGAGACTTGTTCTTCTTTCTTTACTCACACACAAGTTCTTGTCGGATATTGT
TTACTCTTTTCCTCCACATAGTGCAAAGACACTTCATGTTCTGTGTTTTGTCCTGTGTCAAAAGCTATCCCAAAAATATACTCTTTTCTACCACGCCTAA
TTGTCTTTTGATGGTTTGCAGGTATTGCAAGGGGATGCGGATGGCAACATATAGGAGCTTACATAAACTTAGGAGCTTTCTATCTCTGGGGGATACCCAT
TGCTGCATCTTTAGCCTTCTGGATTCATCTGAAAGGTGTTGGCCTTTGGATTGGAATCCAAGCCGGTGCCGTTCTGCAAACGCTTCTGCTTGCTCTTGTC
ACGGGCTGTACAAACTGGGAAAGCCAGGTCCTACTTCTTTTTCGTTCTTTTCTTCTTCATGACTAGTTTCTCTTGTGAAATAAACATACAGATCTTGAAT
TGGATGCATGTTTGAACTGTAGGCCGATAAAGCGAGGAATCGAATGGCTTTGGCCTATGGAACATAAGGCGCTGCAGAACAGCACTTACAGAATCAGATC
TCCGCGTCTGAAGATATAGGGACCTGATGATCCTTCGGTTTTACCATTTTGTTAGTAGTCAAATTGCTGTACTGTATGTTACTTTTGGACTAGTGGTAGC
CGCAAGTAATATTGCATGGTTTTCCAAAAAGGAGCCTTTTCTCTGTTCTCAACAACAAAGAATAATGAACAGATTCACTGGACT

>AT1G15180
ATGGGAGACGCAGAGAGCACCTCCAAAACTAGCTTGCTGCTCCCGGTGGAAAGAGTTGAAAACGTGACATGGAGAGATCTGCGAGATGGATTATTCACCG
CAGAACTCAAGAGGCTTATCTGCTTTGCCGCTCCTATGGCGGCTGTTGTTATCGCTCAGTTCATGTTGCAGATCATCTCAATGGTGATGGTTGGTCACCT
CGGAAATCTCTCCCTCGCTAGTGCCTCTCTCGCCTCCTCCTTCTGCAACGTCACCGGCTTCAGCTTCATCGTCTGTTTTCTCTTCCTTCTCTCCTCTTTA
TCTCTATCTATTACTAGTTATCAAATTGCATCCCCTCATTACTTGATTAGTTGATTGTTACTTTTTGATGCTAGGTAGGATTGTCATGTGCCTTAGATAC
TTTGAGTGGTCAAGCTTATGGAGCTAAGCTATATCGGAAAGTAGGAGTTCAGACTTACACAGCAATGTTCTGTCTTGCATTAGTATGTCTCCCTCTCACT
CTCATATGGTTAAACATGGAAACGCTTCTTGTATTCCTTGGCCAAGATCCTTCTATTGCTCACGAAGCCGGCAGATATGCTGCTTGCCTCATCCCAGGAC
TGTTTGCTTACGCTGTTCTACAGCCTCTCACTCGCTACTTCCAAAACCAGAGCATGATTACACCTCTCCTCATCACCTCTTGTTTTGTGTTCTGTCTCCA
TGTTCCTCTCTGCTGGCTTTTGGTTTATAAGTCAGGGCTTGGTAATCTTGGAGGAGCCTTAGCTCTCAGTTTTTCGAACTGTCTTTATACCATTATCCTT
GGATCTTTAATGTGCTTCTCCTCTGCCTGTTCTGAGACACGCGCACCGCTCTCCATGGAGATATTTGACGGCATTGGAGAGTTCTTCAGATATGCTCTTC
CTTCTGCGGCTATGATTTGGTACTTCATTTTTCTCGGTGCCTTTTCACTTCTCAATGCCTTCACATTTTGGTTAAAAACTCTTTCTTGGGTTGCAGCCTG
GAGTGGTGGTCATATGAACTCATAATATTACTCTCTGGTCTCTTACCCAACCCACAGCTGGAGACTTCTGTGCTCTCTGTCTGGTACTTCTCCTTGCATT
TTTCCATTTCTTGTCACAATCTTAAATTAGCCAAAACATAATGTTATGCATACGATGGACAGTCTCCAAACAACTGCGACAGTCTATTCGATACATCTTG
CAATCGCAGCTGCAGCAAGGTTAGAGATTCAGTCACCTACTATGCATGCAGTACATAAGAGCTGAAGCATACACTAGTTGTTTCATGTCCATAAGCAAGT
ATTTTCTTGTGCAGCACAAGAATCTCAAATGAGTTAGGTGCTGGAAACTCTCGAGCAGCTAATATTGTGGTCTACGCAGCAATGTCTCTTGCAGTAGTGG
AAATATTAATATTGAGTACTTCTCTATTAGTCGGCAGGAATGTTTTCGGCCATGTTTTCAGCAGTGACAAGGAAACCATCGACTATGTTGCAAAGATGGC
TCCATTGGTCTCTATTTCTCTCATACTGGACGGTTTACAAGGGGTTCTCTCAGGTTCGAGACTTGTTCCTATATCTGTACTCAAACACAAGCTATTATCA
GATATTGTTTACCCTCTTTTCCTCCAAAGTCTCCTGTTGCGCACTTTAGTCCTGTGTCAAAGTTACAAAGATATCCCAAACTTTTACTCTTTTCTGACTT
CTGTCACTCTTAATAGTCGTTTGATGGTTTGCAGGTATTGCAAGGGGATGCGGATGGCAACATATAGGAGCTTACATAAACTTAGGAGCTTTCTATCTCT
GGGGGATACCCATTGCTGCATCTTTAGCCTTCTGGATTCATCTGAAAGGTGTTGGCCTTTGGATTGGAATCCAAGCCGGTGCCGTTCTGCAAACGCTTCT
GCTTACTCTTGTCACGGGCTGCACAAACTGGGAAAGCCAGGTCCTACTTCTTTTTCGTTCTTTTCTTCTTCATGACTAGTTTCTCTTGTGAAATAAACAT
ACAGATCTTGAATTGGATGCATATTTGAACTGTAGGCCGATAAAGCGAGAAATCGAATGGCTTTGGCCTATGGAACGTAAGGCGCTGCAGAACAGCTAAA
GATCATAGTGAGCATAGGTTCCTCCGGTTTTACCAGTTTTGTAGCAGACGAATTGCTGTATGTTACTTTGTGGTTATTGGAAGGTTTGGTTGTAATAATA
CTGCACAATTTTCATCAGTATTAATAAGCATCCTTCTTCTAAAGAACATTC

>AT5G17700
ATGAGTGGAGGTGGTGGAGAAATGGAAGAGAGACTGTTAAATGGGTCAGAGACAGAACAAAGGAGAGAGAGTCTCTACTTGAGAAAAAAGATTTGGAGTG
AAGTAAGGAAGATGTGGAGAATAGCTTTACCATCAACTTTGTTCAGAGTTATGTCGTTTGGATGCGTAGTGGTGGCTCAAGCCTTCATTGGCCACTCCAG
TGAAACGGGTCTCGCTGCTTATGCTCTCCTTCAAAGCACTTTCATTCGCTTCATCTACGGTATTATGGTACGATCCATCATATATTATATGTTAAAACAA
TAGTACTATAATTTTCGTCCAAAAAAAATTCATTACAAAAATAGATATTTTGTTCTCGCTAAAGACTTTTTGGTACTAATAGTAAAATGTTGTGGTTTCA
CACTGTTTTTAACATTTAAGCAGAAAGCTATATGAAAAAGTAATGAATGATTTTTTTTTCTTTCTGATATAATGTAATGAATGAGTGTTTATTGTATTTT
CAACTCATAACCAATTATATGGTAGAGAATATGAATTGCATGGTAATATTATTATTACAGGCAGGTATGTCAAGTGCGACAGAGACGTTATGTGGACAAG
CATACGGAGCAGAACAATACCACATGATGGGGATATACTTACAACGTTCTTGGATAGTAGATACCTTTATTGCAACTCTCTTCGTCCCTTTCATCGTCTT
AGCGGGTCCCATTCTCCGGTTATTAGGCCAAAACGTTGTGATCTCCGAGACAGTAGACGAGATTTACCCATGGGTCATTCCTTATCTCTACAGCATCGTG
TTCACCATGACAATGCAAATGTACCTCCAAGCGCAGATGAAAAACGCCATCATAGGCATTCTTTCGACCCTAGCCTTGGTCTTGGACATTGCGGCCACGT
GGTGGTGCGTAAGCGTGATGGGGATGGGGATCCATGGTGCGCTTCTAGGGCTTAATATAAGCTCATGGTCGGTGGCCATAGCCGAGTTTGTATATGTGTT
TGGAGGGTGGTGCCCGCATACTTGGACCGGCTTTAGCACTGCTGCTTTTCTTGATCTTATTCCCATGCTCAAGTTATCCATATCCTCCGGCTTCATGCTT
TGGTAACTTGCTTTTATTTGTTAATTTTTTTCGCGGGATTAAAACATGATTATTAAGCGTGGACCACTACTAATAGGCTAATACAAATTTCTAATGACTC
TTCTTTTGCTTCTCTTGTTTATTTATTGCCTCAAACAGCTTAGAGTACTGGTATATGAGCATCATTGTCTTGATGTCTGGATATGCAAAGGATGCGAATA
TCGCAATTTCCGCTTTCTCCATATGGTATTACTTAAATCCGAAGAAGTTTTTTTTTCCATATACATATGAAAACTAAATACTTAATTCAAAATTTGCAGC
CAATATATCTACTCATGGGAGATGAACATATGCTTTGGCTTGATGGGTGCAGCATGGTTTGTAACTATATACGTACTCTCATTCACAGTATTTTGTTTTT
GATGTATACATATATTATTTGTTTAATACTAAAGTGAATGTTTCTCTATCTATGAATCCGAAAATGTAGTGTACGAGTGGCGAATGAATTGGGAAAAGGC
GATGCGGATGCGGTGAGATTCTCGATAAAAGTGGTGCTTGTGGTATCAGCGGTGATCGGTGTGATATGTTCCGCTCTTTGCCTAGCGTTTGGCGGTCAGA
TTTCGTATTTGTTCTCTGATAGCCAAGCAGTTTCGGATGCAGTAGCTGATCTCTCCATCGTCCTTAGCATATCTATACTCTTCAACATCATCCAGCCCAT
TCTATCTGGTTACAAAATAAAACCCTTATATTAGACATAAATAAATTATAACATAAACTTTTAGATTTCACTAATTTGTAACCACTAAATTTGTTTGAAC
ATATATAAACAGGGGTAGCAATTGGAGCAGGGATGCAGAGTATGGTAGCATTAGTGAACTTAGCATCTTATTATGCAATTGGTGTTCCTTTAGGTGTCCT
CCTTGTTTACGTTTTCAATTTTGGGATTAAGGTACATCATATATATGAAAACTGGTATCCAGTACTTCATTATGATCAATCATTAGAACTTTTAGAATTT
TAACTTGAATAAATGATATTGTATGCAGGGACTCTGGTCCGGAATGTTGGCTGGAGTTGGTATCCAAACGTTGATATTGTGTTATGTTATTTACAAAACT
GACTGGGAATTGGAGGTAATTTACTTTTAATATATAACTCAAAATTTTTATTAGAAAATTCGTCATATTAAATGTATAATTTTATCTAATTACAGGTTAA
GAAGACAAACGAGCGTATGAAAACGTGGACTCTAAATTTACCTGCTGTACAATCGACTACTATCTCCACAAGAGATGAAGAGAGAAAGTGAACATACAAC
TAAGTTAATTTAAAGAAATCTTTTAAGAAATTCTTTATAAAAAAAGAAAGAATAATTTATGTTGTATTGTGGTTGTGTTTTGCATTCCCTAAGAATGAAG
TATCGGTGTTGAGATTGCATTATTAGGTTAATGCAACTCTCATAACTTTGAAAAAGGTTAAGAAGGATGAACTTTTTCTTTTATCAGAGAAAAAGGTTGT
TCTCTTGTTCTTCGGATATACTCTTTCTAAACAAAAAAAAAATTGTGGGAGGTTTGAAATTTTAACTTCTTTCTTGATTTTTTAATGGATGTATATTTTG
TGTGTGGGGAAAAAAATTCCATTTGTTTGAGTGCTTGTAATCGTGAATTTTTACAAAAAAAATATTCTCATATATATTTCGAGGAAACGTTACAAACTTT
CATAAGCTCACCATCAAATAAAATACTCATTTATT

>AT5G19700
ATGGAAACCCCAAACATCATCAGCCACACAAATCTTCTATCGAAGATAGACCTGGAAAAACAAAACCCTGCCCCCATTTTCCCGACAATCACTGAGCTTA
AAAGTGAGGCTAGGTCTCTCTTCTCCTTAGCCTTCCCGACAATCCTCGCGGCCCTCATCCTCTACGCTCGCTCCGCCATCTCGATGCTCTTCCTCGGGCA
TATCGGTGAACTAGAGCTAGCTGGTGGCTCCCTGGCCATTGCCTTCGCTAACATCACTGGCTACTCCGTTCTAGCAGGTCTTGCACTCGGCATGGACCCA
CTCTGTTCGCAAGCCTTTGGAGCCGGCAGACCAAAACTCCTCTCTTTAACGCTTCAACGAACCGTACTTTTCTTACTCACAAGTTCGGTAGTAATCGTCG
CTCTATGGCTCAACCTGGGGAAGATCATGATTTATCTTCATCAAGATCCAAGTATCTCATCGTTGGCCCAAACATATATCCTCTGCTCTATTCCTGATCT
GCTCACCAATTCCTTTCTTCACCCTCTTCGTATATACCTTCGAGCACAAGGTATCACAAGCCCTTTAACTCTCGCAACACTCGCTGGCACCATCTTCCAC
ATACCCATGAACTTTTTCCTCGTTTCTTACCTCGGATGGGGTTTCATGGGCGTTTCAATGGCCGCAGCCGCTTCAAATCTTCTTGTTGTCATTTTCCTTG
TGGCCCATGTTTGGATCGCAGGTCTACACCAGCCAACGTGGACCCGCCCCAGCTCGGAATGTTTCAAAGATTGGGGACCAGTCGTAACCCTAGCCATACC
TAGCTGCATCGGGGTATGCCTAGAGTGGTGGTGGTACGAGATAATGACCGTTCTATGTGGTTTACTCATAGACCCTAGTACTCCAGTGGCATCAATGGGC
ATTCTTATCCAAACGACGTCTTTGCTTTACATTTTCCCATCGTCTCTAGGGTTAGCAGTCTCCACCCGAGTTGGTAACGAACTTGGCTCAAACCGCCCAA
ACAAGGCTAGGTTATCAGCCATAGTGGCGGTTTCCTTTGCTGGGGTAATGGGTCTGACGGCGTCTGCGTTTGCTTGGGGCGTAAGCGATGTCTGGGGATG
GATCTTCACAAACGACGTTGCTATCATCAAATTAACCGCAGCCGCGTTGCCGATTCTCGGGCTTTGCGAGCTCGGGAACTGCCCGCAAACAGTAGGTTGC
GGGGTTGTTAGAGGCACTGCACGGCCGTCCATGGCAGCGAACATAAACCTAGGAGCGTTTTACCTCGTTGGAACGCCTGTAGCCGTTGGGCTAACGTTTT
GGGCCGCATATGGATTTTGCGGACTTTGGGTAGGTCTTTTAGCTGCTCAGATATGTTGTGCTGCCATGATGCTATATGTCGTGGCTACTACGGACTGGGA
GAAAGAAGCAATTAGAGCCAGAAAGCTAACGTGTACTGAAGGCGTTGATGTGGTAATAACAACAACGCAAACCAACGGAGACTTATCGGAACCATTAATT
TACGTTGTCACTGTCGCTACTGACTGA

>AT3G21690
ATGGACTCGTCTCCAAACGACGGCGTACACCAACCGCTTCTCCATCCTCAACCATCTCCATCTCCGCCGGAGTCAACCAACGGCGAGCTAGAAACTGTCC
TCTCCGACGTAGAAACTCCTCTGTTTCTCCGCCTACGTAAAGCCACCATAATCGAATCAAAGCTTCTCTTTAACCTCGCTGCACCAGCCGTCATCGTCTA
CATGATTAACTACCTCATGTCCATGTCTACTCAAATCTTCTCCGGCCATCTCGGTAACCTCGAACTCGCCGCCGCTTCTCTTGGTAACACCGGTATTCAA
GTCTTCGCTTACGGTCTCATGGTAACAACCAAAAACTCCTCTTCTTGTATATATTTTTTGTATGAATGTTACGTTTTATATCATTTTCGTCTATATGCTA
TGTTTTTTTTCACATCTTTAAAATTCGAGTTTTTTTCGATGATAGCTAGGCATGGGGAGTGCAGTGGAGACGTTATGTGGTCAAGCGTACGGTGGTAGAA
AATACGAGATGCTTGGAGTTTATCTCCAAAGATCAACCGTATTACTAACACTCACCGGCCTCCTCCTTACTTTAATCTACGTTTTCTCCGAACCAATCCT
TCTCTTCCTCGGTGAATCTCCCGCAATCGCTTCGGCCGCATCGCTCTTCGTCTACGGTCTTATCCCTCAAATCTTTGCCTACGCAGCGAACTTTCCAATA
CAAAAATTTCTCCAATCACAAAGCATAGTAGCTCCAAGTGCTTATATCTCAACGGCTACGCTCTTTGTTCACCTTCTTTTAAGTTGGCTCGCGGTTTACA
AGCTTGGTATGGGACTTCTTGGTGCGTCGCTTGTGCTTAGCTTGTCGTGGTGGATTATAGTCGTGGCTCAGTTTGTTTATATTGTGACGAGTGAGAGGTG
TCGTGAGACGTGGAGAGGTTTTAGTGTTCAAGCTTTCTCGGGTTTGTGGAGTTTCTTTAAACTCTCCGCCGCTTCTGCCGTGATGCTTTGCCTTGAGACT
TGGTATTTTCAGATTCTCGTTCTTCTTGCCGGACTTCTCGAGAATCCTGAACTTGCTCTTGATTCACTCTCTATTTGGTAAGTCCTATTTTTAGTCAAAC
TCAATTTAATTATTTCCTTTAAAATTTATTTTTACTAGTTAATTTCGTTTACTAAATTAATTTCACCTATTGACCATAAAAAATAATAATTTAAGTTTAT
CTATTCTAGTGTTTTTGCCTCTTTGGTTTCCATTTTACCTATTCTAGTCTAATTTGTCTTCCACATGATATTTTATTTATGTTTTATCATAGGTAGTAGT
TATTGGTTTCTACAAGAAAACACTTTTTTATATATCCTGAAACTCCACGTGAATATGTATGATTATAGACTTTTCCATGAATTTTTCTAGTAATGATTCG
ACAAAACTTTTAGTATTATTATTATTCGATATGAAAAGCATAGAACAAAACTTTTTGTAGGGAGTACAAAGCAAAGTTTGGTTGTAGATACTAGATATGA
AAGTTAAGTTAATGGCGAACAAATTTGACACTTCTTCCGCTACAGACAATCTATGGTCACATCACATTTCTTCTTTTCAGTCTTCTCGTTTTGGTTTTCT
TTGGAATTTGTTTTTGTCTTCTTCTTAAGCAGTAGAATTTAACTTTAACAATTTCTGTATGACCATATGAAACTATCTCATATGGAATCGAATAAAACAT
TATTTCTTCGTCCAATCTGCATCTACTTCTTTATTTTGTCGAAGATATTATACAATATTCTTCTAGTACTAATTAGTTTAAGATTTATCTGAGTCGTAAG
TACTAGATTTTTTAGGTTTTCCAAAAGTTCTCTTTCCTCTGTTACCAAACAGAAGCAGCCACCAAATTTAGGTAGTTGCCCCAAATCAGTATGGAATTCC
CATCTTTATAATATGATATCTTTGATTTTCATGTCAAGTCAAAAGTTACAATTTTAAAATGTTGTAAAAACATTACAAGCAACAATGGTTTCATACTAGC
TTTTGATAGTGTACGATATTAAATTATTTGTTTTTGTGTTACAGCATGACGATTTCAGGGTGGGTGTTCATGATATCTGTTGGATTCAATGCAGCGATAA
GGTCTGTTTTGTCCCAACTCACCACTTGCATGATCGTTTTCACTAAATTTAAATCATATAAAATAGAAAACGTCTCTATCCAATTTACCTACCCCCATAA
AAATATGTGGATTCTTACATTTTACACACTTAAATAATGCTAAATCATACTGAACCATAAGCTCTTTTTCTCCTATTAAATCTGATGAAGTGTGACAAAA
ATTGTGTTATGATGTTGATACAGTGTAAGAGTGAGCAATGAACTTGGAGCTGGGAACCCTAAATCAGCAGCTTTTTCTGTGATCATCGTTAACATTTATT
CGTTAATCACTTGTGTGATCCTAGCCATTGTTATTTTAGCGTGCCGCGATGTTTTAAGCTATGCTTTCACTGAGGGTAAAGAAGTCTCGGACGCTGTTTC
TGATCTCTGTCCGCTTCTTGCCGTAACACTTGTCCTTAACGGAATCCAACCTGTCCTCTCTGGTAAACCCTTCTGATCGATACACCGCAATTTCGCAAAC
CGAATAAGCGAAGATTTTTTTTTTTTTTTTGAACAATTGGGAAAATTTTATTATAGGTGTGGCGGTTGGATGCGGTTGGCAAACGTTTGTGGCGAAGGTT
AACGTTGGATGTTACTACATTATTGGAATTCCTCTTGGGGCTCTCTTTGGGTTTTACTTTAACTTCGGTGCCAAGGCAAGATAGTTTTCTTAACTTTCAT
TTTAATTAGTTACCATTATTCTTGTATTGAATATTAGAATAACAAATTTAAGGCTAATGATGCTATAGGGTATATGGACGGGGATGATCGGTGGTACGGT
TATACAAACGTTTATTTTGGCGTGGGTCACGTTTAGAACAGATTGGACAAAAGAAGTAAGTTTGCTAAACTTTAAGCTGCCCTGTAGGCGCTAAGTGTTT
ACGTAAATATTTTCATTGATTTGATAGTTATTTTAATTTGTTTCAGGTGGAAGAAGCTTCCAAAAGGTTGGACAAATGGAGCAACAAGAAACAAGAAGTT
GTTCCTGAATGATGCAGGTTGATGAAAGTTTGGTATCCAAGGAACCGATTAGATTCATCGGTAAACCGATGCAAATGCTCAAAGTAACATGTGAGCTGGT
AAAAAAGGATATGGATCAACCTTTTAAACTTCTACAACTCAATTTTAAGTTTTTTGTGTTCTTGTTTAAAATGTTAGAGGTAGGTTATGTATTTTTGTAT
GCCAAGATTATAATAGTTACTGCGTTATTTTTTATTGATTTATATATATATGCATGTCTTTGATTGGATAGATCTTAGTTATTTTTGTTACTGAGTTTTT
CTTTAGTTTAATGATATTTTGTTAGACTGGAATGCAATTAAAGTTTCTCTCTTTCA

>AT4G21903
ATGAATGGGTCAAATGAGACGGTGGAGAGAAGAATCGAACTCCGACGACCGTTGGTGGACACGGAGAAGAAACTTCCGTTAGAAGTCGGGCTCGAGAGCG
TGTTAACGGAGAGTAGCTTGCCTTACCGGAGGCGCGTGTACTTAGGCATGTGCATAGAGTTAAAACTACTTCTCCGGTTAGCACTTCCGGCTATACTTGT
CTATTTAATCAACGGTGGAATGGGTATTTCCGCTCGTATCTTCGCCGGACATCTAGGCAGTACACAACTAGCCGCGGCATCCATCGGAAACAGCAGCTTC
AGCCTCGTTTATGCCCTCATGGTACGTTTACCTTACATATGTATGGAGACTTGGGGTACTATGGGATCACCAAAATAATTCATAAAAGTTTTTAAACTAA
GACTGTGATTGGTTAACCCAATTAACTATAGTAAATGAATTTGGTGGAAAAACGTTTTTTTTCCTCTCTTTTTTTTGTTCTCACCAAGTGAAATCTATGC
ATGGTAATTAGATTTGCATAAAAAGAAAATTCACAATTTGGAGTGCGTAAGAGTATATACATATAATCTTTCATTTCCATTCATACATAGCTTGTAAATT
TTTTTTTTAATAAACTATAATTCTTTTTTAGTGTCCGAGAAGTTTTAAAAAAATAATAATGTAAAAACAATTTCAACAAATAAATATATTTATATAGTAT
ATGCAACCATAGTGTCCCAGAAATTATAGCATCATTTACTTTTCTTGTCTTCTGAAAATTCTTGTCTGCTTCGGAAAAGTACGTATAGTCAAAAACTTAT
TATTCTCTTTCTCAGAATAAGTCAAAGAAAACAAAAAATTAGCTTTTTATAATGTTTATTTCTTCCTTTTTTAGTTGGGCATGGGTAGTGCGGTCGAGAC
ACTATGTGGACAAGCGTATGGTGCCCACCGGTACGAGATGCTTGGGATCTATCTCCAAAGAGCAACCATTGTCCTTGCTCTAGTTGGCTTTCCCATGACA
ATACTATACACTTTTTCGTACCCGATTCTTCTCCTCTTAGGCGAGCCTAAAACGGTATCATACATGGGATCTTTATACATCGCCGGACTCATCCCTCAAA
TCTTCGCTTACGCCGTCTACTTCACGGCCCAAAAGTTCCTCCAGGCCCAAAGCGTAGTGGCCCCGAGTGCGTACATCTCAGCCGCCGCCCTCGTCCTCCA
GATATCGCTGACGTGGATCACCGTTTACGCAATGGGCCAAGGCCTCATGGGTATAGCTTATGTTCTTACTATCTCTTGGTGGTTCATAGTTGGAGCCCAA
ACGTTTTACGTTATAACTAGCGTAAGGTTTAAAGACACTTGGACTGGTTTTAGCTGGAAATCGTTACATGGTCTTTGGAGCTTCTTTAAACTGTCTGCTG
GCTCTGCGGTCATGATCTGTTTGGAACTGTGGTATACACAGATTCTGGTTCTTCTCGCTGGTTTGCTTAAAGATCCTGCACTCTCTCTAGATTCTCTATC
TATCTGGTAAGTTCATTAACTAATTACATTTTCATATACTTTTTCAGTGTTTGGATACACTTGTATTTAAACAAAGATTGAAACAAGTATTGTTCTTCGA
TGTATCATTTGTTTATTTTGTTTGGCAGTATGTCAATTTCAGCATTATCATTCATGGTCTCCGTTGGCTTTAATGCTGCTGTAAGGTTAGTATTTATTTC
TTAATCAATACCAGATTATTAATTAAACGTACGTTTACTGAAAATTGGAAAATAAAATAAAATAAAACGTGACAGTGTACGTACAAGTAATGAGCTTGGA
GCAGGAAATCCGAAATCGGCGTTATTCTCTACATGGACAGCGACTTTTGTATCCTTCGTGATCTCCGTCGTAGAGGCACTTGTCGTGATTGCGTCACGTG
ACAACGTCAGCTACATTTTCACGTCGGATGCTGACGTGGCTAAGGCCGTCTCTGACCTATGTCCTTTTCTCGCCGTCACCATTATTCTTAACGGAATCCA
ACCTGTCTTGTCCGGTATACATGCAAATAATTTAGCTAAAACCGGATAAACCGGAGTATATTAACGGAACCGGATGTGACAAATTTCGGTATGTTTTTGT
TTGTAGGAGTGGCAGTGGGATGTGGATGGCAGACATACGTGGCATATGTGAATATTGGTTGTTACTATATAGTTGGTATTCCAATTGGATGTATTCTCGG
CTTCACTTTCAATTTTCAAGCAAAGGTTCGCTTCCAAATATTTTCTGTATGATATATGCTTTATTACTATCTACAGTATTTAATAAGAAGACTTGTATGT
GAATTTGGTTACAGGGGATATGGACCGGGATGATTGGAGGCACCCTCATGCAAACACTAATCTTACTTTACGTCACGTATCAAGCAGATTGGGATAAAGA
GGTAATGTTACATGAAATTAAGTCACATCATATTAAAATTTTTACAATCCTCTATCAAAAGTTAAAAATAGTTTCAAAATTATTAAGATGATTACCATAT
GATGATTCAGGTTGAAAAAGCGAGAAAGCGATTGGATATGTGGGACGACAAAGAGCCTCTCCAGAATTAGTAATTTTGTTATGAAGTAAATTTGTTTTTG
AAAGAAAGATCCTTTTTCAAAAGTTTTTTTTTTTGTAATAGTTAGTTCACAGAACCAACTATTCACTAGATTCCTTGGGAGAAAATATTTTAGGCTAAAT
CTGATGGATTAGTCTCAATCTAGTAAAACCTGTTTTCAAAT

>AT4G21910
ATGGAAGTGCCTAGTGAAACCACGAATTTAGCCGATCTCCGGCGACCATTGGTGGTTCCGGTTGTCTCGGAGCGTAAACCTCCGGCAGACGTCGGACTCG
GACTAGAGAGTGTTTTAACGGAGCGTAGCCTTCCGTACCGGAGGCGCGTGTACTTAGGGGCATGCATAGAGATGAAGCTACTTTTCCGGTTGGCACTTCC
GGCGATACTTGTCTATTTAGTCAACAGCGGAATGGGTATTTCCGCTCGGATCTTCGCCGGACATCTCGGTAAAAATGAGCTCGCCGCCGCGTCCATCGGA
AACAGCTGCTTCAGTCTCGTCTATGGCCTCATGGTACGTTTTAATGTCAACGAGTTATCAGACGCGGTGATATTATTAAATATTATTTCTTGATTTTTGC
ATTCAGTATTTAATGTGAAAGGTTCGTAGCACGATAACTAGTGGAGTCAAAAAAAAAAAAAAATTGCTTTAATGTGAAAGGTTCGTAGTAACAATAGTCC
TTGTTTCGTGTGTTAACATTAACTTATTAGAGCTAATTAAGATGGTCACGATTATTTGCTTACGCACTACATACAGCTTGTACGATTTATTCTTTTGAAA
TTTTCTTCATTTCCCACCAAATATAGATATATAGTAAGTTTTAAAAATCCATTTATTAGTTTGATCATTTAATGACTCTGCAGCCTTTCTTCTTTTTAAA
TTGTCTTCAACCGGGGCCGGGGATCGAAACAATAATTTTCTTAAATAAGATTAAAATTTCCATCTTTAATATACTGGGGAGTATATTTTTGCAATGTAAT
ATTTATTTATGCCTTAAATTTTGAATACTATTCTAACTAATGAAAACGATGTGGGATTTTTATTTTGTGGTTGATGGTTACGATTTGGTCATAGTAGTGA
ACAATTATTTGTTTAATATAAAATGCTAAGCTTGTTTTGACGAAACAGTTTCCAATTGCCTTATAGTATTATATCAAATGAAAAGAGAAAGTCAAATTAC
AATCGTTAATGTGTAAATCATATAGGTTTGAGAATGATTATAGCTTTTAATATATATATATATATAGATAATTAAAAGAAAATTTTGTATTGACATCTAA
GGTGGCCAAAAACATTTAAAGAATGTAGTCAACTAGGTAGATTGTTTATAAAAAGTTAGATAAGTTCTTCCAAAAATTGGTTCTATCTTTGATAAATAAT
GCTTAAGTCTCGTATTTCTTAAAATTACCTCACTAATGTTCACATATCGAGTATCTAAAGTATCTAGTGGAAATTTTGTCCACATATAGAGCTTTTGAAG
TAGGTTTAGCAGACTAATCATTCGTTGCATGCCAGTCAAATATGAAATATACACATGATAAGGATGGCACAATGATGTCTCTGCTTACTTTTTCCTCATG
AAATGTGCTCATCGTGTCTTGTCAGTTGTCATTAGTTATTTATGCTCAACCACTCATGCATGTGTTTATAAACGTTAATGTGTTTATAATATTTTTTAAT
AGATTTGATTTAAGAGGAAAACTACTATTCAAAACATTTTATAGTTTCATTGATAAGTATAACTAGCCAATAAGTTATTCCCGTAATTTAGAGTATACAA
ACAAAGATATTGTTGATGTCCAACAAAACTGGTGCCCACATTATATTTTCAACAAAAAACTTTATATGTAACTACTTTTTTTGCTTTTTCATGTGTTTTT
TGTAGTTAGGTATGGGCAGTGCAGTCGAAACACTATGTGGACAAGCCTATGGAGCCCATCGTTACGAGATGCTTGGGATCTATCTCCAAAGAGCAACAAT
AGTCCTCGCTCTAGTTGGCTTGCCCATGACATTACTATACACCTTCTCGTACCCTATTCTAATCCTACTAGGGGAACCCAAAACGGTGTCGTACATGGGA
TCCAAATACATCGCCGGGCTCATCCCTCAAATCTTCGCTTACGCCGTCAACTTCACGGCCCAAAAGTTCCTCCAGGCCCAAAGCGTGGTTGCCCCGAGCG
CCTTCATCTCAGCCGCCGCCCTCATCCTCCAGATATTGTTGACGTGGATCACCGTTTATGTAATGGACATGGGCTTTATGGGCATAGCTTATGTTCTTAC
AATTTCTTGGTGGGTCATTGTTGGATCCCAGTGTTTTTACATTGCGGTTAGTCCCAAGTTTAGACACACGTGGACTGGTCTTAGCTGGAGATCGCTCCAA
GGTCTTTGGAGCTTCTTTAAACTCTCTGCTGGCTCAGCTGTTATGATTTGTCTGGAAATGTGGTATTCGCAGATTCTTGTTCTTCTTGCTGGTTTGCTCG
AAAATCCTGCTCGCTCTCTAGATTCTCTTTCCATCTGGTAAGTCCATTAATTAGTTAGTAACTTGATTCTTGATTCTATATCATTTTCTTAATCACTTAT
ACTTTTTTTTTTTGGTTTTAATGTGAAGGAATCACTTATACTTCTCTTTTATCTAACTATTTTTTTCTTGTTATTTTTGTGCAGTATGTCAATTTCAGCA
TTATCATTCATGGTCTCTGTCGGCTTTAATGCTGCTGTAAGGTTAGTATTTGTTTCTCAATCAATTTCAGATTATCATCCAAACATTGCTCAGGTTAAAT
CATAATTTTCTATACAATTACTATGCATGGACAGTGTACGGACAAGTAATGAGCTTGGAGCAGGAAATCCGAAATCAGCATGGTTCTCTACATGGACGGC
GACTTTTGTATCCTTCGTGATCTCCGTGACGGAAGCCCTCGCCGTGATTTGGTTTCGTGATTACGTTAGCTACATTTTCACGGAGGATGCTGACGTGGCT
AAAGCCGTCTCTGACCTCTGTCCTTTTCTTGCCATCACCATCATTCTCAACGGAATTCAACCTGTCTTGTCCGGTATAAGTTCATTTAGATTTAAACTAG
AAAACTTAACTGGTGCACCTTAACCGAACATGACCAAATAAATCTCGGTTTGGTGTTGTTGTTTGTAGGAGTGGCAGTGGGATGTGGATGGCAAACATAC
GTGGCATATGTGAATGTTGGTTGTTACTACGTTGTTGGTATTCCGGTTGGGTGTATTCTCGGCTTCACTTTCGATTTTCAAGCCAAGGTTCGCTTTCAAA
TATATTATGTATAGTATTAGTATATGCTTTGTTACTATCAGTTTAATAAAAATAATTTTACGTGAATTTTGGTTATAGGGAATATGGACCGGGATGATTG
GAGGTACCCTCATGCAAACACTCATTTTACTTTACGTCACGTACCGAACAGATTGGGATAAAGAGGTAATGTTACATGAAATTAAGTTATATCATAGTGT
AAGCTGAATTTGATTCAAAGAGTTTGTCCAAATTATTAAGGTTTATTATTATTGTATAATAATGATACAGGTGGAAAAAGCGAGGAAACGTTTGGATCTG
TGGGACGACAAGAAGGAGCCTCTCCAAAACTAGTAATGGATTTTACAGAATAAAAGTATATTTTTAAAAATAATTAACATTAAACTTTACAATCTGATAT
TTAATATTCAGGTTATAACAAGTTTGGTGGAGTGATAGACAATAAAGAAAAGGAAATAAGTGTCGTGTGTGCAGGTGATTTCAATGTACGTAGCTTTTCA
TGGTTATTATGCTTGTTCTATGGAAATAGAACAATTAAAATATATTTTTGTCTGATGGATTATTCTTTATTTACGAAAAGTTGTTCTTAAATTGATGTTT
CTTTCCTTTCTCAGAATGATTTATTATGTCTTCACTCTATAGACAGTTATTAATTATTTATTATGGAATTTTGATGTAATTGGGTGTAGTAAGTAAAGTA
GCACATCAATG

>AT4G22790
ATGTCAGAAACATCAAAGTCAGAGTCTTTAGATCCAGAAGTCTCTGAAGGGCTTTGTTCAAAGACCTTGATGCAGAGCATTGTTCATGAGCTGAAGCTGC
AGATGAGAATTGGTTTGCCATTGGTGGTTATGAATTTGTTGTGGTTCGGTAAGATGACCACCACATCTGTGTTTCTTGGCCGTCAAGGTGAGCTTAACCT
AGCCGGAGGTTCATTAGGGTTTTCCTTTGCAAACGTTACTGGCTTTTCTGTTTTGTATGGTATTTCTGCTGCAATGGAGCCTATTTGTGGCCAAGCTTTC
GGAGCCAAGAACTTTAAGCTTCTTCATAAAACCCTTTTTATGGCAGTGCTCTTGCTACTCTTGATTTCGGTACCAATTTCTTTCTTGTGGCTCAATGTTC
ACAAGATCCTTACTGGTTTTGGTCAAAGAGAAGATATTTCCTTCATAGCCAAGAAATATCTTCTCTACCTTCTTCCAGAGTTGCCAATCCTCTCTTTTCT
TTGTCCACTTAAGGCTTATTTAAGCTCACAAGGTGTTACTCTTCCCATCATGTTCACAACAGCTGCAGCCACTTCTCTTCATATCCCCATCAACATAGTC
CTCTCTAAAGCAAGAGGAATTGAAGGAGTTGCAATGGCGGTTTGGATAACTGATTTTATTGTTGTGATTCTTCTAACTGGATATGTGATAGTCGTAGAGC
GAATGAAAGAGAACAAATGGAAACAAGGTGGCTGGTTAAACCAAAGTGCTCAAGACTGGCTCACACTGATCAAGCTTAGTGGACCATGTTGTCTCACCGT
GTGCCTTGAATGGTGGTGCTACGAGATCTTGGTCCTTTTAACCGGGAGGTTACCAAACCCGGTGCAAGCTGTATCAATCTTGATTATAGTTTTCAACTTC
GACTACTTGCTTTACGCGGTGATGCTCTCTTTAGGCACGTGTGTGGCAACAAGAGTGTCCAATGAGCTCGGCGCAAATAATCCTAAGGGAGCTTATAGAG
CAGCTTACACTACACTCATTGTGGGTATTATTTCAGGCTGCATTGGAGCATTAGTGATGATAGCATTTAGAGGTTTTTGGGGGTCTTTGTATACTCACCA
TGACCAACTCATCTTAAACGGTGTGAAGAAGATGATGCTGATAATGGCGGTTATCGAAGTTGTAAACTTCCCATTAATGGTTTGTGGAGAGATAGTCCGC
GGAACAGCGAAACCGTCTCTTGGAATGTATGCAAATCTTAGTGGATTCTATCTATTGGCTTTGCCTTTAGGGGCAACTTTGGCGTTCAAGGCTAAACAAG
GGCTTCAAGGGTTCTTGATCGGGTTATTTGTTGGTATATCTCTCTGTCTCTCGATATTGCTCATCTTTATTGCGAGGATAGATTGGGAGAAAGAAGCTGG
GAAAGCACAGATTCTGACATGTAACACAGAGGACGAACAAACTTCACAAGGTTCAGGACAAGATAGCCACTCATAGAAAGTACTCACTGAGGTATCTTCT
AGCTAGAGATGTAGTCAAATTTACCTTGTGAGAGTATTTATCTTCTTGATGTAACTGTAACTATGAATTGAGGATCCAAACTTTGTATTATTGTGTAT

>AT4G23030
ATGGCAGCTCCTTTGTTGATGATCATCAAGAACCAAACAGATCACCGACAAGATCCGAATCCGAACCCGACCCACCTTTCCTCTTCGATCCAAGAAGCCA
AATCAATCGCCAAAATATCTCTCCCACTGATCTTAACCGGTTTACTTCTCTACTCTCGCTCAATGATCTCAATGCTCTTCCTCGGCCGTCTCAACGATCT
CTCTGCTCTTTCCGGTGGCTCACTCGCCCTCGGCTTCGCTAACATCACGGGTTACTCTCTCCTCTCCGGTCTCTCTATCGGCATGGAACCCATCTGCGTT
CAAGCCTTTGGCGCCAAAAGATTCAAACTTTTAGGCCTTGCTTTGCAAAGAACCACACTTTTGCTTCTCCTCTGTTCTCTTCCCATATCTATCCTCTGGC
TCAACATCAAGAAGATCCTTCTCTTCTTCGGACAAGACGAAGAAATCTCAAACCAAGCTGAGATCTTTATCCTCTTCTCTCTCCCTGATCTGATCCTCCA
ATCTTTTTTACATCCTATCCGTATCTACCTCCGATCTCAATCGATCACTCTTCCTCTAACCTACTCTGCTTTCTTCGCAGTATTACTCCACATTCCGATT
AACTACCTTCTCGTTTCTTCTCTCGGTCTCGGCCTTAAAGGAGTCGCCTTGGGAGCAATCTGGACTAATGTCAATCTCCTAGGGTTTCTAATCATCTACA
TAGTGTTTTCCGGTGTTTACCAGAAGACTTGGGGAGGATTCTCAATGGATTGCTTTAAAGGATGGAGATCTCTAATGAAACTAGCCATCCCTAGCTGCGT
CTCGGTTTGTTTAGAGTGGTGGTGGTATGAAATCATGATTCTTCTATGTGGATTGTTACTTAACCCGCAAGCAACCGTGGCATCTATGGGAATCTTGATC
CAAACCACCGCTTTGATCTACATTTTCCCTTCCTCTCTGAGTATCAGCGTATCGACACGTGTCGGGAATGAATTAGGTGCGAATCAGCCTGATAAAGCGA
GGATAGCTGCGAGAACCGGACTTAGTTTAAGCCTTGGTTTAGGTTTATTGGCAATGTTTTTCGCTTTGATGGTGAGGAATTGCTGGGCAAGATTGTTCAC
AGATGAGGAAGAGATTGTGAAGTTGACTTCAATGGTTTTACCGATCATCGGGCTTTGCGAGCTAGGAAACTGTCCTCAGACCACATTGTGTGGAGTGTTG
AGAGGAAGTGCGAGACCTAAGTTAGGAGCAAACATAAACTTGTGTTGTTTCTACTTTGTGGGAATGCCAGTGGCTGTATGGTTAAGTTTCTTTAGCGGGT
TTGACTTCAAAGGACTATGGCTCGGTCTATTTGCAGCACAAGGCTCGTGCCTGATTTCGATGCTGGTCGTGTTGGCTAGGACTGATTGGGAAGTTGAGGT
TCATAGAGCAAAAGAACTCATGACTAGATCATGTGATGGTGATGAAGATGATGGTAATACACCGTTTTTATTGGATTCTTTGGATATAGAAGAAAATCTT
GTCTTCTAG

>AT1G23300
ATGGAAACTCTCAACGTTGATCATGAAGATACTATTTCCTCAGAACAAGAACATCGAGCACATACCAAATCCGACACCGACATGCCTCCGATCTCCGGCG
GTAGAGACTTCATTCGACAGTTTGCGGCTGAGTCAAAGAAGTTGTGGTGGCTCGCTGGTCCTGCGATATTCACATCTTTCTGCCAATACTCTCTTGGCGC
CGTCACGCAGATCCTCGCCGGACACGTCAACACGCTGGCTTTAGCTGCTGTCTCCATACAGAACTCCGTCATCTCCGGCTTCTCTGTCGGCATTATGGTA
ATATAATTAGTTACTTTAAGCATACATATCTATGACAAATGTGTAACACATTTTTTAGTTGATCCATTGTTCATAATTTATTCTTTTAAACTTAAAATTG
ATTTAAGCTTGGGATGGGAAGTGCACTAGCGACGCTTTGTGGGCAAGCGTACGGAGCAGGGCAACTAGAGATGATGGGAATATATCTTCAGAGGTCTTGG
ATCATCCTTAACTCTTGTGCCCTTCTTCTTTGTCTTTTTTACGTGTTTGCCACTCCACTGTTGAGTCTCCTCGGACAGTCTCCGGAGATCTCTAAAGCAG
CCGGGAAATTCTCCCTCTGGATGATTCCTCAGCTCTTTGCTTACGCTGTTAACTTCGCCACCGCCAAGTTCTTGCAGGTAACAACATCAAAATCAGTTTA
CTTGAGGTAAATTCAAGTTGTTTGGTTATGAGATTGATTAATTATTATAGGCACAAAGCAAAGTGATTGCGATGGCGGTTATAGCAGCGACTGTGCTGTT
ACAGCACACTCTATTGAGTTGGTTGCTGATGCTGAAACTTAGATGGGGAATGGCCGGAGGAGCCGTTGTATTGAATATGTCGTGGTGGTTAATAGATGTT
ACTCAAATAGTTTATATTTGTGGTGGTTCTTCTGGCAGAGCTTGGTCAGGGCTCTCTTGGATGGCGTTCAAGAATCTCAGAGGCTTTGCAAGATTGTCTC
TTGCCTCTGCAGTCATGGTTTGGTGAGATATCGGAACACTTTGGAGTCAGATCGATACATAAATGGTTCATTGATGGGTACACCTAGTGACTTGCTGTTT
GTTGGTTTCAGCCTAGAGGTTTGGTATTTCATGGCGTTGATTCTGTTTGCGGGTTACCTCAAGAACCCTCAAGTCTCTGTAGCTGCTCTTTCGATATGGT
GAGTTCTAAGTCCCTGTGAAAGCTTCTGTTTTGGTTAGGAACGGAATTAACGGTTTGGTTATAGCATGAACATATTGGGATGGCCGATCATGGTGGCCTT
TGGCTTCAATGCGGCTGTGAGGTATATCACAAAGTCTCTTAACAGAAAAGAAAAAAAAAAGCTTAATGATTGGAAAAAATGATGTGTTATATGTGCAGTG
TAAGAGAGTCGAATGAGCTAGGAGCTGAACACCCAAGAAGAGCAAAGTTCTTATTGATAGTGGCTATGATAACTTCTGTATCGATCGGAATTGTGATATC
AGTGACTCTCATTGTGTTGCGAGACAAGTATCCAGCAATGTTCTCAGATGATGAAGAAGTGAGAGTACTCGTGAAGCAGCTGACTCCGTTGCTGGCTCTC
ACCATCGTCATCAACAACATTCAGCCTGTTCTTTCTGGTAGTTTCTCTAACAACACTCAAAAACCCTAGGCTGCTTAAATTTAGCATGATTGTGTATAAG
ACAAAATGTGTTTTGGTTTTTGATATTGGTACAAAAGGTGTAGCTGTTGGAGCTGGATGGCAAGGCATTGTTGCATATGTGAACATTGGGTGTTACTATC
TATGTGGTATACCAATCGGTCTTGTGCTCGGCTACAAGATGGAACTTGGAGTGAAGGTAAGTAAAATCTCGAAATCTAACCTTAATAAAGAACTTGCATA
CATGATAAGCTTCAAGTTGATATAAACACACACACAACTACAGGGGATATGGACAGGAATGCTAACGGGAACAGTAGTTCAAACATCTGTTCTACTTTTC
ATTATCTATAGAACCAACTGGAAGAAAGAGGTAAAGAAGCAATTGTCAAATTCTAGTATCAGTTTCAGTGTTTGTGTATTAAAGTTTATGCAAAATGTCC
AGGCTTCATTAGCAGAAGCTAGAATAAAAAAATGGGGAGACCAATCAAACAAAAGAGAAGAGATCGATCTCTGTGAAGAAGATGAAAACAATTCAAATGG
TGAAAACAATCACAGGAAATGA

>AT3G23550
ATGGCTGATCCCACGTCCAAAGATGACCATGATGGTGAAGGAGGAAGAGACAAATCATCAACTTTTGTTCAAAAACTTATTGACGTTGAAGAAGCAAAGA
CTCAAATCATTTACTCTCTACCAATGATATTCACCAATCTTTTCTATTATTGTATCCCTTTAACCTCTGTGATGTTCGCTTCTCAACTCGGCCAACTCGA
GCTCGCCGGTGCTACCCTAGCCAATTCTTGGGCTACCGTCACCGGTTTTGCCTTCATGGTACTATTATCTCCTTATCCTCCAACCTTCATTTGCATCCAA
CATTTTCTTTTGCTTACTACATGCATAAGTTACTAAAGATAGGCTAATATATTATATATATAAAAAGGTTATACACTCAAATTTGGATTCAACTTTATCC
ATGCATTTCTCTAAATTTGGTTAATATTGTTTCATTTTTGTTTTGCTATTTAAGGAGATCTAAAAGGGACAAGTGGATGGGCTTATGCGTTTTGTCTAAA
TTGTTTTCCTTAACCAGAACGTTTCTATGCATTATATGGGTATTTGTTTCTATAAAGACATTTAATGTCTTGTTAATTTTCAGACAGGGTTAAGTGGAGC
ACTTGAGACATTGTGTGGACAAGGCTTTGGTGCAAAAAGCTATAGAATGTTGGGGATTCATCTACAATCATCTTGCATTGTTTCATTAGTCTTCACCATT
CTCATCACCATCTTATGGTTCTTCACGGAATCGGTTTTCTTACTTCTTAGACAAGATCCTAGCATCTCAAAACAAGCTGCACTCTACATGAAGTACCTAG
CTCCCGGTTTACTCGCTTACGGGTTCTTACAAAACATTTTGAGATTTTGCCAAACACAATGCATCGTTACTCCGCTAGTTTTATTCTCGTTTCTTCCCTT
GGTGATTAATATCGGTACTACATATGCTCTGGTGCATTTAGCTGGGCTTGGATTCATCGGTGCTCCAATAGCTACATCTATTTCATTGTGGATAGCTTTC
GTTTCTCTCGGGTTTTATGTGATTTGTTCGGACAAGTTTAAGGAAACATGGACCGGATTTTCGATGGAATCATTTCATCATGTAGTACTAAACTTGACAT
TAAGCATCCCTTCTGCTGCTATGGTATGGTAAGTCAGTTTCATAATACTTTATTGACCAAAATGTGTAGCTTAGTGGTTTGTGTTAGTGTCATCATTGTG
TATTTGTGATACACTCAACTCTATATGCTTATTGAAGTTTAAGAAACTATATTGTTGCAACAGTTTGGAATATTGGGCGTTCGAGATTCTAGTGTTCTTA
GCAGGATTGATGCGAAATCCGGAAATCACCACTTCTTTGGTAGCTATATGGTAAGTTTTTTAATATCACTATTATAGTTAATTAATTTACATCAACAAAG
TTGCTCATTGTGTGTAATGTTAAAATAATTCAGCGTCAACACGGAATCAATAAGTTACATGTTAACATGCGGACTTAGTGCAGCTACAAGGTTAGCTAAA
CTCATCAATCTTTTCAAAATACTTTTGCATTCCTCTCATAATTGTGTATTAAAATTAAAAATCGAAAACTTTGCAGTACGCGTGTGTCCAACGAACTTGG
AGCAGGAAATGTAAAAGGCGCAAAGAAGGCGACTTCGGTCTCCGTTAAGTTGTCTTTAGTTCTAGCTCTCGGTGTAGTCATTGCTATACTTGTAGGTCAT
GATGCCTGGGTTGGTTTATTCAGCAATAGCCATGTGATTAAAGAGGGATTTGCATCACTAAGGTTTTTCCTTGCTGCATCTATAACACTTGATTCAATCC
AAGGTGTTTTATCAGGTATAAAGATCCAAGAAAATCTTCTTCTTTCTTGAACTATCAAGCGCGAAGAAACTCATTTCTTTAATGTATTTTACAGGAGTTG
CGAGAGGATGCGGATGGCAGCGGTTAGCCACGGTTATAAATTTGGGAACATTCTACTTAATCGGAATGCCTATTTCAGTCCTTTGTGGTTTCAAGTTGAA
GCTTCATGCCAAGGTGAATGTTAGACTCTCTTATGAAACTTTTAAAAGATTTTTGTTGTTGCTAAACTGTGTTTGATTCATTATTTTGATATTGTTTTTG
ATGAAAACAGGGTTTATGGATCGGTCTGATATGTGGGATGTTTTGCCAGTCCGCATCTCTTTTGCTTATGACAATTTTCCGGAAGTGGACAAAGCTGACT
GCTGCCACTGTCTGAAACCTATAGTTCAATTTTCCGATTATTATAGGAAGAAGATTGTTGTTGTGGACGAGATCAATGTAAAGATTGTGTCCAAGAAAAG
ACATTATTAAGTGAACTTTTAGGAATTATTGAAATCAACATATTTTTGTAACAAAGATGATAAAGAGCACTTGAACG

>AT3G23560
ATGGCTGATCCGGCAACGAGTTCTCCGTTGTTGGATGACCATGTAGGTGGAGAAGATGAAAGAGGAAGGAGATCAAGATCATCAACTTTGGTTCAAAAAG
TGATCGACGTGGAAGAAGCAAAAGCTCAAATGATTTACTCTTTGCCAATGATACTCACCAATGTTTTCTACTACTGTATTCCTATAACTTCTGTGATGTT
TGCTTCTCACCTCGGTCAACTCGAGCTCGCCGGTGCCACCCTTGCCAATTCTTGGGCCACCGTCTCCGGTTTTGCCTTCATGGTACCATTATTTCCTTAT
TTCTTTAGCTTTTGTAATTTAAAATCTTGTTTTGATGTCTACTTGCAAAAGTTACTAAAACCCACTTATTTCCATCTCAATAATAGACTCGAACTCGAAT
TCAAGAATCAAGATTGTTTAAAATGATTTATTCGACATAAATGACTAGTAGATGATTTTAGGAGTTGTCTAAATTTTTATTAACGACATCTTCAAGAACA
TTTGGCCAACGGTATATATGTATAAGTGCTTGTTTATGACATACATTAATGTCTCTTTGTTTTCAGGTAGGGTTAAGTGGATCACTTGAGACATTATGTG
GACAAGGCTTTGGTGCAAAAAGATACAGGATGTTGGGAGTTCATCTACAATCATCTTGCATCGTTTCATTAGTTTTCAGCATCCTCATCACCATCTTCTG
GTTCTTCACAGAATCGATTTTTGGACTTCTCAGACAAGATCCTAGCATTTCAAAACAAGCTGCACTCTATATGAAGTACCAAGCTCCCGGTTTACTAGCT
TACGGGTTTTTACAAAATATTTTGAGATTTTGCCAAACACAATCGATCATTGCTCCACTAGTCATCTTCTCGTTTGTTCCCTTGGTGATAAACATTGCTA
CCGCATATGTTCTTGTTTATGTAGCTGGGCTTGGATTCATTGGTGCTCCAATAGCTACATCTATTTCATTGTGGATAGCTTTCCTTTCGCTTGGAACTTA
TGTGATGTGTTCAGAAAAGTTTAAGGAAACATGGACTGGATTTTCGTTGGAATCATTCCGTTATATCGTAATAAACTTGACATTAAGCCTCCCTTCTGCT
GCTATGGTATGGTAAGTATATATGTTTCTTGACCGTTATATCTAGCCTAGTGGTTTATATTAGTCAATGTAATCATACCCGGGGTCAAAACCAAATAGTA
CATGTTGACAAAAAGAAAAAAAAATATCATTAGGCTTGTTGAAGCTTAAGAGACTATATTGTTGCAACAGTTTGGAATATTGGGCATTCGAGATTCTTGT
GTTCTTGGCAGGAGTGATGCCAAACCCGGAAATCAATACTTCTTTGGTCGCTATATGGTAAAAAATATATATTTTTAATATCACTTTTTTGGTAGTTAAT
GTTTTTTTTATCTATTATATCAAATTTCTCAATGTGTGTTATGTTAAATAAATTCAGCGTCAACACGGAGGCGATTAGCTACATGTTAACATACGGACTT
AGTGCAGCTGCAAGGTTTGCTCATTTTACTAGATAGTTTCAAAATACTTTGTATTCCATCTTGCTGAAAAATATTGTTTCGGAAATGTAAAAATCGAAAA
TAAATATTGCAGTACGCGTGTGTCCAATGAACTTGGAGCAGGAAATGTAAAAGGCGCAAAGAAGGCGACCTCTGTGTCCGTAAAGTTGTCTTTAGTTCTT
GCTCTCGGCGTTGTAATTGTTTTACTCGTAGGTCATGATGGTTGGGTTGGGTTATTTAGCGATAGCTATGTGATTAAAGAGGAGTTTGCATCATTGAGGT
TTTTTCTTGCTGCCTCTATAACTCTTGATTCAATCCAAGGAGTTTTATCAGGTAAAAGATCCAATATATATTTTTTTTTTTTACTCATCTAGGGTGGTAA
AAATCATTGTTAAATTTATTTACAGGAGTTGCAAGAGGATGCGGATGGCAGCGTTTAGTCACGGTTATAAATTTGGCGACATTCTACTTAATTGGAATGC
CGATTGCCGCCTTTTGTGGTTTCAAGTTGAAGTTTTATGCCAAGGTATTGCTTGATTCTATAATAAGATTAGTAAATTTTGTTTGATTATGTTATGTTTG
ATTCATTATTTTGATGGCGACAGGGTTTGTGGATTGGTTTGATATGTGGAATATTTTGCCAATCATCATCTCTTTTGCTTATGACAATATTCCGGAAGTG
GACAAAGCTGAATGTTGCTACGGTCTGAAAACTCTAGTTACGTTCCATTTTTCTACGGAGGCACATTTATTTTCTTAAGCAGATATGGAATCAGTTATCA
AGATATATATTTGGAACTCATGATCATTTTCCAAACGCTTAGTTAAGATTTATCTTTCTTAGTTTTCTTTTTATTCTTTTGGAGTGTAAGGGAAATAATC
TGGTTCACAAAGTTGGTCATGGCTTGAATATTACAGCATCATTCTAAGCTATCTTTGAAACCAACTTCTTCTT

>AT4G25640
ATGGATCCGACGGCGCCGTTGCTTACACACGGTGGCGAAGTAGAGGAGGATTATGCTCCGGCGAGGAGCTGGACCGATGTGAAACGAGTCTTATCTACAG
AGTCGGCCAAGTTGTGGATGATAGCTGCTCCTGTGGGGTTCAACATCATCTGCCAATACGGAGTTAGCTCAGTCACTAATATCTTTGTCGGTCACATCGG
CGAAGTCGAGCTCTCCGCCGTCTCTATCTCTCTTTCCGTCATCGGTACCTTCTCCTTCGGTTTCTTGGTATTACTCTCTTTCACTCTCTAGCTTCATTTT
TTTACTGTTGTAACTTTCGAATCGAGAAATTTACTGTGAAAATGAATCAAGAGAACATACAGAGGAATTATAAGTTCTGTTTTTGGTTTTGAATCCTTGC
AGCTTGGTATGGGAAGTGCTCTTGAAACATTATGTGGTCAAGCATATGGAGCTGGTCAAGTCAATATGTTAGGAGTTTATATGCAGAGATCTTGGATTAT
CTTGTTCGTTTCTTGTTTCTTCCTCCTTCCTATTTACATCTTTGCCACGCCGGTTCTGAGACTACTCGGTCAAGCAGAGGAGATCGCTGTTCCAGCTGGA
CAGTTCACTCTTCTAACCATACCACAGCTCTTCTCACTGGCCTTTAATTTCCCAACCTCTAAGTTCCTTCAAGCACAGAGCAAAGTGGTTGCTATTGCTT
GGATTGGATTTGTGGCTCTTTCCCTTCACGTTATTATGCTCTGGTTGTTTATAATCGAGTTTGGTTGGGGGACAAATGGTGCTGCTTTGGCGTTTAATAT
TACAAACTGGGGAACTGCAATTGCTCAAATTGTTTATGTGATTGGTTGGTGTAATGAAGGCTGGACTGGTTTATCTTGGTTGGCTTTTAAAGAGATTTGG
GCTTTCGTTAGACTCTCCATTGCATCTGCTGTTATGCTTTGTCTTGAGATCTGGTATATGATGAGTATCATTGTTCTTACTGGCCGTCTTGACAATGCAG
TTATCGCTGTTGATTCCCTTTCTATATGGTTAGTTTTCTGCAACATTTTACATCAATAAGCTTGAGAAACTTGTATCTGACTCTTTAACGTTTTCACTCT
TTGGTTTTTAACATTTCAGCATGAATATCAACGGCTTGGAGGCTATGTTATTCATCGGAATAAATGCAGCTATAAGGTATCATCACTATCTGACCTTTTT
TCCTGTTATTCAGGTAACTAGTAAACTCATGTGTATATTTGTGTACTATTAGTGTCCGTGTATCCAATGAGCTTGGCCTAGGCCGTCCACGAGCAGCTAA
GTACTCTGTCTATGTCACGGTCTTCCAGTCTCTCCTCATTGGTCTTGTCTTTATGGTGGCTATCATCATAGCCAGAGACCATTTTGCTATCATCTTCACA
AGCAGTAAAGTACTTCAGCGTGCAGTGTCTAAGCTAGCTTATCTTCTTGGTATAACCATGGTTCTCAACAGTGTGCAGCCGGTTGTTTCTGGTACTAAAA
TCTAAACCTGATATATATATAAACCGAACTGGATATCTCATCAGATTATAACCGTCCTGATTTGTTCATCTTTTTAGGTGTGGCTGTTGGAGGCGGTTGG
CAAGGCTTAGTGGCCTATATCAACTTGGGCTGTTACTACATTTTTGGCCTTCCCTTTGGATATCTTCTTGGTTACATTGCAAACTTTGGAGTGATGGTTA
GAGAATTTAGAAAATGGCATGAGTTAAGTCAGTTAATGCTGAAGCTAAAACTTATGTATAATGTTTTCAGGGACTTTGGTCTGGAATGATAGCCGGGACA
GCGCTTCAAACGTTGTTACTGTTGATTGTTCTGTATAAGACAAACTGGAATAAAGAGGTAAGAACCAGATATACAACACCATGTTTGTTATATACACTTT
TTCATTCCTTGAATTGAATCGATCTCAACTGTGATGAACAGGTGGAGGAGACGATGGAACGTATGAAGAAATGGGGAGGGAGTGAGACGACATCCAAGGA
TATACTTGCGTGATTGATGTTTTTTTTTTGTTAAGCTTAGTAGTGACTTTTTGTTTGTCTTTCATTGGTTTGGGCACCAAATTGTTCTATTTAGAGTTTT
AGATTGTAGGAAACTGTTCCATCAGTTATGTTTTGTTACTTACTTCCAAAAGGAAAAATTGCATTACAAATGTTAGTTACTTTTCCTCATGTAACCCAAA
TGTATCAAAAAAATTTGTAACCCAAATAAAATTCCAGATGCTTGAGAATAAGCCATTCTAGTTTTTTCATCCTGCTATATATGTTGTCAATGATATTTAA
TAAAGAAGGTCAGGATGGCCGAGTGGTCTAAGGCGCCAGACTCAAGTTCTGGTCTTCGTAAGAGGGCGTGGGTTCAAACCCCACTTCTGACATTAGTTTT
TTGTTACAGTTTCTGCGTGAGCTTTTTGTATTTACATTTCCTTGGCTTGTGTCCTAAAAATGCAACGTGTCTTCAAACTTTGTTTTGTTTGTGTGCAAAT
TCTTGCGGCGTTTTACATTTGC

>AT3G26590
ATGGCAAAAGACAAAGATATAACGGAGACGCTTCTCACTGCGGCGGAAGAACGTTCTGATCTTCCTTTCTTATCCGTCGACGATATTCCTCCGATCACCA
CCGTCGGTGGCTTCGTTAGGGAATTCAACGTGGAAACCAAAAAGCTATGGTACTTGGCCGGTCCCGCCATTTTCACATCCGTGAACCAATATTCTCTCGG
CGCTATTACTCAGGTCTTCGCCGGTCACATCAGCACCATCGCTCTTGCCGCTGTCTCCGTCGAAAACTCCGTCGTTGCCGGCTTCTCATTCGGCATCATG
GTAAATTATATCCACGCCTTTTATTTTGTGGTTTGCATTTATTATCCAAAATGCGTTTTTTTTCTTTCTTTGACTAAGTTTCATTATTAACTTAAAACAC
ACAAAGATCCAAAAGTTGGGAGATGTCCAAATCATTCAAAATGTTTTTGTCTACATTTCTATAAACAATTTTCTATATTTTAATTTATATCAAAAGACCA
TTAAATTAAAAAAAATAATTTAACATATATACATTAAAAATGTAAATTCAAACGCCCAAAAAAATTGAAGAAATGAATTCATGATTATCAATTTGTAGTC
ACTAGTCAAAGTACAATTTATTTATCAAATGGACCATTTTCTCAAGTTTAAAAATTAATATATTTTTTGCCTTTTGTAAAAGTTTCACTTTATTTTTTTT
TGTAAGATTTAAGAAGTTTTGTTTTGATCATTGTAATGAATGTGATTATGAACGTCCGCAACTAGCTTGGAATGGGAAGTGCGTTAGAAACGCTATGTGG
ACAAGCGTTTGGAGCAGGAAAATTGTCAATGCTTGGCGTTTACTTGCAACGATCATGGGTGATACTAAACGTGACTGCTCTTATCCTCTCTCTCCTTTAC
ATTTTCGCCGCCCCTATCCTCGCGTCCATTGGTCAAACGGCGGCAATCTCTAGCGCGGCCGGAATATTTTCCATCTACATGATCCCTCAAATCTTTGCCT
ACGCCATCAATTTTCCAACCGCTAAATTTTTGCAATCGCAAAGCAAGATAATGGTCATGGCCGTGATATCGGCTGTTGCACTTGTTATACACGTGCCTCT
CACGTGGTTTGTCATTGTGAAGCTCCAGTGGGGTATGCCAGGTCTAGCCGTAGTGCTTAACGCGTCGTGGTGCTTCATTGACATGGCTCAGCTTGTGTAC
ATATTTAGTGGTACGTGTGGTGAGGCTTGGTCTGGTTTCTCGTGGGAGGCTTTTCATAATTTGTGGAGTTTCGTTAGATTATCTTTGGCTTCTGCTGTTA
TGCTCTGGTGAGTTTATATAACCAAACCAAACCTGACTTGATGATTTTGTTTTTTTTATATAGTATTAATAATATTTTTGCTATTTTGATTAATTTCTTA
CTATGGATCAGTTTGGAGGTTTGGTATTTTATGGCAATCATATTATTTGCTGGATATTTGAAGAATGCTGAAATCTCTGTAGCTGCCCTCTCCATCTGGT
AAATTTATGTTTTAAAGTATTTTTTTACATGTTCATATTCATTTTATTGTAGTCATTTAAGGTTTCTAAGATTCGTTATTTGATTGGTTCAGTTTCTTTA
TTTTAAAAGTTATCATCAAGAATCTCTAGGAATTAGCACTAATTCGTCGTGCGTAGTAGACTTAATCGTTCATCATTGTCAACTAAATTATTCGTTTGTT
TCTTGGGCAGTGAAACCCATAGCTAGTGGCTACTGATTAAGTTAAATAATTTGATGTATTAGTGCTGATTCTTTTTGTTTTATTCCTTTTTTCTGCTACA
TTTTAATTTTAGACTTGTAGTTATACAAACCTATACACCCAAAAGAAACAAAATAATGCTAAAAATCGACTGTCAAATGTGTTTTTTTGTTCATCATTGT
TTGTTTTCTTTAGTTGTAATATAAGAAAGGTAAATATATATATATATATATATATATATATATATGTATACTCCCATGAAATAATTATGATGAAACAAGA
AGGACACAATTGACAGTTGATACTAACTTTATATTGGTCCTTTTGGGAGTACAAATTTGACAGCGGTTCGACCGTAATAAATTTTGTAATGTATAAAAAT
GTTGTAGTTGTTGATAGTTTGTCCTTATTTTGACCCCACTACACTTTAGATTCAACACATATTATCATAGTAGCTACTTTTTAATTAAAAATTTGATATT
ATGAATTTTTGGATCCACCACTAACTCTAATCTTTTTTTTGGGGTCTTGTAAACAATATGGAACATGAAGCATGAATATTTTGGGATGGACTGCTATGAT
TGCTATTGGGATGAACACAGCCGTAAGGTAAACACGTGCAAAAGTCAATACTCTTTTTTTGTCCAAAACCTCTCTTTAGTGTTATATTATAACATAATCT
CAAAATGGTGCAGTGTGAGAGTGTCTAATGAATTAGGAGCTAACCATCCAAGAACCGCGAAATTCTCACTACTTGTGGCAGTGATAACATCGACGCTAAT
CGGATTCATTGTATCAATGATTCTACTCATCTTTAGAGATCAATATCCATCACTTTTTGTGAAAGACGAAAAAGTCATCATTCTTGTTAAAGAACTCACA
CCAATACTTGCACTTTCCATTGTCATCAACAATGTCCAACCTGTCTTATCAGGTAATCAATCTATTTATCTCAATAACCAAATCTATTTCAACTCGTTTT
GATTAGTCTTAGATTATAGTCAGTTTGATTTATTTCGGTTTTATACCTACTTCTATGTGAATTAGTCTTTTGGTTTGATTTGGTAGGGTTTAACTAAATA
TAATTTTGTTACTAAAACTTCAATATTAAGACGTTGGCTATGGTAATAAACTGGAATATTAGGTGTGGCTGTGGGAGCTGGATGGCAAGCAGTGGTGGCC
TACGTTAACATCGCCTGCTATTACGTGTTTGGAATCCCATTTGGTCTATTATTGGGGTACAAGCTTAACTATGGTGTAATGGTAATGAATCTCAAATCTT
CATCATTTGAAATCTTTGAAAATATAAAAGAACCATTAACTAAAAGACCGATAATTCGAAAATCTTTCATGTGCTAGGGAATCTGGTGTGGAATGTTGAC
GGGGACCGTGGTTCAGACAATAGTTTTAACATGGATGATCTGCAAAACAAATTGGGACACAGAGGTGAGAAAAAAATATATATTAAAAATCAATGAATAT
TTTGTCTAAACTTGAGCATTCCATGTTTTAATATAATTAGCTGAAATGTGTTGTCGTGTAGGCTTCAATGGCTGAGGATAGGATAAGAGAATGGGGAGGA
GAAGTATCAGAAATAAAGCAACTCATAAACTAAAAGACATCATAGTATTCAAAGAAACGATCTGCCCCACCCTTTGTATTTGGTCACAATAGGTCTTCGT
TTTGGTTATTATAAGTCTTTGATAGAGTTTCTCTAAATTACATTAGCTCCTATTTCTTTTTTTTTTTTCTTTTTTAATGCGCTTAATAGAATAATTCGGC
TCAAGAAAACAAACATTTTGATGCAATTTTAATTAAATAAAAAAAAAGAGGAATTTTGTA

>AT4G29140
ATGTGTAACCCATCAACAACAACAACAACCACCGGTTCAGAGAACCAAGAATCTCGAACCGGACTCTTCCTCGATCTCTTCTCGATCAATAGCTTTGAAC
CCACAAAGAGAAATCTCCGGCATTGTGAGAACAGAGGATCTCCTCTTATGGCAGAAGCTGTAACAGAGGCGAAATCTCTCTTCACGTTAGCTTTTCCGAT
CGCCGTGACGGCTCTTGTCCTCTACCTACGCTCAGCCGTATCAATGTTTTTCTTGGGTCAACTTGGTGACCTCGAATTAGCCGCCGGTTCACTCGCCATT
GCCTTTGCTAACATAACCGGTTACTCTGTTTTATCCGGTTTAGCTCTTGGTATGGAACCACTCTGTTCTCAAGCCTTCGGTGCTCACCGCTTCAAACTCC
TTTCCCTAACCCTCCATCGAACCGTGGTTTTTCTCTTGGTTTGTTGCGTACCGATCTCGGTTCTCTGGTTTAACGTCGGCAAAATATCGGTTTACCTTCA
CCAAGACCCCGACATCGCGAAATTAGCTCAGACATATCTCATCTTCTCCCTACCTGATCTTCTCACCAACACTCTTCTTCATCCAATCAGAATCTACCTT
CGTGCTCAAGGCATCATTCACCCCGTAACCCTAGCTTCTCTCTCCGGCGCTGTTTTTCACCTCCCGGCTAATCTTTTCTTAGTCTCTTACCTCCGTCTTG
GTTTAACCGGCGTAGCAGTCGCTTCCTCCATCACAAACATCTTCGTCGTTGCTTTCCTCGTTTGCTACGTCTGGGCGAGTGGTCTTCACGCGCCTACATG
GACTGACCCGACCCGTGATTGTTTCCGCGGGTGGGCTCCGTTGCTGCGTCTCGCGGGACCAAGCTGTGTCTCCGTGTGTTTGGAATGGTGGTGGTACGAG
ATCATGATCGTTTTGTGTGGTTTGCTCGTGAATCCAAGATCGACGGTGGCTGCTATGGGCGTTTTGATCCAGACGACGTCGTTTCTTTATGTTTTCCCGT
CTTCTCTTAGCTTTGCTGTCTCAACTAGAGTCGGAAACGAACTTGGAGCCAACCGTCCCAAGACAGCAAAGCTAACGGCTACGGTGGCTATCGTTTTCGC
GGCGGTTACAGGGATTATAGCGGCGGCGTTTGCTTACTCAGTCAGAAACGCTTGGGGAAGGATTTTCACCGGAGACAAAGAGATACTCCAGCTAACAGCG
GCGGCGTTACCGATATTAGGTCTATGCGAGATCGGAAACTGTCCTCAGACGGTGGGATGCGGCGTCGTGAGAGGAACAGCACGACCGTCAACGGCGGCGA
ACGTGAACCTTGGAGCGTTTTATCTGGTGGGCATGCCGGTGGCAGTGGGTCTCGGGTTTTGGGCCGGAATTGGGTTTAATGGGCTTTGGGTAGGACTACT
TGCGGCGCAGATTAGCTGCGCAGGTCTTATGATGTACGTGGTGGGGACCACAGATTGGGAATCGGAGGCTAAGAAGGCGCAGACGCTAACGTGCGCTGAG
ACTGTAGAGAATGATATTATTAAGGCGGTGGTGGCGAGTACTATAGACGGTGAGTGCGATGAGGCTGAGCCGTTGATTCGCATCACGGTGCTTTATTAAT
ATTAATTAAGACAAAACAAAACAAAATTATAATCATCATAATTATTCCCATCTCTTTTCCATAGAAGGAGAAAGTTTTGCCTTTCTTTGAGAAATTTAAC
ATTTTCTTCTTTTTTTGTACTTAAAAATTTCTTTTTTTTTATCTC

>AT1G33080
ATGGCGAGAAGAGAAGGAGAAGTGACGGAGACCCTTCTGAAAAAGTCGACGGAGAATCGCGGAGAAGATCGGGATGGGTTAGGGATGAAGGAGAAGGTTT
GGAGGGAATCTAAAAAGCTATGGGTTGTGGCTGGGCCGGCGATCTTTACGAGGTTCTCCACGTCCGGACTATCTTTGATAAGTCAAGCTTTCATTGGCCA
TCTTGGCTCTACCGAGTTGGCCGCTTACTCCATCACTCTCACCGTTCTCCTCCGTTTTAGTAATGGTATCTTGGTGAGTTTACTATAAGTCTATAACGAT
TAGATCAGTTCTTCCACACACTCTTTACTACAAATTCGTAAAACATAAAAACAATTTTTTTTTGTTTTAATAACTATTAATATATGTTAAGGATTGTTCT
GATTAGTTTGAATGATATAAATCGTACTATATAAACGGTGACGTGAATGCTTAGATAGACTTCTTGTGGGAACTTGTTTTGGTTGATTTGTCAACCAATC
ATAAAAATTCACAACCACTCAACTCTTTGCCTTTATGAAATGAAATTATGCTATTTCTATGTATATAAGATATTGAATGTTTGGAAGGCATTGTTGGTCG
TATACTCTTCGTTTATTGTTAGTGTAGTTACCTTTTTCACATAAACAAGTCTCAACTGAAACTCCATGAGTTTTGATTATTACATCAATTATTATTAATG
GTTGGAAATGCAACAAAAACATTTCATTGTTAAGTAGAATCAGTGGGTAAATACAAAATAGAATAAAGTTTAGAAAGTTGGAGAATATAACAAACACCTT
TAACCAAAAAAAAGTTGGAGAATATATTGATTTTATAAAAAGTGAAAAAAAAATATTGTAAGAAATGACAAAAAAAATAAAGGAATAGTCAGAAGATTAA
TTTATATTAAGACAATATATTCCCTTTTCTTATTTGTACTCCATAGTGCAACAAAGATAACATTGTCAAGAAGTATAGCGAGTCATTGGCCACAAATGTC
CAATGGTCACCTGCCAATGCCATCGTTTTCTTAATGTTTTGGTCTTTAATTAGCATATCATGTGTGAGGTTCGAATTTATAATATGAAATAGTGCTTTTA
AAATGTTATTAGACCATTGGACATATATTCAGTTACACCAAAAAAATTCAATACACAATATATGATCTCTTTACCAACAAGAGTTTATAGGTTATATACA
TTTTTTAGTTATCAACATGCAATATCCAAGTTTAAAGTTTAAATATTATAGTTGTTTATATATAAGCGTTTATCAAACCTACTTAGTTCTTGTTTTATAG
GCAAAATATGTAAAATATTTAACCATAAAATAGTTTTTTTTTGGTGTAATAACGAACCGTCAATGAAACAATATGCAGTTAGGCATGGCTAGTGCGCTAG
AAACACTATGTGGTCAAGCCTATGGAGCAAAACAATATCATATGCTTGGGATCTACCTCCAAAGATCATGGATCGTCCTCACAGGCTGTACCATTTGCCT
TATGCCCATCTACATCTTTGCAGGCCCTATTCTCTTGGCTTTAGGTCAAGAGGAACGCCTTGTTCGTGTGGCTCGGATCATAGCTCTATGGGTCATAGGC
ATCAACATCTCCTTTGTGCCTTCCTTCACTTGCCAAATGTTCCTCCAAGCTCAGAGTAAGAACAAGATCATCGCCTACGTTGCTGCTGTTTCGTTAGGAG
TCCATGTCTTCTTGTCGTGGCTTCTAGTGGTTCATTTTGATTTCGGGATCGCTGGTGCCATGACCTCTTCGCTCGTAGCACATTGGTTGCCTAACATTGC
GCAGGTTTTATTTGTCACATGCGGTGGATGTACGGAAACGTGGAGAGGATTCTCTTGGTTGGCTTTCAAGGATCTTTGGCCCGTTTTTAAACTATCTGTA
TCTTCCGGTGGCATGATTTGGTATGATTTTCTAATCTTCTCACCTGGTAAAAGTATCAACATCCATCAACGACATAAGTATATATTTACTAGTCATACAA
ATACTTTTGTAGACCATGTGGTTGTAATCATATATATGAAAAGTTGACCAACTCTCTCCAAATGATTAACACATCATCACTTTAGCATTTGCCATGTGTC
TACTAAGTAATTAATGTAAGCTCTTCAACTTCTAATTTATAGGTTAATGATATATTTATTATTTAATTTTACATATTTAATTATAGTATTACTAAATTTA
TTTTAATATTACATGATTTTTCAATAAAACAATTTTAATAGTTTTCTCATACTCGAAGATTTTTTTTTGTAATCCAAACTCAAAATACGATTATATAATA
GTCTTAGATTACTTAATGATTTGAGTAAGTTATTCTCTTAAATTGATATTTATATTCTCTTAAATTGATATTTATACAATAAATCACTGAGAGTGAAGAA
TACGTAAGGAGCTCCATCATCAAATTCTTAGGTTTCTAGAATCCAAAACTACCCTCTGTTAAGTTGGTTTAATACAAACGTTATTTATGAATTATATGTA
TGATGCATTGTTGAGAATGTTGTTAGAAAAAATATTCTTGAAACTAAAAATAATTGCTTATTGCATGAATAAATAATTAGATAAATAAAAATTATATTTA
AACTAAACAATACGAAAAATTCCGAAAAAACCGCGGCGTAGCGCGGGTGATCACCTAATTTATATATAATGCCACGTTGGGTGAAAAGCTGCCAAGTACA
TTCATTCATTTTCTCAAAGGTTGAGAAATTTTGAATAAATGTTATAGAGAAAAATTTCGTGTTTATGTATTTGTATAATAATATTATTACTATAATAGTA
TTAATATTATTGTTATAATATTACTATGATTAATATATATATATATACACATATATTATGATAATATATAATAGCACTTGCTTGGTGATATTAATTTTTG
GCAGCTTGGAGCTATGGTACAACTCGATCTTGATTCTGCTCACGGGAAACTTGAAAAACGCTGAGGTTGCTCTTAACGCACTTGCAATCTGGTAAAGTAT
TTTTATCAGTTTTATGTCTTTTGTCTTTGAAGCTATATTCATACGATCGATTTGTACATTATCTTTAGATCATTCGTCTGAATGCTACTGACATTTTACC
ATTTTTGACTTCATACGGAACACTACTGACGAACATTGTTCGTAGGAAAACAGAAAGAATTGGTTTTATTGTCTACATAACAATATACATTGATGCTAGA
GAAAATGATAGGTTTAGGTTACCAATTGTACTTATACTCTCTAGCTAATTGGTAGCCGCGGAATAGCATAATGCTTTTGCGATTGATCATAGGCACTTAG
ATTCAATATTATATGTTATAATTTTCGCAGCATCAATATAAATGCACTGGAGATGATGGTAGCCTTCGGCTTCATGGCAGCAGCAAGGTGCGTATATATT
GTATATACTAGATATATTTGATTATATTCTTCTTGATTAAGTCATTCTAAATATTTGATTACACATGCTTTATTTAAATATCTTATAATCATCTTCATAT
TTTTATTTTATTTTGTAATAATGTTTTGTAATAGTGTAAGAGTTTCAAACGAGATCGGGAGTGGGAATTCTAATGGAGCCAAATTTGCAACAATGGTTGT
GGTTTCGACATCACTTTCGATAGGAATCATCTTCTTCTTTATCTTCCTGTTTTTAAGAGAAAGGGTTTCATACATTTTTACAACAAGTGAAGCTGTTGCC
ACACAAGTAGCCGATCTTTCTCCACTCTTGGCCTTCTCCATTCTCTTGAACAGTATTCAACCAGTTCTCTCTGGTATGTATCTTGCCTTTTCGATACTCC
TATATTGTTTACCATATATAAGACATTAATTCATCGAACGTTGTAGGGATTCATTTTTCAATGATCACTCTATATTCATGCATTGACTGAATATGTGAAA
TTGGTTATTATAGGTTTTTACGTAGAAAGGGTTTTGTGTGATATATATCCACTATCCAGTCACTTTCACGTATAATGAGTTACCAATTTATCATTATATG
ATGAATACGTGACGAATGAGTTTGTTTATAACCCTAGACAACATGTTGAACTTATTTATAAATGGGTACAGGAGTTGCTGTTGGAGCGGGATGGCAGAAA
TATGTTACGGTCGTTAACCTTGCTTGCTATTACCTTGTTGGAATTCCTTCCGGTCTTTTTCTTGGCTATGTCGTTGGTTTACAAGTCAAAGTAAGTCTCA
ATTTTTATTATTAATATTTTCTTTTTAGTTTTTTAATTTAATTTTGTATATACAAATATAAAATAGTTTTTTTTTAAATATAAAATTTAGGGTGTTTGGT
TAGGAATGATTTTCGGAATCTTCGTTCAGACTTGCGTGCTTACAGTAATGACTATGAGAACAGACTGGGATCAACAGGTTTGCAAATCGAATATTATTGG
ATTTTTAGTAGAAAATTATAAGTATTTTTTTTTGGTTATAATATAAGAACTGACTTGTATATATACATTACTCCTTATTGTTATAAATAATGCAGGTGTC
TTCGTCGTTGAAACGTTTGAACCGTTGGGTTGAACCAGAATCCCCAAGTCGAAACCAAACTTTACAAAACGAATGATGGTGAAGATTGAAGTAAAACTTG
AGTTTGTATTCGAATTTTGAATTTCTACTTCACCCTCGAATGTACACACTTGCGTAAAATGTAAATGTGAAACAAGTGGTAACGAATTTGGACCACTAAA
GTATCAGTCCTTAACTCAGTGATCATTTTCA

>AT1G33090
ATGGCCGGAGAAGGAGGAGAGCTCACGGCGGCTTTGTTGAAAAAGACGACTGAGAACGGAGGAGAAGAAAATGATGAGTTAGGGTTGAAGGAAAAAGTTT
GGATTGAATCAAAGAAGCTATGGGTTGTGGCGGCGCCATCGATCTTCACGAAGTTCTCTACGTACGGAGTTTCATTGGTAACTCAAGGCTTTGTTGGCCA
TATTGGCCCAACCGAGTTGGCCGCTTACTCTATCACCTTCACCGTTCTCCTCCGTTTCAGTAATGGTATCTTGGTGAGTTTACTATAACGATCTTGGAAA
TGGTATATACTTCATTTATAACAATTTTCCCATTTTTATTCAATCTCACTAATCCCTTGATTATTATGGACTAAGAGTTTGTGGGCAAATTTATGTTATT
TAAATTTTTAAGTATTTTATATATATTAGAATATGAAACATTTGATTAGTGTACTATGAATTTTTAATACTTTGAAGATAATAAATTGAAGTGTTTGGTT
TTAGTACTATATAGATTTACAGTTTTGTATATTGGATTGTTGAATATTTAACATTATGTTTTGTTTAATTTTCAGCACCAATGTTTCCTTTTTCATATAT
AGAGGATATATAATCCTTGAATATTATGGAATAAGAAAGAGCTTTAACATGTTTGACTTTTTTTTGCTTCATTTAATACACTGAAAACAATTAATTATGT
GAAAGAATACAATTGAGTTGTTTAATTCTTCTGTGAGCCTGTGTTCAACTAGTTAGTTTTGGGAGAACTTCTCTTATCAATTTCAGTATTTTCCAACTAT
TTAGATAGACCGCTTAAAAATATATATATAGAGAACCAAATTTGAACCTAAATCGCTTTAAGGAATTAAACCCATCAGCCTAAAACACGGTTAACTCAAT
TAAAATTTGGTTCAGTTTATAATATATGATTTTGGAGTATTTTTCGAATATATGTTATTTCATGAAACTACAATGTAACTGTCTCAACATTGGTTATAAC
TATTAATCTAATGCAGTTAGGTATGGCCAGTGCACTAGGAACATTATGTGGTCAAGCCTACGGAGCCAAACAATACCATATGCTCGGGATTCACCTCCAA
AGGTCATGGATCGTCCTTACAGGTTGTACCATTTGCATCATGCCCATCTTCATCTTTTCAGGCCCGATCCTCTTAGCCTTAGGTCAAGAGGACCACATTG
TTCGTGTGGCTCGGGTCATAGCCCTATGGCTCATAGCCATCAACTTCACCTTCGTACCCGCCTTCACTTGCCAAATATTCCTCCAATCTCAGAGCAAGAA
CAAGATCATCGCCTACGTGTCTGCTGTAACCTTAGGGCTCCATGTTTTCTTCTCGTGGCTCCTAGTGGTTCATTTCAATTTCGGGATCACTGGTGCAATG
ACCTCTACGCTAGTTGCGTTCTGGATGCCTAACATTGTGCAGCTCTTGTATGTCACATCCGGTGGGTGTAAGGATACATGGAGAGGATTCACTATGTTGG
CCTTCAAAGATTTATGGCCCGTCTTCAAACTATCTTTGTCTTCCGGTGGAATGGTTTGGTAAGGTTTCCTAAAAGCTTATGGAATCTAAAAGCTCTGCAA
ACAATATAAATATCAATTAGTGATACTTTTACACTGAGAATCTGATCCGACCGTTACAGTTACGCATATATATTATACACTGAATATTTTATTATAATTC
ATGTTACTTTTCTTTTGTTATATGTTTGATTTTTTCTTGTTAATTTACTTTACTTTTTTTAATTTATGATTATTACTTGGTGGTCGTTATTTTTTACAGC
TTGGAGTTATGGTACAACTCGATATTAGTATTGCTCACTGGGAATTTGAAAAACGCAGAGGTGGCGATTGATGCACTAGCAATCTGGTAAATAAACAAGA
ATTGACCTTATATCTCTTCTGGTTTCCATACTACACATTTTCTTTATACTAACTCGACTCTTAAGTTAAAATATGGTATGAGTATAAATAGAGTAACATA
CAAATTATAATATTTTACAAATCGACTAATCTTTTCCATTTCTTTTTTGCAGCATCAACGTAAATGCACTGCAGATGATGATAGCACTTGGGTTTTTGGC
AGCAGTAAGGTGCATTGATATATATACTATACACAGATACACTTCACTTCACTGATACTAATTATATCTTATCTTTTTTTTTCTTGGTATGATCTTAATA
TTATTTATATATCACTCTTCTATGTAATTATCTCTATATATAGTGTAAGAGTGTCCAACGAGCTCGGTAGGGGAAACCCCGAAGGCGCCAAATTTGCAAC
AATCGTAGCGGTTTTCACGTCACTCTCTATAGGATTAGTTCTATTCTTCGTCTTCTTGTTTCTAAGGGGAAGAATTTCGTACATTTTCACTACAAGTGAA
GCTGTGGCAGCCGAAGTCGCTGATCTTTCTCCACTTTTAGCATTTTCCATCCTCTTGAACAGTGTTCAACCCGTTCTCTCAGGTATATACATTAGCTAGT
TCAAGCGTGATGGTTATCATCGTATCGAATTCGAACTGATATTTGAAACGTAGTATATGCCTTTAATTGGTTTCAAACCTTATCAGGAGTGGCAGTGGGA
GCGGGATGGCAAGGATATGTGGCTTACATTAACCTTGCTTGCTATTACCTTCTCGGAATTCCTGTTGGTCTTGTCCTTGGTTACGTTGTTGGTTTGCAAG
TCAAAGTAAGTTTTTCTCTTTATATATTTTTTCTTCATAATGAACAAAAGTAATAAAATTAACAATTGAAAACAACATAAAACTTTACTTATCTTTTTTT
GAAGGGTGTATGGATAGGAATGCTTTTTGGAATATTTGTTCAGACTTGTGTGCTTACCATCATGACTCTCAGAACAGATTGGGATCAACAGGTTTAAATA
AACAAAATTGTAGTTTCCCCTTCCAAAATAATTAGTTTGTTCAAGCAAGCTATGTTATTGGTTTGGAGCTTAATTATATTGTTTGTTGCCACTTTTTTCT
GTAGGTATCTACGTCGTTGAAAAATATAAACCGGTGGGTTGTACCAGAATCTAGAGATGCAAATCAAATTTCATCAGAGGAATAATTCGTTTGGATTATG
ATATGAACAAAGATATTATATAATTATGATGTTATTTTGGGCAATAGTTCTTTCTAACTCAGATTTTCAATATGAAATAAATTTTGATGGTAATTTATTA
GGCTTTTTGTTGTTGTTGTTGTTGTTGTGGTACAATGAAAAAAGAGAGTACAATC

>AT1G33100
ATGGCCGGAAGAGGAGGAGAGCTCACGGAGGCTCTGGTGAAAAAGACCGGCAGAGAAGAAGAGGATGAGTTGGGGATGAAGGAGAAGGTTTGGATTGAAT
CAAAGAAACTGTGGGTTGTGGCGGCGCCAGCGATCTTCACAAGATACTCTACGTTCGGAGTTTCAATGGTAACTCAAGCTTTCATTGGCCATCTTGGCCC
AACCGAGTTGGCCGCTTACTCTATCACCTTCACCATTCTCCTCCGTTTCAGTAATGGTATCTTGGTGAGTTTACTATAGCGATCTTGGTAATGGTATACG
TAGCTTCATTTATATCAATTTTTCCAATTTTATTTAATCTAATGAATCCCTTGATTACTATGGATTCTTCTCCGCTTCAGTAATGGTATCGTGGTGGTGA
GTACTACTTCAATTTTTATTTAATCTAATCTCTTGATTATTAGTGATTAAGAAATAACTATATTACAAGGTCAGACCATGTAGGTGAAAATTAAAAAAAA
AAAACATGTAGGTGAATTTATGCTATAACTAAGTTGCATGGAAACGGAAACAGAAACGCGGATGCGAAACGTTTCAGAAACGGGAATCAATTTTTTATTA
AAATTAGAGATTAGAAACGTTTTAAAAACATATAAATATATATATATATATACATAAAACTATATTAAATAAAAAATGATTTAAACAATATAAGTCTAAA
CTATCAATATTAAATAAGCTAACTAAAATTCTAAAAGATAAAGATTAAAATTTAAAAGATTCAAATTTTAATATCTAATTTAGACCAACATTTTTATTCT
TATTTTCATTAGTTTCATCAAAGATAATATAAAACTCTCTTCAAATCTGGTTTATCAAGAAAAAAATCTTAAAACTAAGAGTTTTCCAAAATTAGTTATA
TGTATTAATAATCTTAATATTTCCAATTTTAGTTATTAAATTTTCAAAGTCAATAAAAAATATTTGTCGTATGTCTATTTCAAAAACGCGAGTTTTCATC
GTGTTTCCAAACATGGATTTTTAGGAAACGCGTTTCCGTAATAATTTTTGCGTTTCCGAAACGTTTTCAAAATAAGTTAGACCAAAACTATATTATAAAA
TTTGGTCTCACTTATTTGAATTTTTAATACAGATTAGGTGGTCGTGTGAAGAAACTATTATCAAACTCAATTAAAATTTGTATAAGTTTATATGGTTTTG
GAGTATTTTTTGGATATGTAATTCCGGTTAACATTTATTTTGAAACTACACAATGCAAAACTACAGCTGTCTCAAATTTGGTTATAACTATTGTTCTACT
GCAGTTAGGTATGGCCGGTGCACTAGGAACATTATGTGGTCAAGCCTACGGAGCCAAACAATACCAGATGCTCGGGATCTACCTCCAAAGGTCATGGATC
GTCCTCACAGGTGGTACCATTTGCCTCATGCCCGTCTTCATCTTTGCGGGCCCTATCCTCTTAGCTTTAGGTCAAGAGGAACGCATTGTTCGTGTGGCTC
GGGTCTTAGCCCTATGGGTCATAGGCATCAACTTCTCCTTCGTGCCCTCCTTCACTTGCCAAATGTTTCTCCAAGCTCAGAGCAAGAACAAGATTATTTC
CTACGTGACTGCTGTCTCCTTAGGGCTCCATGTCTTCTTCTCGTGGCTCCTAGTGGCTCATTTCAATTTTGGGATCACTGGTGCGATGACCTCTATGCTA
ATTGCGTTCTGGTTGCCTATCATTGTGCAGCTCTTGTATGTAACATGTGGTGGATGTAAGGATACATGGAGAGGATTCTCTATGTTGGCCTTCAAAGATT
TGTGGCCCGTCTTAAAACTATCTTTGTCTTCCGGTGGAATGCTTTGGTAAGGTTTCCTATTTTTGTTTTGTGTTTTGAACACTTAATTAAGGAATTAGCT
AGTAGTGGATCAACCAAATGTTTTCATACTGATAGCTTTAGTTTTCATTGTCATTGTTGGTCAAAACAAGAGATTGGTTCCACTTGATGCATATACTTAG
TCCATGTATTAGTTTTCAGGCTGTAAACTATATAATATAATTATCAATCTTGTAGGATTTGATCCGACTGTTACATTTACGCATATACTCCTGAGAATGT
TAGGAGTATATTATACACACTTTTAGGAGTATATTTTTTTTTTGGTGAATTACTTTTAGGAGTATATTATATTCACTGATAATTTAATGATAGTTCTAGT
TACTTTTTTCTTTTGTTTTTTTTTTTCTTTCTAATTTACTTATCTTTTTAAAAATTGATGATGATTACTTTGTGGTCGTTATTTTTTACAGCTTGGAGTT
ATGGTACAACTCGGTATTGGTATTGCTCACTGGAAATTTGAAAAACGCAGAGGTGGCTCTTGATGCACTAGCAATCTGGTAAATAAACAAGAATTGACCT
TCTATATCTATTCTGATCTCCATACAAAACATTGAAACATAAATACATTTTCTTTAGTACTAACTTGACTCATAAGTTATAGTATTGTATGAGTAATGGT
ACATACAAATAATATATTATAAATCGACTAATCTTTTCCATTTATCTTCGCAGCATCAGCATAAATGCACTGGAGATGATGATAGCACTTGGGTTTTTGG
CAGCAGTAAGGTGCATTGATACATATATAGATTATATACAACACACTTCACTTTATTGATACTATTTCTATATTATCTTTTTTTCTTGGTATGATCTTTT
ATTTATATATCATCTTATTTGTAATTATCTATATAAATAGTGTAAGAGTGTCCAACGAGCTCGGTAGTGGAAACCCCAAAGGAGCCAAGTTTGCAACATT
GATAGCGGTTTTCACGTCACTCTCTATAGGAATAGTTCTATTCTTCGTTTTTTTGTTTTTGAGGGGAAGAATTTCCTACATTTTCACTACAAGTGAAGCT
GTCGCGGCCGAAGTTGCTGATCTTTCTCCACTTTTAGCATTTTCCATCCTCTTGAACAGTGTTCAACCTGTTCTCTCTGGTATATATTTTAGCTAGTTGA
CGCGTAATGGTTATTATAGTATCGGATTCGAACCAATATTTGGAGTAGTATTTATCTATAATTGGTTTAAAACCTTAACAGGAGTGGCAATCGGAGCGGG
ATGGCAAGGATATGTGGCTTACGTTAACCTTGCTTGCTATTACCTTGTCGGAATTCCTATTGGTGTTATCCTTGGTTATGTTGTTGGTTTGCAAGTGAAA
GTAAGTTTTTCAGTTTATATATTTTTCTTTTATGTTGAAAAGTAATAAAACTAACATAAAACTTTACTTCTTTAATTTTGAAGGGTGTATGGATAGGAAT
GCTTTTTGGAATATTCGTTCAGACTTGTGTGCTCACCGTCATGACTCTCAGAACAGATTGGGATCAACAGGTCAGAAGTTGATTACTATATAATATTCCC
TGAATTAATTTGTTTAAGAAAAAAAATTGTAGTTTCTCCTTCCAAAATAATAAGTTTGTTCCTTAGCAAAAATAATAATTAGTTTGTTCAAGCAAGCTAT
GTTCTTGGATTGCAGCTTATACTGTTTGTTGCCACTTTTTTGTAGGTATCTACGTCGTTGAGAAATATAAACCGGTGGGTTGTACCAGAATCTAGAGATG
CAAATCAAATTTCATCAGAGGAATAA

>AT1G33110
ATGGCCGGAGGAGGAGGAGAGCTCACGGCGGCTTTGTTGAAAAAGACGGCGGAGAACGGCGGAGAAGAGAAGGATGAGTTAGGGTTGAAGCAAAAGGTTT
GGATTGAATCAAAGAAGCTATGGATTGTGGCGGCGCCAGCGATCTTCACGAGATTCTCAACGTTCGGAGTTTCAATAATAAGTCAATCTTTCATCGGCCA
TCTTGGTCCTATAGAGTTGGCTGCTTACTCTATCACCTTCACCGTTCTCCTCCGGTTTAGTAATGGTATCTTGGTGAGTACTTTCTTCAATTATTACTCT
CAATTTTTTTACCAACAAGTTAAATCATTTCTTCAAACATTGAAATCTTCGTGATACTATTACTGACCATTCATAAATTAAACGCGTTTTTTGTTTGTCA
TAACCCTTAGAAATAACTTTTCATTAATCTATTTACCGGTGATTGCCTTAGAATGCATAACTATGCAATAAATTAAATTGTGGTACCTTACTGAAAATAG
AAAAGAAAACATTGAAAAATGATTATGACAAGTCTTTTTTCGGGAAAGAATAATTTCTCTTTTTTTTCTGTTCAACAATTCCTTTTGTTGCACATTAAAT
ATTATTGACTAACAAATGAAAAATCAGAAATATAATTAATTCTTCCAAAACTCAATAATAAAGCACAGCATGTTTTTGATTGGTCAGAATTAAGAAGAAA
AAGAAAAAACAGAACTACTGATTGTAATTTATAAATGGTTCCTTTTGACGGATAATTGAAATAACATAAATCATGTGAGTCCTGACAGTTGACACTGCTT
GACGTAACATGCGGTGGTTTCTTGCGAACCACATATCAAATTTGTAGTCTCTTCTCGTATTTTCCACAATTTTGTAGAATAATGCAGTAGAGAAATAATT
CTATACCAGTTTTTAAAAAGTTAAAGGGTTTATTATACAAAAAGAAAAAGAAAAAGAGAAGGGTTTATTATACTATAACCTTAAAAGAAAAGGTGTAGGA
AAAGTATTGCAGTTGATAAATTATTTTTGGGAAGACAAGTTTGACAAGATTTTTCAATGGCAGTCCACTTAGGAGGCGTAACCACTCTCCACCCTGAAAA
TCAAAAGTTGTTTCATATTTTACATGTTTTCAGTATACAACTCCAAAAGTACCATCATATCAAAATTTTGTCGAAGCTTTTAAGCCATACACTAGACGCC
ATAAAGAGCCAAAAGAGAGACAAATAGGATCTAATTATTGAACTATCAGACAAAAAGAAAGTTTTGAACTCTTTTTATATACCTTCTAATCAAAGTCAAG
TCACTACACTGTAACAACGTTTGAGCTAGATCCTGATAATTTTACATACTCATCAAAATTTGGTTCAGTTTATATGGTCTTGAATGATTTTGTATGGAAT
GTTATTTTGGCTAACATTTATTATGAAGCTATGTAGATGTCTCAACTTTGGTTATTATAACTATCGTGTAATAACGAACCGTAATGCAGTTAGGTATGGC
CAGTGCATTGGAAACACTATGTGGTCAAGCCTACGGAGCTAAACAAAATCATATGCTCGGGATCTACCTCCAAAGGTCATGGATCGTCCTTACAGGTTGT
ACCATTTGCCTCACGCCCGTCTATATCTTCTCTGGCCCTATCCTCTTAGCCTTAGGTCAAGAGGAACGCATTGTCCGTGTGGCTCGGATCATAGCCCTAT
GGGTCATAGGCATCAACTTCTCTTTTGTGCCTTCCTTCACTTGCCAAATGTTCCTCCAAGCTCAGAGCAAGAACAAGATCATTGCCTACGTGGCTGCTGT
CTCCTTAGGGGTCCATGTCTTCTTGTCGTGGCTACTTATGGTTCATTTCAATTTTGGGATCACTGGTGCTATGACCTCTACGCTAGTTGCGTTCTGGTTG
CCTAATATTGCCCAACTCTTGTTCGTCACGTGCGGTGGGTGTAAGGACACATGGAGAGGATTCTCTATGATGGCCTTCAAAGATTTATGGCCCGTCTTCA
AACTTTCTATGTCTTCCGGTGGAATGCTTTGGTAAGGTTTCCTCTATTTTTTTAAGCAGCAAACCATATAATTATCAATTAGTCTAGGATTTGATCCTAA
AGTTTTGGTTACAATAGAAATTCATATGAATAGCTTTACATGTAGGTGATATGAAGTTTCTAATTAAACTAGTAAGAGTCAAGTCAAAACCACATGCTCT
TAAGTTTTTTACTTACTAGGAATGACTTTCAAAGACTGACAGTTTGAAATAATCAATGTCGTATAAGTAGACTACCTTACTAAACTATATTTACATGTAC
GCATATTGAGAAGTTTATGATTATACAATAATAATTATCACTTTATGGCCGTTATTTTGGGCAGCTTGGAACTATGGTACAACTCAATCTTGGTACTGCT
CACTGGAAATTTGAAAAACGCAGAAGTGGCTCTTGATGCACTAGCAATCTGGTAAACTAACACGACATGACCAATACCGATTAATTCAAACATCTATTCA
TTTTATTTAAAATGTAGTATGCGTAAATAAACTATTCTTAACCATTTATTTTATATAGCCTCAACATAAATGGACTGGAGATGATGATAGCACTTGGGTT
TTTGGCAGCTGCAAGGTACATACATATATTAATTCATACATATACACTTCACTTTATTAATTCTATTTATGTATCGGTCTTCTTCCTTGTCTTTTCTCTA
GCGTAAGAGTGTCCAACGAGCTCGGTAGTGGAAACCCCAAAGGAGCCAAGTTTGCAACACTAACCGCGGTTTTCACATCACTCTCTTTAGGAATAGTTCT
ATTCTTCGTCTTCTTGTTTCTGAGAGGAAGAGTTTCCTACATTTTCACTACAAGTGAAGCTGTCGCAGCCGAAGTTGCCGATCTTTCTCCGCTTTTAGCC
TTTTCCATCCTCATGAATAGTGTTCAACCCGTTCTCTCTGGTATGTATATTAGCTAGTTGGCGCGAGATGGTTATTATTACAGTATCGAATATAAACCGA
TATTTGAAATATTATGTGTCTTGGATCGGTTTTAACCTTAACAGGAGTTGCCGTCGGAGCTGGATGGCAAGGATATGTTACTTACGTTAACCTTGCTTGC
TATTACCTTGTCGGAATTCCTATTGGTATTATCCTTGGTTATGTCGTTGGTTTGCAAGTGAAAGTAAGTTTTATTTTCTTTATAATTTTCTCCTTCTTTA
TAACGGTCTTGAAAACAAAAATGTGTGAAAGTAAAAAAATTAACATAAAAAAAGTTATTCTCTAAATTTTCTTAGGGCGTATGGATCGGAATGCTCTTTG
GAATATTCGTTCAGACTTGTGTGCTTACCGTCATGACTCTGAGAACAGATTGGGATCAACAGGTTATAAATCGATTACTATGTTTTCTAATTTGTTCCTA
GCAAGCTATGTTTTTGGTGCTTATTCTTATACCGTTTGTTGCCAAATATATTAGGTGTCAACGTCGTTGAGACGTTTAAATCGGTGGGTTGTACCAGAAT
CTAGAGACGTAAACCAAGTATCATCAGAGGAATAAATTGGATTCTAGATTGTCTTTAGCACCGTCACATTTTATTCTTAAAAGCTAAAATGTAACTTTTA
GGCTATGTTCCAAGATTGTGAAGACAAGAATATGACAAATTTGGGTCGATTTGATGTCCTCGCAACTAACTTGTAATAAGATTCTAATGTTTAACCAAAA
AACGAAAACGAGATCCTAATTTTTGGATTAACACTAGATAGTGTTACATT

>AT2G34360
ATGAGGGAGGAGAGAGAGGATATGTTGTCATGGCCTCTGATCGGAGAGAAAGAGAAGAGAAGTAGATTTGTAAAGGAGGAAGTGGAGAAGCAGCTACTGT
TGTCTGGACCACTAATCGCAGTGAGTCTTCTTCAGTTTTGTCTGCAAATAATCTCAGTCATGTTCGTCGGCCATCTTGGCTCTCTTCCTCTATCCGCCGC
CTCTATTGCCACCTCCTTCGCCTCCGTCACCGGCTTCACCTTCCTCGTCAGTTCTTTCTATCAACCCTCTCTCTCTATTATCAAATCATTCTATTCTTTT
ACTACAAAGTTTTTTTTATGAGACACCGAGAATTATTAGATGGACAAATATCTAGTAATTCATTTCTTTATAGATATTGATATTTAATTATTTTCTATTT
AGCAATGTTGAAAATTACCAATAGTTAATAAAAAAAAAGCGAAAAGAAGTGACTAAATATAAAAATCTATTAAATACAAGATTTCTATGAATTAGAACCC
TATAGTTTAAACGGCTAATTGAAAATTTAGAAACCTAATTAATACTAAAAAATCTTCTCAAGGAATTGTATGATATATATATTTTAATTCAGCTACGATG
TAGCTATCAGGCCACCTTTTCTGAATTTCCAAGTTGCGTATGCATATTTGATTCTTCTATGCTACTCCAAGAACAAAAACATTTTGTCATTTTAAGAAGA
AAGCGAAAACACCAAAAATAAACAAGAAAAAGTGTTTTGTGTATAAATATTTTCTTTTTTCTTTTGTTTTTGCTACCCGCACATGTTTACATTGCATGGT
AAATGACATGGAGTATGGACAGTCCAAATTAACTATCTAACGATGTGAAGATTTACGTTGAACACTTACTTGTAAAGCAAGAAATCTTATCATAAGAAAA
CTATTCACCTCTGAACAGATGGGAACAGCAAGTGCGATGGACACAGTTTGTGGTCAATCGTACGGAGCAAAAATGTACGGTATGTTAGGCATACAGATGC
AAAGAGCAATGCTTGTTCTTACTCTTTTATCTGTTCCTCTCTCCATCGTTTGGGCCAACACAGAGCACTTCCTGGTCTTCTTCGGCCAAGACAAGTCCAT
TGCACACCTCTCTGGCTCCTACGCCAGATTCATGATCCCTAGCATCTTCGCCTACGGTCTTCTTCAATGTCTCAACAGGTTTTTGCAGGCGCAGAACAAT
GTAATTCCTGTGGTTATCTGTTCTGGAGTCACCACTTCTCTTCACGTGATCATCTGTTGGGTCTTGGTGTTGAAATCTGGTTTAGGGTTTAGAGGAGCTG
CTGTCGCTAATGCGATCTCGTATTGGCTCAATGTCATTCTCTTGTCGTGTTACGTCAAGTTTTCGCCTTCTTGCTCCCTGACCTGGACCGGTTTCTCTAA
GGAAGCTCGGCGCGATATCATCCCTTTTATGAAACTAGTTATTCCTTCTGCATTTATGGTTTGGTAAGTCTAAGAAAAAAATGCCCTACATTAATTAATT
ATTGGACGTAACTTGGAAACAAGGTTTTTATGAAACAGACACATTATAAGAAAGCATGGATATACTATCCAATTGTCCCTATGTAGTGATAAAATTAGCC
TAAACCTAGTTGAGATTTGAAAAATGTTACATCTCTTATTAGTATCCTTTCCTCTTATAGTATCTTTTTATTTTGGTGATGTTGTTTGAGCAGCTTAGAG
ATGTGGTCATTTGAGCTTTTGGTTCTCTCGTCAGGACTTCTTCCGAACCCGGTTCTAGAAACTTCTTGTCCTCGCAATCTGGCAAGAACGATATTAATAA
TTGTTATCTCTTCGTCATAATTCAGAACCAAATTTAGTCATTACCTTGTGATTGAGTGTGGTAATAAATTTGCCGCCTTAATACATCAGGAACCGTCTGG
ATGATCCCGTTTGGCCTTAGTGGCGCCGCTAGGTCAATAACAACACTAGTCATTAATTAGTAAACCATTCCATATATAGAAATCATTCAACCTCAATATT
ACTGTTAATTGTGCAAATCCGCAGCACAAGGGTGTCAAATGAGTTAGGATCAGGGAATCCGAAAGGGGCTAAGCTTGCGGTTCGCGTGGTCTTGAGCTTT
TCCATCGTAGAGAGTATACTAGTTGGAACGGTCTTGATACTTATAAGGAAGATCTGGGGATTCGCATACAGTAGTGACCCGGAAGTAGTCAGCCATGTAG
CCTCGATGTTGCCGATTCTTGCCTTAGGTCATTCCCTGGACAGCTTCCAAACCGTTCTTTCAGGTTATTTATATATTCACTCAAAATTTCTATACGCAAA
CCTGTCTTTGCTTGCAAGTTAAAGCAAACAACCCTACTACAAGCACATACTACAAGCACCAATCCGGTTTTCGAACGGTTATGTTGTTTATTGTTTTTTT
TTTTCTAATCCGGTTTAAAGGGGTTGCGAGAGGATGTGGATGGCAGAAGATAGGAGCATTTGTGAATCTTGGATCATATTATCTTGTCGGAGTTCCGTTC
GGTTTATTACTTGGTTTTCACTTTCACGTCGGTGGTCGGGTAATAATTCAATTAACCAACTCTCTTAACTCATCACAAACTTGTTCAAAATCAATTTAAC
TCAAAGTTAAAACATGTAGTAACTAAAGTTTAATCTTAAGGGGCTTTGGTTGGGAATTATATGTGCACTCATCGTTCAAGGTGTATGTCTTTCCCTCATC
ACCTTTTTTACAAATTGGGATGAAGAGGTAAAACCATCACCATGTTTAGTATATTTTTATTTTTAGTAGAAATGTAACTATAGATTACGGATATCTTATA
GTTAAGTGATTGTTATTGATTATGGATTTACTGATTCTTCGTTTATTTATTCGATAGGTCAAGAAAGCTACCAGCCGAGCTAAGTCTTCTTCAGAAGTAA
AGGAATTTGCAGTAGACAACGGGTCAATTCTTGTTTGA

>AT5G38030
ATGGAAGAAGACAAAATTCTTACGGAGACCCTTCTATCTGCGGCGGAAGAACCACCTGCTCTTCCTTTCTCATCCGTGGAAGATATTCCTCCGATCACCA
CCGTTGGTGGCTTCGTCAAGGAGTTCAACGTGGAGGTCAAAAAGCTATGGTACTTGGCAGGGCCAGCCATTTTCATGTCTATAACCCAATATTCTCTCGG
CGCTGCTACTCAGGTCTTCGCCGGACACATCAGCACCATCGCTCTCGCAGCGGTCTCCGTTGAAAACTCGGTCATCGCTGGATTCTCATTTGGTGTCATG
GTAAATTAATATCCCCTTGTTGACCTTTTTGGTTTGCGTTTATCATTCAAATGTGCTGAATTTAATACTATTAGTTTGGGAGATATACCTCTAAATCATT
CAAAATGTTTTTTTTTTTTAAACCATTCAAAATGTTTTGAGCTAGTTCTAAAATATCATTTTCAATAATATAAATCAAAATGTTGCAAAAAAAGATATTT
AAAAGATCAAAAATAAATATGATAGTAAATGTATAACACAAACAAAAAAAATGTAAGCACAAACGCCAAAAAAAAAGAACGAAATCTTGTGCGATTTTTC
AATTTGTAGTAAGATTATAATAGTTTTTATTACCATATAAACCATATTTATAAGTAAGATATTCTAAGAAACTTTTTTTTTTTGAGTTGTAATAATAATT
GTGAATGTGACCATTAATTAGCTTGGAATGGGAAGCGCGTTAGAAACGCTATGTGGACAAGCGTTTGGAGCAGGGAAATTGTCAATGCTTGGCGTTTACT
TGCAACGATCATGGGTGATACTAAACGTGACCGCGGTTATTCTCTCGCTTCTTTACATCTTCGCCGCTCCAATCCTCGCGTTCATCGGTCAAACGCCGGC
GATCTCTAGCGCCACGGGAATATTTTCCATCTACATGATCCCTCAGATCTTTGCTTACGCTGTTAATTACCCAACGGCTAAGTTCTTGCAATCACAAAGC
AAAATCATGGTGATGGCTGCGATATCAGCGGTTGCACTTGTTCTACACGTGCTCCTCACGTGGTTTGTCATTGAGGGGCTCCAGTGGGGCACGGCGGGTC
TAGCCGTCGTGCTCAACGCCTCGTGGTGGTTCATTGTCGTGGCGCAGCTTGTGTACATATTTAGTGGTACATGCGGTGAAGCTTGGTCTGGATTCTCATG
GGAAGCTTTTCATAATTTGTGGAGTTTCGTCAGATTATCTTTGGCTTCTGCTGTTATGCTCTGGTTGGTCACAACCACACCCATACGACTCTATCGTTAA
TGTTATTATCATTGTTCAATTTGGTTAACTTTTTATCATATTATTGTTTATTTTTACTTTGGAAGTTTGGAGGTATGGTATCTTATGGCAGTCATATTAT
TTGCTGGATATTTGAAGAATGCTGAGATCTCCGTAGCTGCTCTCTCCATCTGGTAATTCTAGTCTATTAGTATTTTTTTTTTCAAATTAATAATGTTTAT
AAGATTTGTTGTTTGATTTGTTCAGTTTCTATATTTTAGAAAATTCTCATCAAGAATCTCTAGGATCTATTTATCAGAAAGAAAAAAAAAAATCTCTAGG
AATTAGCACTAGTGTAATTTGTCGTGACTCATGCGTAGTTGACTTATGTTATTCGTTGGTTCTTGAGCAGTGAAACCCTAGCTGGTAGCTAGTCAGTTTT
TGCTGCATTAATATGATAATATCTATCAAAATAATTTGCTGCATTAATTAATATTTTGATTCTTTGTTTTATTATTATTCGTTTCATTTTTTTTTTGCTA
CATTTTATTTTTAGTCATGTAGTAGTTATACATATATATATACACTCAACCCAAACGGACCATATTAAAAATCGACTGTTTTGAATGTATCTACAGCTTG
TTCAACATTAGTTATTCATGGAAGCACATATAAACTTTAAAAGTAATATTGTATCTTAGTAACAATTAATAAATTTCAAAAAGTAAAGATTATCGTTGAA
TTTATGCCTCTAATCATGGGCGAAAAACCTACTACGGTAGAAAAGGGTCACTTGAGCTTGGTTCAATAATATCATTCTAAATTATTAATGTATACAAATG
TCAAAAGAATTTGTAGTTGTTTGCTTAGTTGGTACATTTTTCATTGTTGACTCCACTATACACCTATATTAATCATAGTAAATTCTTTGTAATTAAAATT
TATATTTGGTATCCCCTGAAAGTACTCTGATTAATCAATGATCATAGCCACTGCCTCTAATGTTTTTAAGTTTGGTTTGGAAAATGAAGAATTATGAGTT
GCCTAGTTGGTAATTTTTTTTATAACCCAAATTCCAAACTACTGCTTTTCTCAACCCGAACTAATTTTTTTTCAAATTACAAACCTGACCTATATGAAAA
TTAGCCGATTTCGACAATATCTCTAAATGGTTGCTAAGTCCGTAAAATGTAGAGTAGAAGATATTGAATACTTAGGCGTTAACGGTTGCTAAGTCCGCAA
AATGTAGAGTAGAAGATATTGAATAGTCTTGTGATTGGGGATCTATTAATGCTCTTCTGAAGAACCAAGTGGAAAGCTTGAACAGTATAGAGATATGTTG
AAATCAGCTAATTTTCATAATGGTAAGGTTTACAATTTGAATTTTGATTTGGTCCGGGATGAGAAAAGCAGGAGGTCGAAGTTTTGATTGAAAAAAGCCG
CTGGCAAAAAGTTAGTATTGAAAAAAAAAACGTTTCTCCTATGATTAATCGTATAGCCATTGCCTCTAATTATTTTGTTTTGGTCTTGTAACGATATTAA
AAATGAAGCATGAACATTTTGGGATGGACTGCAATGATTGCTATTGGGATGAACGCAGCCGTAAGGTAAAACTTTTGTTTTAAAACCTCTCTTTGGCATA
ACTATGATTAATATAATATAAACCTCTCTTTGGCATAATCTCAAAATGGTACAGTGTGAGAGTGTCTAATGAATTAGGAGCAAAACATCCAAGAACCGCA
AAATTCTCACTACTAGTGGCAGTGATAACATCTACAGTGATCGGACTTGCTATATCAATTGCTCTACTCATCTTTAGAGATAAATATCCATCGTTATTTG
TGGGAGACGAAGAAGTTATCATTGTTGTTAAAGATCTTACACCAATACTCGCAGTCTCTATTGTCATCAACAATGTCCAACCTGTCTTATCAGGTACCCT
CAAACTATTTATCTCACAGAAACAAATCTAGTTCAATTTGTTTTCATACAATCATGGTTGGTCTTTGGATAAAAAATAGTATTTGATATGAAGACTTTAT
TTGGTTATATAAGAAGCTAGCTTAGTGAATCTGATGAAAATGATAATAAACACAGGGGTGGCTGTGGGAGCTGGATGGCAAGCAGTTGTGGCATACGTTA
ACATAGTATGTTATTACGTGTTTGGAATCCCATTTGGTCTGTTACTAGGCTACAAGCTTAACTTTGGTGTAATGGTAATTAATGAAAGCTTGAATCTTCT
TTTTCAAGTAAAAAAAAAGAAAAAAACAAGAATGAAAACACCAATAATGCGAAAATCTTTGATGTGTTAGGGAATCTGGTGCGGAATGTTGACAGGAACC
GTGGTTCAGACAATAGTCTTAACATGGATGATCTGTAGAACAAATTGGGACACAGAGGTGAGTCAATAATATAATATAAAAGGCAATGATGTGATGTCTA
AACTCGATTCTTCAATATGTCCTATTGTTACTGATACATATTCTTGTGTAGGCTGCAATGGCTGAGGGTAGGATAAGAGAGTGGGGAGGAGAAGTATCAG
ATCAACTCTTAAACTAAAAAGACATTATAAGAAGTGATATAGTTTGTGTTTTATTAATCTCGTGATTTGTATTCATGTCGAATCTTTGTTGCATCAAAGT
TTGTTTTTGTGTCTTTTTGGTTGTACCATGAGTCTTGTCCAGGTTTTGAGATGATATGCTTGAGCTTGACACTTATGGACTTGTTCGGTCGAGAAATGGA
GAGAAAAGATACAAAGAGATCGACTGGTCCCTCTTTCTTACGACTTAAATTTGTTTC

>AT2G38510
ATGCAGGTGGGAGAGGAGATGGCGTCACTCACAAAAATAGCTTGCCCGATTGTGATGACATCACTCCTCATATTCTCAAGATCAATAATCTCAATGTGGT
TCTTGAGTCATCTCGGAAAAGTCGAACTCGCTGGTGGTGCACTCGCTATGGGCTTTGGAAACATCACTGGAGTCTCCGTACTTAAAGGCCTTTCCGTTGG
TATGGACCCAATCTGTGGCCAAGCCTTCGGAGCCAAACGTTGGACCGTACTTAGCCACACGTTTCAGAAAATGTTCTGTCTCTTAATTGTCGTCTCTGTT
CCAATCGCCGTTACGTGGCTCAACATCGAACCCATTTTCCTACGGTTGGGTCAGGACCCAGATATTACCAAGGTAGCCAAAACCTATATGCTCTTCTTCG
TCCCTGAGCTCTTGGCTCAGGCCATGCTCCATCCGCTTCGAACGTTCCTTAGAACGCAAGGCTTAACATCACCGCTCACGATATCTGCCATTGTATCCAT
TCTTCTTCATCCTCTCTTCAACTACGTCTTTGTCGTGCGTATGCGTTTAGGCGTTAAGGGTGTGGCCATCGCAATGGCTTTCAACACTATGAATATCGAC
GTGGGACTGCTCGTTTATACGTGCTTCTCGGATTCTCTAATCAAACCGTGGGAAGGGCTCGCTTTGCGGTCACTTTTCCGCGGCTGGTGGCCGCTGCTTT
CTCTAGCCGCACCAAGCGCTATCTCGGTGTGTTTGGAGTATTGGTGGTATGAGATCATGCTTTTTCTTTGTGGGCTTCTTGGGAACCCTAAAGCAAGCGT
GGCCGCCATGGGAATATTGATTCAGACCACCGGGATACTATACGTAGTCCCGTTTGCTATTAGCAGCGCCATTGCAACCCGTGTAGGTCACGCTCTTGGA
GGCGGCCAACCAACACGGGCACAATGTACGACCGTGATTGGCTTGATACTCGCGGTAGCGTACGGTTTAGCAGCTGCTGTTTTTGTGACCGCGCTTAGGT
CGGTTTGGGGAAAGATGTTCACGGACGAACCGGAGATTCTCGGGCTTATTTCGGCTGCGCTTCCGATCTTGGGGCTTTGCGAGATTGGAAACTCGCCACA
GACGGCTGCTTGCGGAGTCTTGACTGGGACGGCTAGGCCTAAAGATGGAGCACGCGTTAACCTATGCGCATTCTACATTGTGGGCTTGCCTGTGGCAGTT
ACGACCACGTTTGGGTTTAAGGTTGGGTTTCGTGGGCTATGGTTTGGACTGTTATCTGCGCAGATGACGTGTTTGGTAATGATGCTTTATACGTTAATCC
GTACGGACTGGTCTCATCAAGTGAAGCGGGCAGAGGAACTTACCTCCGCTGCAGCCGACAAAAGCCATTCGGAAGACGAAACCGTCCATGCTGAAGTACA
AGACGATGATGATGTGAGTAGCAATGATCTGGAGATTGGTTTACTACAAAATACGAATTGA

>AT5G44050 
ATGGGAGAGAGAGACGACGAAGCAGAAGGTATTTTAGAGAAGGCGAAGATTCCTTTGTTAAAGGATCAAAATGTGGCAGAGGAGGAAAACGGAGAAATAA
AGAAAGAGATATGGCTAGAGACGAAGAAGCTGTGGCGTATTGTCGGACCAGCTATATTCACTAGAGTCACGACCAACTTGATCTTTGTCATCACTCAGGC
TTTCGCTGGCCACCTCGGCGAGCTAGAACTCGCTGCCATCTCCATCGTCAACAACGTCATTATCGGCTTCAACTATAGCCTCTTCGTATATATACGCAAC
AATACTTTTTATGTAGCTTATATTATAATGTTGGGTTTAATTTGTTAAGAAACTATATATGTTTATATGCAGATTGGAATGGCGACTGCGTTGGAAACGC
TGTGCGGTCAAGCGTTTGGAGCAAAGAAGTATGACATGTTTGGAGTGTATTTGCAGCGATCTTGGATTGTTCTTTTCTTATTCTCCATCTTGCTCCTCCC
AATGTACATCTTTGCGACTCCGATTCTTAAGTTCATGGGCCAGCCTGACGACATCGCAGAGCTCTCCGGTATCATCTCTGTTTGGGCCATTCCTACACAT
TTCTCATTTGCCTTCTTTTTCCCTATCAACCGGTTCCTCCAATGCCAGCTTAAAAATTCGGTATGTAACTTATGATTTGAAAGGTCAGTTGGTCACAACG
GTGGGGGTTAGTCCAAATATCTTGTGAACTAGACGGCTCTATTTTTGGGGTAGACAGTGTTTGCAAAAATATTGATCAGTTTCCGTGTGAAATTGATGAG
TAAAACTACCATTTCTTCATTGATGTTAGATTAACTTATTATAGAAAGTTAATTGATTTTTTCTAGATGCTAGTTATTTTTGGCAATATTCCTTTGTTTT
ATTTATTTGTGTGTGTGTGTTTGTGAACGATTTCTTGCATTTAGAAATCCTAAAATGTCTTTGTATAGTATGTTTGTTTTTCTCGTTCATTTTTAAATCT
TGGAAACTTGAATGGGTCAGCGAGCTTGGTGGACCAATAATTGATGAATAAATAACATTTACCCAAATGGTCAACCACGTGTTCCTCGTTGAACAACAAG
CTGTCTCATTTGATCGCACTAGTGAATTAACCACTATTAAATACATAATTAGTGGACTAATTGGGATTATTTGTTAATCTTTCTTGAGTTTCTAGTTTGT
TAATTGAAGTTTAACATAATCGGATAATGTGTTAGTATCATGGGAATAGAATAGTCATGTGCTCCATTTTCCTAGGAATATAAGCTTAATACTATATGTT
TTTGTATCATAGATCAGTTGTTGATCTATCCTAATCGATTGCATAACCATGATCCAATGGTTTCTTTATTAACTGTTCATATCATGTGCGCATCTATTAT
TATTAGTTTATTGCTTTCTTGCTTATTATCTTGTTTGTCTATTAGCAAAAAACCATAAAAATATATCGCCTTAGCTTATTATGTTTAGTAATTAATGGCC
TGGTTCTTTGTGGAATTTGAACTCGCTATACATATCACTGCAAGAACAACTAAACCATACACTTGTGATTATCGGTTCGGGTTAAGACTTGATTCAAATC
TTTAATAGCAAGTTATTTGGGCATATAAAGGGATTTGAATGGTGTGCAACAAGAGTAACATGATGAACATAAAAAAAAAAAAAAAAAGTAAGAGATAATT
ATAGGGAAAACTAGTTTTATGTCTATAAACTAGTTGGGTTTTTTTTTCTTGATATTAATATATAATATGTGTTAGGTTAATATCCTCTTACTTTTTATTT
ATTTATTTTGGTTTTCGATGTTCTTTTACATTACCATAGGTGATTGCAATTTCTTCTGGAGTGTCACTTGTAGTTCACATATTTGTGTGCTGGCTTTTTG
TGTACGTTCTTGAACTTGGAGTCATAGGGACCATCGCTACTGCTAACGTGTCATGGTGGCTCAATGTCTTTATCTTATTTACTTACACCACTTGCGGCGG
TTGTCCGCTCACTTGGACCGGTTTCTCCATGGAATCTTTCACGAGACTATGGGAATTCACTAAGCTCTCTGCCTCTTCCGGCATAATGGTTTGGTATTAC
TCGTTAAACGCCACTAGTCGATCGTATTTGTTTCTTTTGGTTTACAGATCAGAACACAACTTCCTTACTACCGATTTATATCAATACAGCTTGGAGAATT
GGTATTATAGGATGTTAATTGTGATGACTGGAAATTTAGAGGATGCAAGAATTGACGTAGACTCTATGTCTATATGGTATGTCAAATATATGGTTTTCGA
GATTAATAATATATTTTATATCAAAATTTTTTTTTATAATTCCTATATATTTGTACATTTTTCTGTAGAAAGTTTTATGAACATAATCTTTATTGGCAGC
ATGTCGATAAATGGTTTGGAGATGATGGTTCCACTTGCTTTCTTCGCGGGGACCAGGTAAACTATTCTCTCATTTCTATTACTATCATATACAGTAGATT
GTCTTCCATTTTTGTTTAGTTCGGTTTATATTTTATATTTATGATCTAAAGACTAGTTAGATCTGGTTTGTCTAGCTGACAGTTCCTGGCTTCTAAATAA
TCGTTTATAGGATTAACTAGGGGCAGACTGGTATGTCAAATATATAGTGAAGTAATGAAATAACTGAATAGTTATTAACAAAACAAACTAAATCAAATTT
TCGCATTGTAAAACTATAAAACATTAACCAAGTCGCCTTGGTCCAGTGGTGTATAACTCTATCTCCTATGTATTCTAAATGAGTGAATAATGAAATAAAA
TTTTACCATTCACATTTAAAGTTGTGTCCGACATGTTTTTTGAAGTGTTATCCTAAATTTTACCATTCACATGCGTATATAGTACATTAATTAATATATA
TATGATGATAATCCTTTCTTTTTTTAAGCGTACGAGTGGCAAATGAATTAGGAGCAGGCAATGGAAAAAGAGCAAGATTCGCAATGATCATATCAGTGAC
ACAATCGTTAATCATTGGAATAATCATTTCGGTGCTCATATATTTTCTGCTTGACCAAATCGGTTGGATGTTCTCTTCAAGTGAAACTGTCCTAAAAGCA
GTCAATAATCTCTCTATTCTTTTATCCTTTGCGATTCTTCTCAACAGTGTCCAACCGGTTCTCTCCGGTACGCTACATAAACAAATTGATTTGGATTTTT
TTTCTTTGTTAACCGAATATAAACGTGTTCAACGGTTGTGTGGTGACTTTTGATTTTGCTTAGGTGTTGCGGTTGGTTCGGGTTGGCAATCACTAGTCGC
ATTTATAAATTTGGGATGCTACTATTTCATTGGACTTCCACTTGGAATTGTCATGGGCTGGATGTTCAAGTTTGGTGTCAAAGTAAGCCAATTTTCTCAA
TTTATTTGATATCAAATTAGCAAGCATTTGAAGATTAATCTACATGGGCTGTGATCATGCTAAATAGGGCATTTGGGCGGGTATGATCTTCGGAGGAACC
ATGGTTCAAACATTGATATTGATTTTTATTACTATGAGATGCGATTGGGAGAAAGAGGTAACTCAATTTTTTTTGTTTGTTGCTTTTGGTTTGCGTATAT
ATGTGGTTTATTTTAAGTTTTTTTTTTTAGTACAATTGTTTCATGTTCTTTTTTTTTAAACATTTGTAGGCACAAAACGCTAAGGTTCGTGTTAACAAAT
GGTCTGTATCAGACGCAAGAAAGTGAAGGTTGAAGAATAAGAATTAAAAAATTGTATTTAAACTATAAAATATGCATACATAATAAATTTTGATCGTTTT
TAACTAATAAAACATATGGTGTATCATTTCAATCTCACATGAATTAAATCTTGGTGTGTATAGACTATACAGTATAGTAGTTTGTTTTGTAAACCG

>AT1G47530
ATGGGAAAGGATAAGACTTTGCCGTTGCTTGACCCTCGTGAGCCACCGGAACTCACCGGAACCAAGTCGGCGTCAAAAGTATGGGCCAAAGAGTTCGGCG
AAGAGTCGAAGCGGCTTTGGGAGTTAGCAGGACCAGCGATTTTCACTGCCATAAGTCAATACTCTCTTGGTGCTCTCACTCAGACTTTCTCCGGCCGTCT
CGGTGAACTTGAGCTCGCCGCCGTCTCAGTTGAAAACTCTGTTATCTCCGGTCTTGCCTTCGGTGTCATGGTATGTTACGTAAACACCCTTCACACGTGT
CAGGTTCTTGGTAATGGATAATGTGTTCTAATAATAGCCACAGAAATAAAAGTCAATATTTGAGGACTTTTTTTGTATTAATTAATATCAATATTCGTTA
ATATCAATGAAGTAGATTTTCCCATACATTTAAAATTGTTTCGTAATTGTGATTAAGTAAATCCTAACAGTGTGTTTTATATTCAAATAAAGTAGATATA
TTAATGTAGTTGAGTTCAGTGTTATAATATTTGTTATACAAGTAATCTCTACGAGGGTCCTTGTGTAAGCTCTCTTGAATTTTGTTGCTTGTCATTTAAG
TTTCCTATGAAAAAAGCTTAGAGATCAAACAATATAAACATTTTGATGATGGAAAATGGTGGCAGTTAGGGATGGGGAGTGCATTGGAGACGTTGTGTGG
ACAAGCATATGGCGCGGGACAGATTAGGATGATGGGAATATATATGCAACGTTCATGGGTCATTCTCTTTACTACTGCTTTGTTTTTGCTTCCCGTCTAC
ATTTGGGCTCCTCCTATTCTTTCCTTCTTCGGCGAGGCTCCTCACATCTCTAAAGCCGCGGGTATCATTCTTGTTATTCCTTTTTGCCAATTGGTTTTGA
GTTTGGAGTCAATGTTCACGTAACAACTTCTGCGTTGTTATAATTTTCAGGGAAGTTCGCATTGTGGATGATCCCGCAACTATTTGCCTATGCAGCCAAC
TTCCCGATACAGAAATTCTTGCAGTCACAGAGGAAAGTTCTTGTGATGGCTTGGATCTCTGGAGTGGTTTTAGTTATACATGCAGTTTTTAGCTGGCTCT
TCATTCTTTACTTTAAGTGGGGACTTGTAGGTGCAGCTATCACTCTCAATACCTCGTGGTGGTTGATTGTTATTGGTCAGCTTTTGTATATCTTAATCAC
CAAATCAGACGGTGCGTGGACTGGATTTTCTATGCTAGCGTTTCGGGACCTCTATGGATTTGTCAAACTTTCCTTAGCCTCTGCTCTTATGCTTTGGTAC
CTATCCAATTTTTTTTGGCTAGAAGATAGCTTTAGACTTACGTTAGCTGAGACTTCGCTTGTAATGAAAGGTTAGTTGTTTTTGTTTTGCAGTTTGGAGT
TTTGGTACTTGATGGTTCTGGTTGTTGTTACCGGTCTCCTTCCTAACCCGTTGATACCAGTCGATGCCATCTCCATTTGGTAATCAATTTGTGCTGATCT
TTGGTTAGTTTCTCACTGAAAATAGGTTTGTTTAGTAACATATTTTATGTTTTGGGGTTCACAGCATGAATATAGAAGGGTGGACTGCCATGATTTCGAT
CGGGTTTAACGCTGCGATTAGGTAAGTTCTCTACCTTTATGTTTCAGGAGCCACATTTGGAAAGCTAATAAAAATCTCATGAACTGGTGAACTTTGTCTC
TTGGTGTGATCAGTGTGAGAGTATCGAATGAGCTGGGTGCAGGAAACGCAGCGTTAGCCAAATTCTCAGTGATAGTCGTCTCCATAACTTCAACTCTTAT
CGGGATAGTGTGCATGATTGTTGTCTTAGCCACAAAAGACAGCTTCCCTTATCTTTTCACTTCAAGCGAAGCTGTGGCAGCAGAAACCACGAGAATAGCC
GTCTTGTTGGGCTTCACTGTCCTCTTGAACAGCCTCCAGCCCGTCTTGTCAGGGGTTGCGGTTGGAGCGGGGTGGCAGGCTCTGGTTGCATACGTGAACA
TTGCGTGTTATTACATTATCGGACTACCTGCTGGTCTTGTTCTTGGATTCACACTAGACCTCGGCGTTCAGGTTAGCTATTTACTAATATGACCATTTTG
TATTAGCCTTGTTCTTTTTAATCTGGTGTTAAATCATTTGTATATTTTTGTAGGGAATATGGGGAGGTATGGTAGCTGGAATATGCTTGCAGACACTTAT
ATTGATTGGAATCATCTACTTCACTAACTGGAACAAAGAGGTCTCTTACTTTGTCTTTTAGTTGCTGCTATGTTCCTCCTTTGTGTTTGGTTTGATCATT
TCATTAATTAGCTTTGAATTCTAAATTATGCAGGCTGAGCAAGCGGAGAGTCGAGTTCAGAGATGGGGAGGAACGGCGCAGGAGTGATCAACAACTCCCT
TAGGACGTGGACTATATCAGTTATTGATCTTTTTTTGTCAATGTTCAATGTTGAGAAAATTGTTTATCGGAGAACAACATCATCTCTTTTTGTTTTTTGA
TATGCTTAAAGTTAACGAGTCTCTCAGTGATTGTTAGAGGGGTACGGTTTGTTATGTGTTAGACTTATGTTAGATTCTAGGATGGTTGTTGCTAAGCCAA
AGTTCTTGATTAATTTTAAGTATGAGATTTAATCTTCATAAGCTTGTTGATCCTTCGTTTTTATTTTAATGGTCAGACTTGATCCAATGTTTATGTTC

>AT5G49130
ATGGTGGTCGAAGAAGATTCACGTCTCATAAATCTCCAACACAAGTACAACCCGACAATGCCCGAGGTACTAAATTAAATCTAAAACTTCTATTCTTAGT
AAACTTCTTCCTCAGATAGAGTCTTTCAAATATCTCCTCTCTTATAATTATTATTTTTTTATTTAAAATATTTAAAAAGGTGGTGGAGGAGCTGAAGAGA
ATTTGGGACATAAGTTTTCCGGTGGCCGCCATGAGCATATTAAACTACCTAAAGAACATGACATCCGTCGTGTGTATGGGACGACTCGGTAGCCTTGAGC
TCGCAGGAGGAGCCTTAGCCATCGGTTTCACCAACATCACCGGTTACTCCGTCCTCTCTGGTTTAGCCACCGGTATGGAACCATTATGTGGTCAAGCCAT
CGGTTCTAAAAACCCTTCACTCGCTTCCTTAACCCTCAAGCGAACCATCTTCCTCCTTCTCTTAGCTTCTCTTCCCATATCACTCCTTTGGCTAAACCTC
GCGCCTCTAATGCTGATGCTCCGCCAACAACATGATATCACTCGTGTCGCATCTCTCTATTGTTCCTTCTCTTTGCCTGATCTTCTCGCTAATAGTTTCC
TTCATCCTTTACGTATTTACTTACGTTGTAAAGGCACCACTTGGCCTTTGATGTGGTGCACGTTAGTCTCCGTCCTTCTTCATCTTCCCATTACTGCTTT
CTTCACGTTTTACATCTCTCTCGGAGTTCCCGGAGTCGCCGTCTCTTCTTTTCTTACCAACTTCATCTCTTTGTCGCTTCTCCTTTGCTACATCTACTTG
GAAAACAACAACAACGACAAAACCACTTCCAAGTCTCTTTGTCTTGATACGCCGTTGATGCTGTATGGTTCGAGAGACTCCGGTGAAAATGATGTGTGGT
CAACGCTGGTTAAATTCGCTGTTCCGAGCTGTATAGCGGTTTGCTTGGAGTGGTGGTGGTACGAGTTCATGACGGTCCTCGCTGGATATCTCCCCGAGCC
GAAGGTGGCGCTAGCAGCAGCCGCCATCGTGATACAAACAACCTCATTGATGTATACAATCCCAACGGCCCTCTCGGCCGCGGTATCCACGAGGGTAAGC
AACGAGTTAGGAGCAGGACGGCCAGAGAAAGCAAAAACAGCGGCGACTGTGGCTGTCGGAGCCGCCGTGGCAGTGTCAGTGTTTGGACTTGTGGGGACCA
CCGTGGGGAGAGAAGCTTGGGGAAAAGTTTTCACCGCCGACAAAGTTGTCCTCGAGCTGACGGCGGCGGTTATTCCGGTGATTGGAGCTTGTGAGCTTGC
CAACTGTCCTCAGACCATTAGCTGTGGAATCTTACGTGGCAGTGCGAGGCCAGGTATAGGGGCCAAGATTAATTTCTACGCCTTCTATGTAGTTGGAGCA
CCAGTGGCGGTTGTTTTAGCGTTTGTGTGGGGTTTAGGCTTCATGGGCCTATGCTATGGCTTGCTTGGGGCACAGCTAGCTTGTGCAATCTCCATTTTGA
CCGTTGTTTATAACACAGATTGGAACAAAGAGTCCTTGAAGGCTCATGACTTGGTGGGCAAGAACGTCATTTCACCTAATGTCGATCAAATTATTGTCAA
ATGCGAAGAAGGCCTACACTAA

>AT5G52050
ATGAGTCAATCAAATCGTGTCAGAGACGAAGTTACATTACCTTTACTCCAAAAAACCTCTCATCTGAAAAATCACTCCTCTGTTCTCTCTGTTTTCCTAA
ATGAAGCAATCTCAATCTGCAAAATCTCTTACCCATTGGTCCTCACTGGTCTCTTCCTCTACGTTCGCTCCTTCGTCTCTCTGTCTTTCCTCGGTGGTCT
CGGTGACGCCACTCTCGCCGGTGGCTCCCTCGCCGCCGCATTTGCAAACATCACCGGATACTCTCTTTTCTCCGGTTTAACCATGGGCGTTGAGTCTATC
TGTTCACAAGCCTTTGGAGCCAGACGCTATAACTACGTCTGCGCGAGTGTCAAGAGAGGAATCATCCTCCTTCTCGTCACTTCTCTCCCTGTTACACTTC
TTTGGATGAATATGGAGAAGATTCTTCTAATCTTGAAACAGGACAAGAAGCTCGCGTCCGAAGCGCACATCTTTTTGCTTTACTCTGTTCCAGATCTTGT
CGCTCAATCTTTCTTACACCCATTAAGAGTTTATCTTCGGACTCAGTCAAAGACTCTTCCTTTATCAATCTGTACAGTGATCGCGAGTTTTCTTCACTTG
CCAATCACGTTCTTCCTTGTAAGTTACCTCGGTTTGGGGATTAAAGGAATCGCTTTGAGTGGTGTTGTGTCTAATTTCAACCTTGTCGCTTTCCTCTTTC
TCTACATCTGTTTCTTCGAAGACAAGCTAAGTGTTAATGAGGACGAGAAGATAACAGAGGAGACATGTGAAGATAGTGTGAGAGAATGGAAGAAACTACT
CTGTCTTGCGATACCAAGTTGTATATCGGTTTGTCTTGAGTGGTGGTGCTATGAGATTATGATTTTGCTTTGTGGGTTTCTCTTAGACCCTAAAGCAAGT
GTTGCTTCAATGGGAATTCTCATCCAAATCACTTCTCTTGTGTACATTTTCCCTCATTCCTTGAGTTTAGGAGTCTCCACCCGGGTCGGAAACGAGCTTG
GTTCTAACCAGCCAAAAAGAGCGAGAAGAGCAGCCATTGTTGGACTTGGTCTCAGCATCGCCCTAGGGTTTACGGCTTTCGCGTTTACTGTCTCGGTTAG
AAACACATGGGCGATGTTTTTCACTGATGACAAAGAAATCATGAAGTTGACTGCCATGGCTCTGCCAATCGTTGGTCTATGTGAGCTCGGGAACTGCCCG
CAAACTACGGGATGCGGTGTTCTCAGAGGCTCCGCGAGGCCGAAGATCGGAGCTAATATTAATGGAGTGGCGTTTTACGCGGTTGGCATTCCGGTTGGAG
CAGTTTTGGCGTTTTGGTTTGGGTTTGGATTTAAGGGACTTTGGCTTGGGATGCTTGCGGCGCAGATCACGTGTGTGATTGGTATGATGGCGGCGACGTG
TAGGACCGATTGGGAACTTGAGGCGGAAAGGGCTAAGGTGCTCACAACGGCGGTGGATTGTGGCAGTAGTGACGACGACGCCAAGGAGGATATGGAGGCT
GGGATGGTTGATAAGTAGGGAGGAATGAGTCATGAGGAGGTCTTTAACAAAAACAAATTGACTTTGTTTTGAATTAGTTGATAACTTTTTTCTTTTATTG
AGAAGAGATTCGTTGGAGGATTAATGTAAATTTTGTAGTGTAATGATAACACAATCTAGAGATTCGTCGTTGTATTCAAGGTTTTTAAATTCATAAGGTC
AAATTTTGCTC

>AT5G52450
ATGAGGGACGACAGAGAAAGAGGAGAGGGTGATTTGTCATGGCCTTTGATCGGAGAGAAAAGTAGTGTCAAGGAAGAAGTGAAGAAGCAGCTATGGCTTT
CAGGCCCACTCATCGCCGTGAGTCTTCTTCAGTTTTGTCTACAAGTTATCTCCGTCATGTTCGTTGGCCATCTTGGCTCTCTTCCTCTCTCCGCCGCATC
CATCGCCACCTCTTTCGCCTCCGTCACCGGTTTCAGCTTCCTCGTCAGTTTTTCCTCACTCTCTCTGTCTTTCTACAAATTACATATTCCCATATCAATT
TATTCTTAACCATGTATCTTAATCTTTAATTTAATTTACCAAAAAAAAATCTTCCAAATTTAGGATATTAGGAATAAATGTCTGAATGTGAAACTTGATT
TGGTAATTAATATCATTTTTTTTGATTTTTTTCCTATACATATATGCAAACCTTTGGATTTTTTTAATATGTAGAGTTTTTTTTTTTGTGTGCAAGTAAT
ATATAGTGCTTTAAATCTTTAATTAGTTTATCTCTAAAAAGAGATGTATTAGTAATTATATATCATTAGAAAGAAATATATATTATTCACCTCACCTATG
ATGGACATATCACTTTATCAGTTATCAGGCCACCTTATTTGAATATCCAAGTTGCGTAAGCATCTTTTCTGCCACTCATGCGACAAGAAAACAAAATACA
TTTTTGCCATTTTATGGACAGATCGAGAAGTGAAAACGCCAAAATAACAAAATCAAAATGTTTTTCTTGTATAAACAAAAATGAATGCTTTAAGCAGTTG
CTTATGGCTCTTATTTGAACTTGAAAACCACTTGTCGAACATTGAACGATGTCAACAAATCCAAATTTTAATATTCAATTGAAAGTTTTAAAAATTGGGT
TGTACGTTTTTACTTGTGAAGCAAGAAACTACACTGATTCACTTTTCCATTTTCCTCATGAACAGATGGGAACAGCAAGTGCGTTAGATACGCTTTGTGG
CCAAGCGTACGGAGCAAAGAAGTACGGAATGTTAGGAATACAAATGCAAAGAGCTATGTTTGTTCTTACACTAGCTTCTATTCCTCTCTCCATCATTTGG
GCTAACACAGAGCACCTTCTCGTCTTCTTTGGACAAAACAAATCCATTGCTACACTCGCTGGCTCCTACGCAAAATTCATGATCCCAAGCATCTTCGCCT
ACGGTCTTCTTCAATGCTTTAACAGGTTCTTGCAGGCCCAAAACAATGTGTTTCCTGTGGTTTTCTGCTCTGGAGTAACAACTTCTCTACATGTCCTCCT
TTGTTGGGTCTTGGTTTTCAAATCTGGTTTAGGGTTTCAAGGAGCTGCTCTTGCCAACTCCATTTCGTATTGGCTTAATGTCGTTCTCTTGTTCTGTTAC
GTCAAGTTTTCGCCTTCTTGCTCACTAACTTGGACCGGTTTCTCTAAGGAGGCTCTACGCGATATCCTCCCTTTTCTGAGACTAGCTGTTCCTTCTGCAC
TTATGGTCTGGTAATACATATATATGAATCAATGTTACAAATACATGGATCTCTTAATTAGCTATCTTGATTTCTTATGTAATGTTGTTTGAGTGCAGCT
TAGAGATGTGGTCCTTTGAACTTTTAGTTCTCTTATCAGGACTTCTTCCAAACCCGGTTCTAGAAACTTCTGTTCTCTCAATCTGGTTAGAACAATGCAT
ATGAATAATTGTGTATTTTCTTTATCATGTTCTTGAGTTTAGTCAGAAATTATTTGCAGCCTTAATACATCAGGAACAATGTGGATGATCCCATTTGGTC
TAAGTGGCGCTGCAAGGTAAACTTATATAACTTGAATCATGTAACCTTACATCAAAATCATGATAGACCATTGACTTTCCTTTAATATTGGTGCAGCACG
AGGATCTCAAATGAATTAGGAGCGGGTAACCCGAAAGTGGCTAAGCTTGCGGTGCGTGTGGTCATTTGCATTGCAGTAGCAGAAAGTATAGTGATCGGAT
CAGTCTTGATATTGATAAGGAATATATGGGGATTAGCTTATAGTAGTGAACTAGAAGTAGTCAGCTACGTAGCCTCGATGATGCCAATTCTCGCCTTAGG
AAATTTTCTAGACAGTCTTCAATGCGTTCTCTCAGGTTCTTTTTCTTTCTTTGCTTGCAAGTAAAGACAATTAAAAATACACTAATCATGAAAAACTTGG
TTAAGTCCGGTTATGTTTGTTTTTCCGGTTAATTAATCAGGGGTTGCTAGAGGATGTGGATGGCAGAAGATAGGAGCAATCATTAATCTTGGTTCATATT
ATCTTGTTGGAGTTCCTTCAGGATTGTTACTTGCTTTTCACTTTCACGTTGGTGGTCGGGTAAATGAAACTACCCCAATTTAATCAGATTTTTTTTTTTA
TTTAACTGATTATAATGTCAACGTTAAACATATCAACAATGTTAAATTTTAAGGGGCTTTGGCTTGGAATCATATGTGCCCTCGTTGTTCAAGTTTTTGG
TCTTGGCCTCGTCACTATTTTTACAAATTGGGATGAAGAGGTAAATATCTTTTTGTTATAAAAGCTATGCATGGATCTTAGATTAATTATGATTAATGTT
TTCTTCGTGTATTTTAATGGATAGGCCAAGAAAGCTACAAACAGAATTGAGTCTTCTTCAAGTGTGAAAGATTTTGCAGTCGATGACAGATCAGTTGTTG
TATTTTGAGAACCATTGTGTGTGTTTTGTTCTTAACAACAAAGACACTCAATCATTGTCATTGATAGTTTAAAAAATGTATTTTACTTCATCATTTTTAA
CCAATATGGAAGAGAAATGGTAATAAAAGAAAACATGAAATTTCTAGATCCA

>AT1G58340
ATGTGTAATTCAAAACCATCTTCTGCTTCATCTTCCTTATTATCTTGTAAAGACAAAACCCATATCTCAAAACTCGAAACCTGTGATACAGATAATCCTC
ATTATTCTGAATTCAGGGATACTGATTCTCTAGACCTTAAAAGATGGCCAAGTTTTCTGGAGGTAAATTATTTCTTTTTTTTTCCTATACGTAAATGTTT
GTTTTTTTCTACATAGATATGAACATAATAATTCAAGAATCTAGTTCTTGACAAAACTAGATTGTACGAACTATACCAAAAGCATATATACATATACATA
TATATAAATAGAAACAACAGTTTCGCAATCCTTTTTATATATATACCTAAATCTTTGGTCCCGGTTGGTGATTTGGTTTTGTCATTTTTTTATAAAGGTT
TAAGATAAGCTTTATTTGATTAATATAATTAACCATTAACCAGGGAAAAGAAAAAAACGATCTACTGACGTGGACGGTTCTTGGTCTTGACTTTTCTTTT
CTTAATTATCTGGCGGCAGGGCTTAGAGGAAGTGAAGGCGATCGGAAAAATCTCTGGGCCGACGGCGATGACCGGGCTTCTTATGTACTCAAGAGCGATG
ATATCGATGCTGTTCTTAGGCTACCTCGGTGAGCTTGAGTTAGCCGGAGGATCTCTCTCCATAGGCTTTGCCAATATCACCGGCTACTCCGTCATCTCCG
GTTTGTCCATGGGGATGGAACCAATCTGTGGCCAAGCATACGGAGCTAAACAAATGAAGCTTTTAGGACTAACCCTTCAAAGAACCGTCCTCCTACTCCT
CTCCTGCTCGGTCCCTATCTCCTTCTCGTGGCTCAACATGCGCCGAATCCTCTTATGGTGCGGCCAAGATGAAGAGATCTCCTCTGTTGCTCAACAGTTC
CTTCTATTCGCCATCCCTGACCTCTTCCTTCTCTCTCTGCTTCACCCTCTTCGAATTTACCTCCGAACACAAAACATTACATTGCCCGTGACTTACTCCA
CGGCCGTGTCCGTTCTCCTCCACGTTCCTTTGAACTACCTCCTAGTGGTGAAACTTGAGATGGGAGTAGCGGGAGTCGCTATAGCTATGGTTTTGACAAA
TCTCAACCTTGTAGTCCTCTTATCCTCTTTTGTGTATTTCACTAGCGTGCATAGTGATACATGGGTCCCAATTACTATTGACTCTCTTAAAGGTTGGTCG
GCTTTGCTCTCACTTGCCATACCCACTTGTGTATCTGTTTGTTTGGAGTGGTGGTGGTACGAGTTTATGATCATTTTGTGTGGACTTTTGGCTAACCCAA
GAGCCACCGTGGCTTCCATGGGAATCTTGATCCAAACGACGGCTTTGGTCTACGTCTTCCCATCCTCTCTCAGCCTTGGTGTCTCTACAAGAATTAGCAA
CGAGCTTGGGGCTAAACGTCCGGCGAAAGCTCGGGTATCCATGATCATCTCACTCTTCTGCGCGATCGCCTTAGGCCTAATGGCGATGGTGTTTGCTGTG
CTGGTTAGGCACCATTGGGGACGCTTGTTTACCACGGATGCAGAGATTCTTCAGCTGACTTCCATCGCATTACCCATTGTGGGGTTATGTGAGCTCGGAA
ACTGTCCTCAAACAACCGGTTGTGGGGTTTTAAGAGGCTGTGCAAGACCTACACTTGGTGCCAACATAAACTTGGGTTCATTTTACTTTGTGGGCATGCC
AGTCGCTATTCTGTTTGGGTTTGTTTTCAAACAAGGGTTTCCAGGTCTCTGGTTCGGGTTGCTTGCAGCTCAAGCAACTTGTGCTTCTCTCATGTTGTGT
GCACTTTTGAGAACAGATTGGAAAGTCCAAGCCGAGAGAGCTGAAGAGCTGACGTCACAAACTCCCGGAAAGTCTCCGCCCCTTCTCCCCATCGCAAGCT
CAAAGAGCCGGTCTACCTCCGGTACAGAAGATATGATGAGAACCATGTTGGTTTAGATTGATAGCTATTCTCTGGAGGCATTTGCCATCAACATTGACGT
ACATATATGTTCTTGTCATCATTTTTTGGAGTTTATAGTGCTCCTTAATTTCTACTTTTTGATTTAAGAACGACTTTGTTTTGTGGGCTTTAGTGGTGTT
TGTGTTATTTATGGTTGTATTGGTGTGATAGTTCTAATTAGCTTTGACTTCAGCAGTTTGTATTTTATGTGTTCCCTTTTGTAATAACTCGTGGTTTGAT
TATCTTTATATATTTGTCCATTTTCTAGGAGAATGTGAATTTTTTTTGTTAAACTAAGAATAAATTTATTTTATTTTA

>AT3G59030
ATGAGCTCCACAGAGACATACGAGCCGTTATTGACACGACTCCACTCGGATTCTCAGATAACTGAACGGTCTTCGCCAGAGATAGAGGAGTTTCTCCGCC
GTCGTGGATCCACAGTGACACCACGGTGGTGGCTAAAGCTGGCAGTGTGGGAGTCAAAGCTTCTATGGACACTCTCTGGAGCCTCTATAGTGGTCTCTGT
TCTGAATTACATGCTCAGCTTCGTCACCGTCATGTTCACCGGTCATCTCGGTTCTCTTCAGCTCGCCGGCGCTTCCATCGCCACCGTCGGAATCCAAGGC
CTAGCTTACGGTATCATGGTACGAAGGCACATTTGAGTTCATAAAGTAAAAAACAGAGTGAAGAACACGAAACAACGTCGTTTAATTCTATATTTATTGT
ACACTTCATATGTTGATCGGTTTCTCCTTATCGAACATTCTTGAGTTTTAAAAAGTTTTGTTAATCAAATTGACTAGTTAGGAATGGCGAGCGCGGTCCA
AACAGTGTGTGGTCAAGCGTACGGAGCGAGACAGTACTCATCAATGGGAATAATCTGCCAACGAGCCATGGTCTTGCACCTTGCAGCTGCAGTCTTCCTC
ACGTTCCTCTACTGGTACTCGGGTCCAATCCTTAAAACAATGGGCCAATCCGTAGCCATAGCACACGAGGGTCAGATCTTTGCACGTGGAATGATTCCAC
AAATTTACGCATTTGCCCTCGCTTGCCCGATGCAGAGGTTTCTTCAGGCTCAGAACATAGTGAACCCTTTGGCTTACATGTCCTTAGGAGTTTTCTTGCT
CCACACGTTACTCACGTGGCTGGTTACCAACGTGCTGGATTTCGGCTTGCTTGGGGCGGCTCTGATTCTCAGTTTCTCATGGTGGCTGCTAGTAGCTGTG
AATGGTATGTATATCTTGATGAGCCCGAATTGTAAGGAGACATGGACAGGGTTTTCAACGAGGGCATTTAGAGGGATATGGCCTTACTTCAAGCTCACGG
TAGCTTCAGCAGTTATGCTATGGTAAACATAAAGCTGTTTGATATGAGCGTTTTGAGTATATGGTTTAAAGAAAGCTGATACCAAATTTGAAATGAAATA
TTCTTCAGTTTGGAGATATGGTACAACCAAGGGCTAGTGATTATCTCTGGTTTACTCTCCAATCCGACAATTTCTCTAGACGCTATTTCGATTTGGTATT
TTTTCACTTACTTATCAAAATACCGATGAATCTCAATGGTTTCTTGACTAGTTGAGTCATTTTGCAGCATGTATTACTTGAATTGGGATATGCAGTTCAT
GCTTGGTCTAAGTGCAGCAATCAGGTATTAACAAAATGATCCATTTAAATCTTCAGTCGAAATGATCCATTTGGAAGCATCATACCGTTTTTGTGTTTTT
GGTCAGTGTGCGAGTGAGCAATGAGCTAGGAGCGGGAAATCCACGAGTGGCTATGTTATCAGTAGTGGTTGTCAACATCACGACTGTTCTCATCAGCTCA
GTTCTCTGTGTCATCGTGCTTGTGTTCCGCGTTGGCCTTAGCAAAGCCTTCACCAGCGATGCAGAAGTTATAGCAGCCGTCTCTGACCTCTTTCCTCTTC
TCGCCGTTTCCATTTTCTTAAACGGAATCCAGCCAATTCTCTCTGGTAAAATCACAAAAGAGACCCTCTTGTGAATGCTTGATTGATGCTTTGGTCTTTG
TGGATTGATTTGTTTTGTTGAATTGGTAAAAAGGGGTTGCTATTGGGAGTGGGTGGCAAGCAGTGGTGGCTTATGTGAATCTTGTTACGTACTATGTCAT
TGGTCTTCCTATTGGCTGTGTCCTTGGCTTCAAAACCAGTCTTGGAGTTGCTGTATAATCTCTTTCTCTCTTTCTCTCTTTCTTTGTATTTATATGTATT
GTATTATACATAACACTTGGGAGATTTTTCTTTACAGGGGATCTGGTGGGGGATGATTGCAGGAGTCATACTTCAAACCCTAACTTTGATTGTTCTTACA
CTTAAAACTAATTGGACTTCCGAGGTAAGACAGTGACAAACCTCTCTCTCTCTGTAGTCCAAAGTTCTTACCTTTGCTCTGCATCTGTTGTAGGTAGAAA
ATGCAGCTCAGAGAGTAAAGACTTCGGCAACTGAGAATCAAGAGATGGCTAACGCAGGTGTTTAAGATAACAGCAACAGTGACTCTGTTTTTTTTCCCCT
CTTTTGGTGAAAAGAGATATAAGATGAAATAAGTAACCTTTTGATTCTTATGAAGTTATTTGAGGATTCGTTAACTACAGAGAAAAATAATGGACGACCT
ACTTAGTTCTCTTCTGC

>AT1G61890
ATGAATTCAGAATCGCTAGAAAATCTTCACCGTCCATTAATCGAATCATCGAAGTCGTTCGTCGATTATCGTCTCGAGACTGTGTTAACAGATCGAGAGT
TACCGTATTTTCGCCGGATTTATCTAGCGATGATGATTGAGATGAAGTTTCTCTTTCATCTGGCGGCTCCGGCGATCTTTGTTTACGTCATCAACAACGG
CATGTCAATTCTTACACGTATCTTCGCTGGACACGTAGGAAGCTTCGAACTCGCCGCCGCTTCACTTGGAAACAGTGGTTTCAACATGTTCACCTATGGA
CTTCTGGTAACATAACAAAATGATTTTTCATCTCTTTTTGTTTAGATTTAGTTGTAACCACTAATATGGTTACGAATCACCAAAGCGATTTTTTTCTTTT
TGGTTAAAACCAATCACCAAAATGATCAGATGTATTATATCAAATTATTAATAAAAAATAACATTGAAAATTTATTAAAATTGAGAAAAAAGTAGAAAAT
TTACTGAAATTTGACTAAAGTTTTACCGGTTTTTTCCTGATCAGTTGAAAAAACAGAGAAAATTTCTTGAAATTTTGATTAAAATTCCTCTGAATCTAAT
TGTTTTCTTTTCTCTGGTGATGATATAGCTTGGAATGGGAAGTGCAGTGGAAACATTATGTGGTCAAGCACATGGAGCTCATAGATACGAAATGCTTGGA
GTTTACCTCCAAAGATCAACAGTTGTTCTAATCCTAACATGTCTACCAATGTCATTTCTCTTCCTCTTCTCAAATCCGATCCTCACAGCACTTGGAGAGC
CAGAGCAAGTGGCAACATTGGCTTCAGTATTCGTCTACGGTATGATCCCGGTGATCTTCGCTTACGCAGTCAATTTCCCTATCCAGAAGTTTCTCCAATC
ACAAAGCATCGTCACTCCAAGTGCCTACATATCAGCTGCAACGCTTGTGATCCATCTCATACTTTCGTGGATCGCTGTGTATCGTCTTGGTTACGGTCTT
TTGGCTTTGTCTTTGATACATAGCTTCTCGTGGTGGATCATTGTTGTGGCTCAGATTGTTTATATTAAAATGAGTCCGAGATGTCGTCGGACTTGGGAAG
GTTTTAGTTGGAAAGCTTTTGAAGGTCTTTGGGATTTTTTCCGATTATCAGCTGCTTCTGCCGTCATGCTTTGTCTTGAATCTTGGTACTCTCAGATTCT
TGTTTTACTCGCCGGACTTCTCAAGAACCCTGAGCTTGCTTTGGATTCTCTTGCTATCTGGTACAATTTTCTAACTTCTAATTATTTTTTCATTCAAAGT
GATTTGATTCTTTACCTTTTGAGACGTAATAACATAAGGACATAAATTGCAAAAAGAGAAAAGTAAAATTGAGTAACGTCTAAAATCTAGTAAAAGGGTC
TATGAAATTTAGCAGGAAACTTTGCTTTTAAAGTCGGAAAGTGTATCTTTTCAAAACAATTTCCATTTTAATACTACAATTAACTATGATGACAAATCAT
TTGTAGCATCTTTAGCCAAAAACAATAATATAGTTTGTCGTATTAAGGTGACTCAAATTTAACTAGTGTAGTGGTCAAGTAGTATTCAAATTTAAATTTA
ACTTTTTTTCATTAAAAACAATTTGATTTCTTTCTGTTTTTTGGTTTAACAATTTTATTTCTTACCTTTTGAGACTTAATAACATAAATTGCAGAAAGAG
AAATTTATTTTCATTTAAAATTGTCCATGAATATTAGCTGTAAATTTGTTTATTTCCATGTTTGTTATAATCTGACATATGACAAATCATTTGTCGCATT
ATGGTGTGACACAAATGTAATTATTGTAGTGGTTAAGTATTTAAAGTGCTTTATGATTTCTTTCTTTCTGAAGAAGTCGAAAATGACGACTCCTCACCTC
GTTACGTCTTTTTCAGTTTCAGTAGAAGATCTATAAGTTTTTGTCGTCACTTTGTCGTTTTGTTAGAGTTCTTACCGCATGTCGTTTCCATTGACTAGAA
ACGGCATACACTTGCACAAACCAGTTGTCGAAAACTCATTTTTTTGTTTTGTTTTTGCAGCATGTCAATTTCTGCAATCTCATTCATGGTCTCCGTTGGA
TTCAACGCAGCTGCAAGGTTGGTAACAAAACTAACATTATTCACTCCAAACTATAGTTATTGTTTTGCTCCTTATGGTTTACTAATAATACACTTTTTTC
AATTTATGTGTAGTGTGAGAGTAAGCAACGAGCTAGGAGCCGGAAACCCGAGAGCAGCCGCGTTCTCCACAGTCGTGACAACGGGAGTATCATTCTTACT
ATCGGTTTTCGAAGCCATCGTGGTCTTATCGTGGCGTCACGTCATCAGCTATGCGTTTACTGATAGTCCAGCAGTGGCTGAGGCCGTTGCGGATTTATCT
CCCTTTTTAGCCATCACAATTGTCCTCAATGGAATTCAGCCTGTTTTGTCCGGTATAAAAAAAACCCCCACATTTCACACAAATCGTTATACATCATTAA
TAAACGTACTAAAAACTGAAATTAATTTGATGTACAATATTTAGGTGTGGCTGTTGGATGTGGATGGCAAGCATTTGTTGCGTACGTAAACATTGGATGT
TACTACGTTGTGGGGATTCCAGTGGGATTCGTTCTTGGCTTCACTTATGATATGGGAGCTAAGGTAAATTTTTTCTCATGTAAATTTGGTTACAATAATT
GTACCTTATTAAATAATAATAGCTGTAATATTTAATGTGTGTGTTTGATATGGTGCAGGGAATATGGACTGGGATGATTGGTGGTACTTTAATGCAAACA
ATAATCTTAGTGATTGTCACTTTACGAACTGATTGGGACAAAGAGGTAAATTATTTTTATTTTTTTAATCTAGGAGCATTTTTAGGTTTATAATGAAAAG
TTTTATGCACAAATCTTTGTATGAGTTTTGGTAGATATGATAATGATGGAATTCAATGAATCGTGGTATTAATCTAAATTTATTTTGTAATTTAGGTTGA
GAAAGCTTCGAGCAGATTGGACCAGTGGGAAGAGAGCCGTGAGCCGCTTTTGAAGCAATAAATAAATTAATGAAATGATTTGTTTATTTTTATTTTTTTT
GGGAGTTTTGAGGTCAGATTGAAATCAAAATTTTTGTTTCCCCGAAATATGGCGATAGATGATCACTTGTAAGATGCATATTCAATTGTTAAACTCTCGT
TTTTCAATCGAAAAATGTATATCGCTTTGTTATTTAATGACTTGGAAATTTGAGTTTTTTTTTTGGTTTCTTGGTGTTGTGGGAGTTTTTTTTTTGATGG
ACATTTGAGATTAGAATATATAGGAGCAAAGTTGAAAGTTTATTTCAGTGTATGATTGTATATGAAAATAAAGAGTGAGTTGTTTCTTCTTACC

>AT1G64820
ATGGAAACGGATTTCTCGTTGGTGCGTAAGGAGGAGGAAGAAGAAGAAGATAACAGGAATGGGATGAGTTATTTGTCAATGGAGATGATGAAGAAGGTGA
GCTCCATGGCGGCTCCAATGGTGGCAGTTTCGGTTTCTCAATTCCTCCTTCAAGTCATCTCCATGGTTATGGCTGGTCATTTGGACGAGCTCTCGCTCTC
AGCTGTCGCAATTGCCACTTCCCTCACCAATGTCACTGGTTTCAGCCTCATCGTTGGGTTTGCAGGTGCGTTAGACACTCTTTGCGGTCAAGCTTTTGGA
GCAGAACAATTTGGAAAAATTGGTGCATACACTTACAGCTCAATGCTCTGTCTTCTCGTTTTCTGTTTTTCAATCTCTATCGTATGGTTTTTCATGGACA
AGCTCTTGGAGATTTTCCATCAAGATCCTCTCATCTCTCAATTAGCTTGCAGATACTCAATCTGGCTCATACCGGCTTTATTCGGATTCACTCTTCTTCA
ACCTATGACTCGGTATTTCCAGTCACAAGGAATAACTCTTCCTCTCTTCGTGAGCTCTCTTGGAGCTCTTTGTTTTCACATTCCTTTCTGTTGGCTTCTT
GTCTATAAACTGAAATTTGGAATAGTTGGCGCCGCTTTGTCCATCGGTTTTTCATATTGGCTCAACGTATTTTTGCTTTGGATTTTCATGAGATACTCTG
CTTTGCATCGTGAAATGAAGAATCTTGGTTTGCAAGAACTCATCTCGAGCATGAAGCAGTTCATCGCCCTCGCGATCCCCTCTGCAATGATGATATGGTA
ATTTACATATCTACATCCAAAAAAAACAAATCTCAGCAAGATTTAAAAGCTTCTTGGTCTGACTCTGATCTACAATGAATCCATAATTTTTTTTGTTCTT
TGTTCTTTCTTTTTTTGTGTGTAAGTAAAGCCTGGAATGGTGGTCGTTTGAGATTCTACTACTAATGTCTGGACTCTTACCAAACTCAAAGCTCGAAACA
TCGGTGATATCCATTTGGTACATACATATCATTTTGTAAAATAATTCAAACAGTCAAAAAGCTTGTGATATTCCTAACTTCTATTCATGGAACAGCCTCA
CAACATCGGCTGTGCATTTCGTTCTGGTGAATGCGATAGGAGCATCCGCAAGGTTTTATAGATTTCAATTGTTCACAAGAATCTGATTTTTTCATGTAAC
ATAGTATCTCTTAACCTATTTTATCCTGTTTAACACTATAGCACACATGTCTCAAACGAGCTAGGAGCTGGAAATCATAGGGCAGCTCGAGCCGCGGTTA
ATTCTGCCATTTTCCTTGGTGGTGTTGGTGCATTAATAACAACCATCACACTTTACAGTTACCGAAAAAGTTGGGGTTATGTATTCAGCAACGAGAGAGA
AGTGGTTCGCTACGCAACCCAAATCACACCCATTCTCTGCCTATCCATTTTCGTTAACAGCTTTCTCGCCGTGCTCTCAGGTAAGACGATTATACTTTGT
TTCTTGAACCCCAAGAAAGTAGGTTCAAATCAAGAATTCTTTCATATTTCAGGGGTTGCCAGAGGATCAGGGTGGCAACGTATAGGAGGTTATGCAAGCT
TAGGATCATATTATCTTGTCGGAATCCCGTTAGGATGGTTCTTGTGTTTTGTCATGAAATTGAGAGGGAAAGGACTTTGGATTGGTATACTCATAGCCTC
CACTATCCAACTCATTGTTTTTGCTCTTGTCACCTTCTTCACCAATTGGGAACAAGAGGTATATAAATTACTAATCATTTTACTTCTAGTTACGGTTACA
GTTTTGAATCTGGTTTTGGTTTGTGTTTCAGGCAACGAAAGCTAGAGACAGAGTATTCGAGATGACACCTCAAGTCAAAGGCAACCAAAAAACACAAATT
ATAGTAGAAGAGGATACACAAGTTTTACTTAATCATATTGCAGAAACTGTGTAA

>AT5G65380
ATGAGGGGAGGTGATGGAGAAGAAGGATCGGAGTCAAGAGTTGCACTGTTGAAAAGTCCTCACACGGCGGAGGAAGACGGTGAAGGATTGAAGGATAGAA
TTTTGGTTGAGACAAAAAAGCTATGGCAAATAGTTGGTCCGGCCATATTCAGTCGAGTAACGACATATTCGATGCTTGTAATCACTCAAGCTTTCGCTGG
TCATCTCGGCGATCTTGAACTCGCCGCCATATCCATCGTTAATAACGTCACCGTTGGCTTCAACTTTGGCCTCTTGGTATAGTATCTACACAATCTTGAT
TAAAATGTTTTTTTCCTTCATTTTTCTAAAAAATAATAATATGAGTATATGTAAATGGTTTAGCTTGGAATGGCGAGTGCGTTGGAAACGCTGTGTGGAC
AAGCGTTTGGAGCGAAGAAATATCATATGTTGGGAGTTTATATGCAGCGTTCTTGGATTGTTCTCTTCTTTTGCTGTGTCTTGTTATTACCAACTTATAT
TTTCACTACTCCGGTTCTTAAATTTCTTGGTCAACCGGACGATATCGCTGAGCTGTCCGGTGTTGTCGCCATTTGGGTCATACCGCTTCATTTCGCCTTC
ACTTTGTCTTTTCCCCTTCAACGTTTCCTTCAGTGCCAGCTCAAAAACCGAGTATGTATTCGATCGATCTAATCGTTTCAAACATAATTATACGTCTAAT
AATCTAATAAAAAAGGTAACAGTTTTCATATACAAAATACTACTTTCAGTTTTTTCTAAATATGTGCATGTCATAAGCATATATTTTTAAAATATGTTTA
ATAGTTTATTGGCTGATCAATGTTTGAACAAGTCATTTTTTTTTTTTGGGTTATTAGGTGACTGCGTATGCGGCAGCGGTTGCATTGGTGGTTCATATTT
TAGTGTGTTGGTTGTTCGTGGACGGGCTTAAACTAGGAGTCGTGGGGACTGTAGCTACGATTAGTATCTCGTGGTGGGTCAATGTTCTTATTCTGTTAGT
TTACTCTACTTGTGGTGGTTGTCCGCTTACTTGGACCGGCTTATCCTCTGAAGCCTTAACCGGACTTTGGGAATTCCTTAAACTCTCTGCTTCTTCAGGC
GTCATGCTCTGGTACCAACAACTTTTTTTGTGACATTTGTCTAATTATGTCCGACACAACTTTTAACGGTAGATACTTGGGTTTATTTTGTTTACAGTTT
GGAGAATTGGTATTATCGGATTTTGATTATAATGACTGGGAATCTTCAAAATGCTCGAATCGCCGTTGACTCCTTGTCCATATGGTAATTAAGTCGTTTT
AATGACCTTTATTTTGTTTATGTTGATATGTTTAATTAAAAGTACTAAAATAGAAAGAAAAGTCATCAATCATATATAAATCTTATCGCATTGTTTCTCA
CGTCTGCTTTTTGGGTTGTTGCGGAAAGGTTATAGTTGTTTTCTTGTTTTTATCTTCTATTGATAAATGAATATATTACTCCGGTCGAGATGTATGATTA
ATTTTAGAACAAAACTTTTGGCAGCATGGCGATAAATGGTTGGGAGATGATGATACCTCTCGCTTTCTTCGCCGGAACCGGGTAACGTCCATTCTCCTCT
ATTGCTAATTGCTAATTTGTGATGATCTAATTGGTACCGGTTCAGTTTAGTCTAATTTTTGTACAATCATATTAAATATCAACTATCAACTATGTTAGGT
CGTTACAACGGACCCATGAAAATTAAAGGTGGGAAACTTACAATGAATGCGGAATAGATGTCATGTTGGGTTTGTATATAACATGGATTCTATTTTTAAT
TCAAATATATCGGAATCTAAAAACGGTCGTATATAAATAAATGTAATTACCAATCAGTATTTATTATCAACTATCAACTATACATAGTGAATGCATGTCA
ATGTCAAAATAATATACGTCGACAAAAATACCATAGTACTGTCAATTTTATTTGTGAACGTGGAATTTGCAATAAAACAATACAATACTTAATGGGGTAT
AATATTGATTAGATACATTTTCGAGGAACAATAATTTTGTGTGTGGGAATATTTAGGAAATTGAAACCTAACATTTGGCACATATATGGCTAGATCCTTA
CAGCTTTTGCTATCTTCTTCCGTGTCTGCCTTGATTTCTTCTTATCTTTATATTTGTCGTCTTGTCTGAATTAAGATGTATACGAGAATAGAAAATTAGA
GATAACTCTCCTTGCTATTATAGTTTTGTTTAATTTATAATTTTTTCATGTTCACTTGTTTTTATTCTAAATTTTTGTGTGGGCATCTAGATACAAGAAA
ACTATTAACATCTAGATACTTAATTTACGTGAACTATTGTAGTGTCCGTGTGGCGAACGAATTAGGAGCTGGTAATGGTAAAGGAGCAAGATTTGCGACG
ATTGTATCGGTAACACAATCGTTGATAATCGGATTGTTTTTTTGGGTGCTAATAATGCTTCTCCATAACCAAATCGCATGGATCTTCTCTTCGAGTGTAG
CCGTCTTAGACGCCGTCAATAAACTCTCACTTCTGCTAGCTTTCACCGTTCTTCTTAACAGCGTTCAACCGGTTCTTTCCGGTACGTAACAATTTTACTT
ACTTTATAAACCGAGTCAACGTTTTTGGTTGACTTTTTTTCTTTGGCTTACTGAGTAGGTGTGGCGGTTGGATCGGGTTGGCAATCGTACGTGGCATATA
TAAACTTGGGATGTTACTATTGCATTGGTGTTCCACTTGGGTTTCTCATGGGCTGGGGTTTTAAACTCGGTGTCATGGTAATATTCACGATTTTCTTCAA
CTATTCATTTTATATTTATATAGTTTTTTTTTTATTCAGTGGAATAATGATTTGTGGTTTTATTTATCTATTATAGGGAATTTGGGGTGGTATGATTTTT
GGAGGAACCGCTGTTCAAACCATGATCTTAAGTTTTATCACAATGAGATGTGACTGGGAAAAAGAGGTAGATTTGATATTTTTTGGTTTTGGTTTGTCTT
TGTTTAGCAAATTTGAGAATTTACTGATAACGTTTTCTTATATGTTTTATAAAATTTACAGGCGCAGAAAGCAAGTGCTCGTATTAACAAATGGTCCAAC
ACAATAAAATGATTCAAGATTTTGTTGAATCAACTATTAAATAATTTTGCAGCATAATATGGTTTTGGAAAACTGGTGTATGTTTTGTATCCAAATGTGA
TACAACATATTTAGAGCCGGTTCATAGATTACATAGGATCGCTGCAATTACTGCAAAATGGCCTTTGTGATTTTCTTTTTATAGCATGCCTTGTAATATT
ATTAGATAAAACTGCTTTATTTTAATTTAGTAAAAATAATAAAAAGTTATTGGTTTAACGTGCA

>AT1G66760
ATGAAGAAGAGTATCGAAACTCCGTTATTGTTGAACACCAAACAATCACAAGACGAAGATAAAGAAAAAATAAGATGGGAGAAGATGAAGAAAGTTGCTT
CAATGGCTGCTCCAATGGTCGCCGTGAACATGTCTCAATACCTTCTTCAAGCAACTTCTACAATGATCGTCGGTCACCGGAGCGAACTCGCTCTCGCCGG
AATCGCTCTAGGAAGCTCCTTTGCTAATGTTACCGGCTTTGGTGTTCTTGTAAGCAAGTATATGAACCTTTATATATATATATGTATTGGATTAATTTGT
TTCTAATTATTGTTGTATACTATATAGTTTGGACTTTCAGGTTCATTGGAAACACTATGTGGTCAAGCATATGGAGCAAAACAATATCACAAGCTTGGAT
CTTACACTTTCACTTCAATAGTTTTCCTTTTGATTATCTCTGTTCCGATTTCGATTCTTTGGATGTTCATGAACCAGATCTTGCTGTTGCTTCATCAAGA
TCCTCAAATAGCAGAGTTAGCTGGTGTGTACTGTCTCTGGCTGGTACCAGCTTTATTCGGTTACTCTGTTCTCGAGTCGTTGGTTCGATATTTTCAGTCA
CAAAGCTTGATTTATCCAATGGTCTTGAGCTCTCTAGCTGCTCTGTCTTTCCATGTTCCTCTCTGTTGGCTAATGGTTCATAAATTTGATTTTGGAGCCA
AAGGAGCGGCTGCGTCTATCGGTATCTCTTACTGGCTCAACGCGGTTTTTCTTTGGGTTTATATGAAACGCTCTAGTCGTTGTGTCGAAACGCGGATTTA
TATGTCCAAGGATGTTTTTGTTCATACAAATATCTTCTTTCAATTTGCCATTCCTTCTGCAATGATGTGTTGGTAAGTATGTACAACTTTATTAAAAATC
CATATAGAATTAACCAAGTGATGGTAGTCTAGTGGTGGTCATTGTTTTGTGGATAGGTGAAAGATTTAAAATCTTAGGTTACATAAATAAATGTGTAATG
GATTTTTTTTCCCTTCACTAATATTCTATTGACACTTATTTTCTTATTGCTCTTGCTTCCTTCAATAGCCTTGAGTGGTTAGCTTTCGAGGTCATTACTT
TGCTGTCTGGTCTTCTACCCAACTCAAAGCTCGAAACATCGGTTATTTCGATTTGGTAATGTATCGAACCGCAAAACTATATAATCTGTGATACTTATAT
TTTCTTTCATTTTCTAAGCCTTAATTTTTGGGATTGAGCAGCCTCACGACCTCTTCATTGCATTACAATCTAGTAAATGGAATTGGTGATGCAGCAAGGT
TTGTTCTTACTTTAATACTCTTACATCGAATTTTCACTTCATTTTATTTTCGAAGAATTAATGTTTCATTTTTTTTTGTTTCGTTGGTTAGCACCAATGT
GGCTAATGAGCTAGGAGCTGGGAATCCGCGAGGGGCTCGTGATTCTGCTGCGGCTGCAATCATAATTGCAGCTGTTGAGTCAGTTATTGTGAGCTCTAGT
CTGTTCTTGTCTCGCAGTGTGTGGCCTTATGCATATAGCAATGTGGAGGAAGTAATTAGTTATGTGACTGATATCACTCCTATTCTTTGTATCTCAATCC
TCATGGACAGCTTCTTGACCGTCCTCTCCGGTTAGCCTTTCTTAACACGCATCTCCGGTTTTGCAACCATGTTATTATTTTTTTGTGAACGTGAACCGAA
TATATGTTTTGTTTTGTTTAGGGATTGTGAGAGGAACAGGGTGGCAAAAAATTGGAGCTTATGTGAACATAACCTCTTATTATGTCATTGGTATTCCTGT
TGGACTTCTATTGTGTTTTCATCTTCACTTCAATGGGAAAGGACTTTGGGCTGGTTTAGTCACAGGATCAACATTACAAACTCTAATCCTATTTCTTGTT
ATTGGATTTACCAATTGGAGCAAAGAGGTGATTGTAACCGCGTAACTCGCTTTTTTCTGTTTCTAATCCATCATTCGATTTTTCGAGAAATCGAGCTAAT
ATTTGTTTACACATTTTTTCTTCAATGAAATTTTGCAGGCAATTAAGGCTAGGGAGAGAATTGGTGATGAGAAAGTTTGGAGACATGACTCATTGCTTAA
TTGAAGAAAAAAAGAAATACAAACTTTTGGGGGATTTTGATTGCTTCTTTTTTTGTGTGTGTTTGTGCAATAACCTTCAGTTGATTGTAATTTATATTGA
AAGTACATTATAGTCTTTCATATGATATTAGAGTGTAAGAAAGTTTGAAAATATATCTCAGTTAAAAAATGATCTGGTATATAATAGATGAATTAAAGAG
TGACCAAAGTTGATTGGTTCAAGCTTAAAACTTC

>AT1G66780
ATGGAAAATGGTTTCTCGTTGGTGCCCAAAGAAGAGGAAGAAGAAGAAGATTATAGTAATGAGAAATCTGAAGATCAGACGAGTTATTATTTGTCAACAG
AGATGATGAAGAAGGTAAGCTTCATGGCTGCACCAATGGTGGCTGTGGCTGCTTCTCAATACCTCCTTCAAGTTATCTCCATTGTTATGGCTGGTCACTT
GGACGAGCTTTCTCTCTCAGCCGTTGCTATTGCCACTTCTCTTACCAATGTCACCGGCTTCAGCCTCATCGTAAATTCCTCCTCCTCCTCCTCCTCCTTC
TCTCTCGACTTATAGACCTGTCCAAAGGACAAACATGCTAAGCAAAAAATTAGGGTCGCCAAATTTTTTTTATTTTTAAATATTAATGCAACTTCACTTT
TTTTAGTAGTTATATCTTTAGGACTACCAATTTTTTGTTTTGATAGAAACTTACACCTTTTCAAAGTTATGGGAGTGTACACATTTCTTGTTTCATAACT
AGGACCACTATTTTTATTGGACCGACTTTGCTGACTTAGATCGTTAGTTTGGATTGGCAGGTGCGTTAGAGACACTGTGTGGTCAAGCTTTTGGAGCTGG
GCAATTTAGGAATATCAGTGCATACACTTACGGCTCAATGCTATGTCTTCTCTTGGTCTGTTTCCCAATCTCACTTTTGTGGGTTTTTATGGACAAACTC
TTGGAGCTTTTCCATCAAGATCCTCTTATCTCTCAATTAGCTTGTAGATACTCAATCTGGCTCATACCGGCTTTATTCGGATACTCTGTTCTTCAATCTA
TGACTCGATTTTTCCAGTCACAAGGATTGGTTCTACCTCTCTTCTTGAGCTCTCTTGGAGCTCTCTTTTTTCACGTTCCCTTTTCGTGGCTTCTTGTCTA
TAAACTGAGATTCGGAATCGTCGGCGCCGCTTTGTCCATAGGTTTTTCGTATTGGCTCAACGTAGGTTTGCTTTGGGCTTTCATGAGAGACTCTGCTCTC
TATCGAAAAAACTGGAATCTTCGGGCACAAGAAATCTTTTTGAGCATGAAGCAGTTCATTACCCTAGCAATTCCCACTGCAATGATGACTTGGTAACAAA
ATCCTCTAAATTTTTTAAATTTGTTTGTTTTGATTTTCAATGGATCCCTGTCATTAGGGCTTCTTGATCTTTGGTCGTCATTGGATCTTTGATTCTATAT
TTTATGTTTTTTGGGCGTATGTAAAGCCTGGAATGGTGGTCGTTTGAGCTTCTTATACTAATGTCAGGACTCTTACCAAACTCAAAGCTCGAAACATCGG
TCCTATCCATTTGGTATTGTACAGATATCACTTTCTACAAATTTTAGTATAACATTTTTTCATTCAAACAAGCTTTTGACCTCTCAGTCTTTATTCTTTG
AACAGCCTAACAATGTCGTCTCTGCATTACGTTATCGTGAATGCCATAGGAGCAGCAGCGAGGTTTTATAGTTTCCCAACTGTTCATAACAATCTATCAT
ATCTATTTGTTCTTGAAACATTTCTCTGAACCATTGTTTTTGTCATATAATAGCACACATGTCTCAAACAAGCTAGGAGCTGGAAATCCAAAGGCAGCTC
GATCTGCGGCTAATTCTGCGATTTTTCTTGGCATGATTGATGCAGCCATAGTAAGCATCAGTCTCTACAGCTACAGAAGAAATTGGGCTTATATATTCAG
TAATGAGAGTGAAGTCGCTGACTATGTCACTCAAATCACACCCTTTCTCTGTCTATCAATTGGTGTTGACAGCTTTCTCGCCGTACTCTCAGGTAAACAG
TTCACATCAAAATCGAAAGTCTGTATACATTAGAATGTACAGATCGAAGCCTTTGCAGCTGTTACTTGACCACCAAGAAAGCTAAATGTTCTTGTTCTTA
GAAACCCTAAAATTCTTGCTTCTTCAGGAGTTGCTAGAGGAACAGGGTGGCAACATATAGGAGCTTATGCAAACATAGGATCGTATTATCTAGTCGGGAT
CCCGGTAGGTTCAATCTTGTGTTTTGTAGTGAAATTGAGAGGGAAAGGACTTTGGATCGGTATATTGGTAGGTTCCACTCTACAAACGATTGTTCTTGCT
CTTGTCACTTTCTTCACCAATTGGGAACAAGAGGTATATATACCTTTGCCTTTTTTATATTGTATTTTTCCTCTTCTGTTTTGCTAGAGTTTTGAATCTT
GTTCTGATTTGGGTTTTAGGTAGCGAAGGCTAGAGACAGAGTAATCGAGATGATACCACAAGAAATCATATGA

>AT1G71140
ATGGATTCGGCGGAGAAGGGCTTGCTTGTTGTGAGCGACAGAGAAGAAGTAAACAAGAAAGATGGGTTTTTGCGGGAAACGAAGAAACTTAGTTACATCG
CCGGTCCGATGATTGCAGTGAACTCGTCTATGTATGTTCTTCAGGTGATATCTATAATGATGGTTGGTCATCTCGGTGAGCTTTTCCTCTCTAGCACCGC
CATTGCTGTTTCTTTCTGCAGCGTCACCGGTTTCAGCGTCGTTGTATGTCTCTTTCTTGATCTTTCTCTTTTTCATTTTTATTAGCTTAAGATTCTAAAT
TGTGGTTGTGGTAATCACACAGTTTGGATTGGCTAGTGCGTTGGAAACTTTATGTGGTCAAGCTAATGGAGCTAAGCAATATGAGAAGCTTGGTGTTCAT
ACTTACACAGGAATTGTCTCTTTGTTTCTTGTGTGTATTCCTCTCTCTCTTCTCTGGACATACATTGGTGATATACTTTCTCTTATTGGACAAGATGCTA
TGGTTGCTCAAGAAGCTGGGAAGTTTGCAACTTGGCTCATACCCGCGCTCTTTGGTTACGCTACTTTGCAGCCGCTTGTTCGGTTTTTCCAAGCACAGTC
TCTGATTTTGCCTTTGGTTATGAGTTCAGTCTCTTCTCTCTGTATCCACATTGTCCTCTGTTGGAGCTTGGTCTTTAAGTTTGGTCTTGGAAGCCTCGGT
GCAGCTATTGCGATCGGTGTTTCTTACTGGCTAAACGTGACTGTTCTTGGATTATACATGACGTTTTCTTCTAGCTGTAGCAAGAGCCGTGCAACTATCT
CCATGAGTTTGTTTGAAGGAATGGGAGAGTTTTTCCGGTTTGGAATCCCATCTGCATCTATGATTTGGTATATCAAACTTCTCTTCATGCCTCTTTTGGT
TTTAGTCATAGAGTTGTTGACATGAATCTCTTTGGTGTTGTTGGATTAGCCTTGAGTGGTGGTCATTCGAATTTTTAGTCCTGCTCTCTGGTATTTTACC
AAATCCGAAGCTAGAAGCCTCTGTTCTCTCAGTCTGGTTTGTTTCCATTTTTCTTTTATCTTCTATAGACTTGGTTTTAGAATGGAATATTATCATACCA
ATCAGTTGCTTTCATTCTTGTTTAACAGTCTTTCAACACAATCCTCCTTGTACCAAATCCCAGAGAGTCTCGGTGCAGCAGCAAGGTTCTTTCTCACTCA
ACTTTCGATTTTGCAAAGCTATCTATCTAAAACCTGAAACCGCCTCTCTGTTGTTGTTGTTGTTGCAGTACAAGAGTTGCAAACGAGTTAGGAGCTGGAA
ACCCGAAACAAGCTCGAATGGCGGTTTACACAGCGATGGTTATAACAGGTGTAGAATCAATAATGGTGGGTGCAATAGTCTTTGGTGCAAGAAATGTATT
TGGTTACCTATTCAGTTCTGAAACTGAAGTTGTAGACTATGTAAAATCAATGGCTCCACTGCTTTCTTTATCGGTCATATTCGATGCCCTTCACGCAGCT
CTCTCGGGTTAGATGATCTCCTTCTATAATGTTTTAAGAGATCTAATTCAATGAAGTTAAGAGTTATAAAATGTGTTTACTGAAACAGGTGTGGCTAGAG
GATCAGGGAGGCAAGATATTGGGGCATACGTAAACCTAGCAGCATACTATCTCTTTGGAATACCAACTGCTATACTATTAGCTTTTGGGTTTAAAATGAG
AGGAAGAGGACTCTGGATTGGAATCACAGTTGGGTCATGTGTACAAGCTGTTTTGCTCGGTCTTATCGTAATCCTCACTAATTGGAAAAAACAGGTTCGT
TAAGTGAAAGTGATGTACTTTAATATGTTGATTTATGTTATGGTCAAATAAATTGGCTAGTGGGTTTAGGAAAGTGAAAGTGATGTGTATTGAATGATAT
TGGCAGGCGAGAAAGGCTAGAGAAAGAGTGATGGGTGATGAGTATGAAGAGAAAGAAAGTGAAGAAGAACATGAATACATCAGCTAA

>AT1G71870
ATGGAAGACAAAATCCAGTCAGATGATTTCACTTCCCATAAAAACCCAACTCTTCCTCAAGTCATTGAAGAGCTAAAAGAGCTCTGGGCTATGGTTTTAC
CAATCACAGCAATGAACTGTCTTGTCTACGTGCGCGCCGTCGTGTCTGTTCTCTTCCTCGGCCGTCTCGGTAGCCTCGAGTTAGCCGGAGGAGCTCTCTC
CATCGGATTCACCAACATCACAGGATACTCTGTTATGGTTGGACTCGCCTCGGGTCTCGAGCCAGTGTGTAGCCAAGCCTACGGTAGCAAAAACTGGGAT
CTCCTCACGCTCTCTCTTCACCGTATGGTCGTGATTCTCTTAATGGCCTCTCTGCCCATAAGCCTCCTTTGGATCAACCTTGGACCCATCATGCTTTTCA
TGGGTCAAAACCCGGAGATAACCGCTACAGCGGCTGAATATTGTCTCTACGCGCTTCCTGATCTTTTGACCAATACTCTCCTTCAGCCGTTACGTGTTTA
TCTAAGGTCGCAGCGAGTGACGAAACCGATGATGTGGTGTACGCTAGCAGCAGTGGCGTTCCATGTGCCATTGAATTATTGGCTTGTGATGGTGAAGCAT
TGGGGTGTTCCTGGTGTGGCTATTGCGTCTGTTGTGACGAATTTGATCATGGTTGTGCTTTTGGTTGGTTATGTTTGGGTTAGTGGGATGTTGCAGAAGA
GAGTGAGTGGTGATGGTGATGGTGGGTCTACTACGATGGTGGCGGTGGTGGCTCAGTCGTCGTCTGTGATGGAGTTGGTTGGAGGGTTGGGACCGTTGAT
GAGAGTGGCGGTTCCGAGTTGTTTGGGGATATGTTTGGAATGGTGGTGGTATGAGATTGTGATTGTGATGGGTGGTTACTTGGAGAATCCTAAGCTTGCT
GTGGCTGCCACTGGGATTTTGATTCAGACTACTAGTCTTATGTATACGGTTCCTATGGCTTTAGCTGGATGCGTCTCTGCTCGGGTATGTATCTTTATAC
TTTCTGTTATGTGAATGTAAATGGTCAAAATTATAGTTAAATTAAAGATGATTAAGTGGTCAAAATTTGAGTCAAAGCTACAAAGTTGATTTGAGTCATG
ATTAGACTAATGATTAGTGATTAAGTGGTGAAGATTTAAGTCTAGAAAACTATTTGACTAAGTTGATTTGGGTTTTGCATTTGAAGGTTCAAAATCATGA
AACTTTTGAATATTAATTTCGTTTTTTTTAAAAATGAATTATGTGGTGTTTATGATTGATATTGGAAAGAGTGGAAGTAATTATATTAAATTAAAGACTA
AAAAGACAAAAGTCTTGGAACTTGAAGGTACCAAAACATTTCAGTAGATGCAAGAATGTTTTATTCAAGAAAGATATGAACTTTTGTTCTTGTAATTGAC
ATAAGTTCTTTTTTCTGTGTGTGTTTTTCGAGGACCTTATTATGTGTTTAGAAGGTTCTCTGTTTCCTAGTGATTAGTATTTTGTTCGAGAAAATTTTGA
ATTTTGTTCTTGTATCTAATTATGGATTTACTCAAGGGAAGTTCTTAGAAGGCTCTTTGTTTCCTAGTTGTTGTTTTTTTCTTTATAAGTTTCTTAACGC
TTTTTCGAAAAGAAGAAAAGAGATGATAAAAAACGTGCAATGTAATGGGAAAATGTTACATCAACTTCCATTAATAGGTCACTCCGTGGTATGTGATTGG
ACGTTAACATACCTAAAAATAAAAATATATAAAAAAGTGGTTGAAAAGAGAGTAGTCAAGTGTGGTCTATTTTATTGTTGCCAATCTCATGATACTGTTC
AACCTCATTGATGTCCTTATCTTTCCTTTACACGTGACAAAAGTTTGGCTTCAATAACTTTTTTAAGATTTGGTTTCATTGATTTTCTCAGGTTGGGAAC
GAGCTCGGTGCAGGTAGACCTTACAAGGCCAGACTAGCCGCGAACGTGGCTCTAGCTTGCGCGTTTGTAGTAGGAGCATTGAATGTGGCTTGGACGGTTA
TTCTAAAAGAGCGTTGGGCTGGACTATTCACTGGCTATGAGCCACTCAAGGTCTTGGTTGCTTCGGTTATGCCAATTGTCGGGCTATGCGAGCTAGGGAA
TTGTCCACAGACCACGGGCTGCGGGATTCTTAGAGGGACAGGTCGGCCTGCGGTTGGGGCACATGTGAATCTCGGGTCGTTTTATTTCGTTGGGACTCCC
GTGGCAGTTGGACTAGCGTTTTGGTTGAAAATTGGGTTTAGTGGGTTGTGGTTTGGGTTGCTTTCAGCTCAAGCGGCTTGCGTGGTTTCGATATTGTATG
CGGTTTTGGCGAGGACGGATTGGGAAGGGGAAGCCGTGAAGGCAATGAGACTGACGAGTTTGGAGATGAGGAAAGTTGGACAAGATGAAGAGTCTTCATT
GTTATTGTTGGATGATGAGAAGTTGGGTGATGTTTTGTAA

>AT1G73700
ATGGAAGATGGTGTGACGCCTCCGCTTCTGATCACAGAGAAAGACACGACGATGATTCGTGTGAAGGAGGAGGTGAAGAAGCAGCTATGGCTTTCTGCTC
CACTCATTGGTGTTAGCCTTCTTCAATACTCTCTCCAAGTCATCTCCGTCATGTTCGTTGGCCATCTTGGCTCTCTTCCTCTCTCTGCCGCCTCTATCGC
CACCTCCTTTGCCTCCGTTACCGGCTTCACCTTCCTCGTACGTTTCTTCGTCCCATCTCTCACGATCCAGTCAAAAAAAAAAAAAGAGTGCATTCAATAA
CATAACCTTAGTTATCCTCTGTTTTGTAACTTTGTTCAAAGTTTGTGTGTATGTGAAACAGTTGGGAACAGCAAGTGCATTGGAGACACTATGTGGCCAA
GCTTACGGAGCAAAACTATATGGAAAATTGGGAATTCAAATGCAGAGAGCAATGTTTGTACTTCTTATACTCTCTGTTCCTCTCTCAATCATTTGGGCTA
ACACAGAACAGATTCTCGTATTGGTCCATCAAGACAAGTCCATTGCAAGTGTTGCTGGCTCCTACGCTAAATACATGATCCCGAGCCTCTTCGCCTACGG
ACTGCTTCAATGTATCAACAGGTTCTTGCAAGCGCAGAACAATGTGTTCCCTGTCTTTGTCTGCTCTGGTATCACTACATGTCTTCATTTGCTTCTCTGT
TGGTTGTTTGTGTTGAAGACTGGTTTAGGATACAGAGGAGCTGCTCTTGCTATTTCGGTCTCTTACTGGTTCAACGTCATTCTCCTCTCGTGTTATGTCA
AGTTTTCGCCTTCTTGCTCGCATAGTTGGACCGGGTTTTCGAAAGAGGCTTTTCAAGAACTTTATGATTTCTCTAAAATTGCTTTTCCTTCAGCGGTCAT
GGTCTGGTAAGTCATCAAACATAAAATGCTGCATTGTTCAGGTTCCAGTATCTGCATTTTAATCAAATTCTGTTTGAAACAGTTTGGAGCTTTGGTCCTT
CGAGCTTCTGGTTCTTGCCTCAGGCCTTCTTCCTAACCCGGTTTTAGAAACTTCGGTGCTTTCAATCTGGTAGATTTCGGTTATCTTTGTCTTATGGTAC
TCAGAGTTTGTGTACTTCTTCTTTATATTTGATCAACCTCATTTCTGCAACTTTTCAGTCTAAATACTTCCCTAACAATCTGGCAGATTTCGGTTGGTCT
TGGTGGCGCTGCAAGGTCAGTAACAAAATGTATCCAAGAGCTCATAAAAAGAAAAATCTCATCAAACCAACCTATCTCACTTTGTGTGTTTCTGTTAACT
TGCAGCATAAGGGTCTCAAACGAGTTAGGAGCAGGGAATCCACAAGTGGCAAAACTGGCTGTATATGTCATTGTAGGCATAGCAGTAGCCGAGGGAATTG
TGGTTGTAACAGTTTTGTTGTCGATTCGGAAGATCTTAGGTCATGCTTTTAGCAGCGACCCGAAAATCATCGCATATGCCGCATCAATGATACCGATTGT
TGCATGTGGAAACTTCCTTGATGGCTTACAATGCGTACTCTCAGGTTTTGAATGATAGAAGATTGGCTTTGGTTCCTTGTTTATATATGTCCGGTTCGAA
TCCTGGTCAAATAGTTTTGATTTATGGTTGCAGGGGTTGCTAGAGGATGTGGATGGCAGAAAATTGGAGCATGTGTGAATCTTGGATCATATTATCTTGT
TGGAGTTCCATTAGGATTGTTACTTGGTTTCCATTTCCACATTGGTGGTCGGGTAATAATCTTAAACTCTCCTTCTCATTCTCAAGTTCAAACACAAGAC
TAGTTTTATAGAAACTTTTATTTTGTGGTATTTTCATATTGTAGGGGCTTTGGCTGGGAATCGTAACAGCATTGTCTGTTCAAGTGTTGTGTCTTTCCTT
AGTCACTATATTCACAAACTGGGATAAAGAGGTAAAACCTTTTAACTGATCGGCTCAGTTTTATATGTATAATAACTCTGCCATAATGTGATTCTGTTTC
TTGTTTTACATGATTAGGCAAAGAAAGCTACGAACAGAGTCGGATCTTCAGATGACAAAGATGGTGACGTCCAATGATCAATAAACGTCTGAGGAAAAAG
CAGTTGCAAATGAGCTTAATGAGTGCTTTATTCTTGTATGCCCATATGAACTTATTGGGAATTTCTAATTGATGTGGCCGTACATTGGTCTTTAGAAAAC
TTTACCATTGTTACATAGTTATTGAAATTCCTTGGATGTGTTTCCATTCTC

>AT1G51340
ATGATGTCTGAAGATGGCTACAACACAGATTTTCCAAGAAACCCTCTATACATTTTCTTTAGTGATTTCAGGTAAAATATATTTTCTTGTATAATTCTGT
TTGAGGTCATGGCCTCAAGAAGTGAAACTTGAGAATTGGTTTTTCTTTGATGTATCAGATCAGTTCTGAAATTTGATGAGCTCGGTTTAGAGATAGCGCG
AATTGCTTTACCCGCAGCACTTGCTTTAACAGCTGATCCTATTGCATCTCTAGTTGACACAGCCTTCATAGGCCAAATTGGTAACAACAAGAACAACAAC
TCTTTTCATTTGTTTATTGTTATTTTATAAATGAAAATTATTGGTGTAATTTTCGGTTCTTGTTGTGGTGATGACTGATAGGTCCTGTAGAGCTTGCTGC
AGTTGGAGTTTCTATTGCTTTATTCAACCAAGTTTCAAGAATTGCTATTTTCCCACTTGTTAGCATCACAACTTCCTTTGTAGCAGAAGAAGATGCTTGT
AGTTCTCAGCAAGACACAGTCCGAGATCATAAAGAATGTATTGAAATTGGTATCAACAATCCAACTGAGGAAACTATAGAATTGATTCCTGAAAAACATA
AAGGTATATATTTGTTCTTGCTAACATAATCACTCCTCTGTTTTTTTTTGTGGTGGTAATAATCACAAGTATATTCATTTTTATTTCAGATTCTTTATCA
GATGAATTTAAAACCAGTAGCAGTATCTTTAGTATTAGTAAACCTCCAGCCAAGAAAAGAAACATACCATCAGCTTCATCTGCTTTAATCATTGGAGGCG
TTCTCGGCCTTTTTCAAGCCGTGTTTCTTATATCCGCAGCCAAACCTCTCTTGAGTTTCATGGGAGTAAAACACGTAACGTATCGATCTTTTGTTCTCTA
TAAATGATGTTATGAGATTCAAAATCACTTAACATGGTTTGATTTTTTCAGGATTCTCCAATGATGAGACCTTCTCAGAGATATCTATCTTTAAGATCAC
TTGGTGCACCAGCTGTTCTACTCTCACTTGCGGCACAAGGCGTTTTCCGCGGATTTAAAGACACGACAACTCCGTTATTCGCTACTGGTAATACTATTTT
TTTCATATGTTCAAAATCCTTAAAACAGAACAAAGCTAATGATCCACTTTACTTTTCTTGTTTGATGATTAATGATCCACTTTTTTTTTGTAGTGATTGG
AGATGTAACAAACATAATACTCGACCCGATTTTCATATTTGTTTTCCGCCTAGGCGTAACAGGAGCAGCCACTGCTCATGTTATATCCCAGTGAGTTTAG
TTTTGCATGTGAACCTTGAATAATCTCAAAATGGCCTCTACTTTAATTGACTAGTGGTTTCTATGTTCATTTTCAGATACCTTATGTGTGGAATACTCTT
GTGGAAACTGATGGGTCAAGTTGATATCTTCAACATGAGTACCAAACATCTTCAGTTCTGTAGATTCATGAAAAATGGTATTGTAAAATACTTCAAAGAA
AATTCAATGTGTTTACAATGAAATCTCTGATAAAATAACACTGTTTGGTTCTTGTTTTCTTGTGAAATATTTCTCTCCCAGGCTTTCTTTTGCTGATGAG
AGTAATTGCAGTAACATTCTGTGTAACTCTCTCCGCGTCACTAGCTGCACGAGAAGGATCAACTTCCATGGCAGCTTTCCAAGTTTGCTTGCAGGTTTGG
TTAGCTACTTCACTTCTTGCAGACGGGTACGCCGTAGCTGGCCAGGTTTTTAGATAATGATGTCTCTAACATTGCATCCTTTTACGATTAAGCGCGTGGT
TTAAAGTTTTAACAAATGTCTTTTCCTTTAGGCAATACTAGCGAGCGCGTTTGCCAAAAAAGACTACAAAAGAGCAGCAGCTACCGCCTCTCGTGTACTG
CAGGTACACACAATTTATGCATTTGTGTTTGCGTTTACATTATGTTTACGATTTTGGATTTATATGAAGAAAATATACACAGAAAGTATACATAATAGGT
AATTCAAAGGCAAACAAACAATGGAGGCCTATGTGTACTTTAGCTTATAAAGATTCGATTCTAGATCAATTTAAAGCTAAAGAACTAAATCTTGTGACAG
TTGGGATTGGTTCTCGGTTTTGTACTTGCGGTTATACTTGGAGCAGGATTGCATTTTGGAGCAAGAGTGTTTACAAAAGACGATAAAGTTTTACACCTAA
TTAGCATAGGACTTCCGGTAACTAATCATTTCCCATTAAACCACTAATCAGGATCAATATTATTACGTAACATTAATTTGGCTAAAAATCATTTCTTGTT
TCCTAAAGTTTGTGGCAGGGACACAACCAATTAATGCCTTAGCGTTTGTGTTCGATGGAGTTAACTTTGGAGCATCCGATTTCGGTTACGCCGCAGCTTC
ATTAGTAATGGTGGCTATAGTTAGCATCTTGTGTTTGCTCTTCCTCTCATCGACTCATGGTTTTATTGGACTTTGGTTTGGTCTCACCATTTACATGAGT
CTTAGAGCAGCCGTTGGATTCTGGCGGTAAAACTTTGTGAAACTCTCTGTTTCTTGTAGTACAAATGTAAAAACTTTTCCAACTTTCTTATAACAGAATG
TAAATGTGACTGTAACAGGATTGGGACAGGAACAGGACCTTGGTCTTTTCTTAGGAGCTGAAGAAGGAATTTTAGAGGGAAGAGCATGTTTTAACTGTTC
TTAAACCTTTATTTCTAATGAGGTTGTGTAACTAAATAAAAATACCAAGAGTACAAGTCTGGAGATTCAAATAATTCTATGCGATTTTTACTGCTACTCT
TGTAAATATTCAAGTTGTATCCTGTAATTAGAGGTGGTTAGTCCAATTTTTGGAGGTTTTATTTCAGATATTGTAGTTAAATATAGAAAATCGATAGAAC
ATATAGAAACTGATTTTTGTTTGGTTGACTATAGTGTTGAACTTCAGATTAATTTTTTC

>AT3G08040
ATGACGGAAACTGGTGATGATCTTGCTACGGTGAAGAAGCCAATCCCATTTCTCGTTATCTTCAAAGATTTAAGGTGTGTGTTTATGTATTCATGAAATG
GTGATGAAATTTTTGAAAGAAGTGATGCATAACATTAGTTTATTTATGTAAAATTGCAGACATGTATTCAGTAGGGACACAACTGGGCGAGAGATTCTAG
GCATCGCGTTTCCAGCAGCTTTGGCTTTAGCTGCTGATCCAATCGCTTCTCTGATTGATACCGCTTTTGTCGGGCGTTTAGGAGCGGTTCAGCTAGCGGC
GGTTGGAGTTTCCATTGCCATATTCAATCAAGCTTCTAGAATTACGATATTCCCACTTGTGAGCCTCACAACTTCATTTGTGGCAGAGGAAGACACGATG
GAGAAGATGAAAGAAGAAGCAAACAAAGCCAATCTTGTTCATGCAGAAACTATACTTGTTCAAGATTCTTTGGAAAAGGGCATTTCTTCACCTACAAGTA
ACGATACCAACCAGCCACAGCAACCTCCAGGTAAATTCCGCATATCTCACTCGACATTGATAACTTTTATTAAAGTTTCGATTGTTTTTTTACTGTTGGT
TTCTTCTCTCGATCTCTTTTGTTTCAATTTGTTGTTTTTTTGGTTGTATTAAACTTAGCTCCGGATACAAAGTCAAATAGCGGAAACAAATCGAATAAAA
AGGAGAAGAGGACCATTAGAACAGCATCAACAGCTATGATCTTGGGGTTAATCCTTGGCCTTGTGCAAGCTATTTTCTTGATTTTCAGTTCAAAGTTGCT
TCTAGGCGTCATGGGAGTGAAACCAGTAAGTTTTCAGAAATATACATATTTTGTTGGGATCTATAGCATAAAATGTTTTGACTAATTTGAGTTGAATTTG
GATAACAGAATTCACCAATGTTATCACCAGCACACAAGTACTTGAGCATACGAGCTTTGGGGGCTCCTGCATTGCTTCTATCTCTTGCTATGCAAGGCAT
CTTTCGTGGATTCAAGGACACCAAAACTCCTCTCTTTGCCACTGGTAATTAAGTTGTTAACTTAGATCATCTTTAATGATCACTCTCCTTACTTCTTATA
ATATTTTGCCTTAATGCGTGAAACAGTCGTAGCAGATGTTATCAACATAGTTCTCGACCCCATCTTCATTTTTGTGCTTCGTCTAGGGATCATCGGTGCA
GCCATTGCCCATGTCATTTCTCAGTAAGAGAAATCACTAAAAAAATTCCACACATGCAAAAGTGATCATTATTGAACAAAATCGCTAGGCGCACTCTTGT
TTTTCTACAGCTATAAATAGACTTGTGAAGTCATAACCTCAAACAAAAACAAATGATTTGTTTGTGTACGTGAAGGTACTTCATGACTCTAATATTGTTC
GTCTTCCTCGCAAAGAAAGTTAATTTGATTCCACCAAACTTCGGGGATTTGCAGTTTGGAAGGTTCCTTAAAAATGGTACGTATGGATGCATATTTATTA
AAAGTTGTGGTTCTTGCAATAATATTTTTTTTTAAAAACAAGATCCGTCGTAGGAGCTAATGCACAGAGTCCAAAAATAAATTAACAAAAAATTTATCTA
TATAATAATAGAATTCAATCAAATAAGGTCTATATTTAAAATATTGAATATTTTGAAATATATAGTTAAGAAAATGAGAAATGTGGATATATGTCTAACA
AGTATAGTATTAAAAATGAAAGGGCTACTATTGCTGGCGAGGACCATAGCAGTGACGTTTTGTCAGACCTTAGCAGCAGCAATGGCGGCGCGGCTGGGTA
CAACACCAATGGCTGCTTTTCAGATTTGTTTACAAGTATGGTTAACTTCTTCTCTTCTCAATGATGGTCTTGCCGTTGCTGGTCAGGTAATCATGTTTTC
TCGTTGTATTAATTTATGTATAGTTTATATGGTTGATCAAGTTGTATGTAGAAAATGATCATTCAATACGTTGCAGGCGATTCTGGCTTGTTCGTTTGCT
GAGAAGGACTATAACAAAGTGACTGCTGTTGCATCCCGTGTTCTACAGGTTCGGTCCAAAAATCACATTACCAAACCTTTCTTTAAAAATAAAATAATTG
TGTAACTAAAACAGAAATGAATTTGATACGCAGATGGGTTTTGTGTTAGGACTTGGACTGTCCGTTTTTGTTGGACTAGGTCTCTACTTTGGTGCCGGAG
TTTTCTCCAAGGACCCTGCTGTTATTCACCTCATGGCCATCGGAATACCGGTAACTAATAATCAAATAATAATTACTATAGTATAAAAATCATTTTAAAA
GAATTTTACTAATGAGAAGAGGTTATATATATTTATGCAGTTTATAGCAGCAACGCAGCCAATAAACTCTCTCGCCTTTGTATTGGATGGAGTCAATTTT
GGAGCATCTGATTTTGCTTACACTGCATACTCCATGGTATGCACACTATATATACTATGAAATGATTAAAATTCCTTTTTTTTTTTTTGAAATGACTTAA
ACTTTGTCTATCTTTTTTTCTTGTAATCCAATTATGATAAATCAGGTGGGAGTGGCGGCCATAAGCATTGCAGCAGTAATATATATGGCAAAGACCAATG
GTTTCATAGGAATATGGATAGCTCTTACAATCTATATGGCTCTCCGGGCTATTACTGGAATTGCCAGGTATTTAAATTGGGCCTTTACTATAGCCCACTA
TAGTAGAAGCAGTATTTGACTGAGTGTTTGAATTTATGCAGGATGGCGACAGGAACTGGACCGTGGAGGTTCTTGCGTGGACGATCATCCTCTTCATCTT
CCTAGGACTTAGTTTATTTATAACGAGTTGCATCTCTTCTTCCTTCTTCGTTTTTGTTTATGGTTCTTGTGTTTGTTTTTCAACATTTTGTTCGAGAGAC
CGTTATCATATTATCAGTTTCACATAAATAATGCATATTTTTAAGTCATTAAAATATGGAGCCCTCTGCCCTCACTGGCTTTTCTACCCAAATAGAATAT
TCTGTATGAGTATGTTTCAGCTAGACTAGATGGTTCAAAGATATCCGGTGTCCAAGTGTCGATTTGGTGTTGGTTAAAAAAAATGTAAGAAAAAAAAGCT
GGATCTTATCCTTTTACTAAA

>AT2G38330
ATGGCGGCGGTCGCTACCTCCTTCTGTTTCTCTCCCCATCGATCGCCGTCACGTTTTGGAAACCCTAATTCATCCATTCGAAGAACAATCGTCTGTAAAT
CATCTCCTCGCGATGAATCTCCAGCCGTCTCCACTTCTTCTCAGCGACCGGAAAAGCAGCAGAATCCTCTGACTTCACAGAATAAACCGGATCATGATCA
CAAACCGGATCCTGGGTTCGTACCTTAGCCTAATAATGCTTCTTCTGTATTCAACTTTGAATGGTTTCTAATGTATTTGATTTTTTTGGGTTTAGGATTG
GTAAAATTGGAATGGAGATAATGTCAATTGCATTACCTGCTGCATTAGCTTTAGCTGCTGATCCTATAACATCTCTTGTCGACACTGCCTTCGTTGGCCA
TATTGGTAAATACTTACTTTTTGCTTGGTTTCAACAATTTCACATTTTTCGAAAGTTCACATTTTTAACATTCATATGTGTAATGTGACAGGTTCTGCGG
AATTAGCTGCAGTAGGAGTGTCAGTTTCTGTATTCAATTTGGTGTCGAAGCTCTTCAATGTTCCTTTACTAAATGTCACAACATCGTTTGTTGCGGAGGA
GCAAGCAATTGCTGCTAAGGATGATAATGATTCTATAGAAACAAGTATTTTACTTTCCTTAAAGCTTATAATGAAAAATGTTTTTATTGTTTTCTTCAAA
GATTGTTTCTTTACTTTGAATCTGTTGTTTATTTGTTGGTGTTAAAGGCAAGAAAGTGCTGCCTTCGGTTTCAACTTCATTAGTTCTTGCTGCTGGAGTT
GGTATTGCAGAGGCCATTGCGCTATCTCTCGGGTCTGATTTCTTGATGGATGTCATGGCTATACCTTTTGTAATGTCTCTAAGCTCACGTTGAACTTCTT
TTATATAAGCTGTTATCTTTGAAGTTTTGTATAGCTGATCGCTCTTCTTTCTCGGTTTGTAATTTTTTTAGGATTCACCAATGCGGATACCAGCAGAGCA
GTTCCTCAGACTTCGAGCGTATGGTGCACCACCAATTGTTGTTGCATTGGCTGCGCAAGGAGCTTTTCGAGGTTTCAAGGACACAACAACGCCTCTATAT
GCCGTTGGCAAGTATTGCACAATCATCTATTTTTTTTGTATTTATGCATGAATGGATCTGAGGAAATAAATAGTATATGCGCATTAGCTCACTAGACCGT
ATATATGCATTAGCAGTTTCACATACATGTTTCTAATATGGTGAACTCTATATCAACAGTTGCGGGGAATGTACTTAATGCGGTATTGGATCCAATCCTG
ATATTTGTCCTTGGTTTTGGTATCTCTGGTGCTGCGGCTGCTACTGTGATTTCTGAGTATGTCCAAAAATGTGGTAATAGACTCGTTTTCTAGTAAAGCA
TATCTATCTTAATTTGTGGCTTCTTATGTTTCTCACTTGTCAACGTTTCTTCAGATACTTGATTGCATTTATTCTTCTATGGAAGTTGAATGAGAATGTA
GTTTTGCTCTCTCCTCAAATCAAAGTGGGAAGAGCCAACCAGTACCTCAAATCAGGTAATTCCTTAAAATTTTCAAGTTTTCTTTAAACGATTCAGAAAG
GCTACTATATGAAATGTATTGATTCATGCTTAGGTGGGCTTCTCATTGGTAGAACGGTGGCTTTGCTTGTGCCATTCACATTAGCTACTTCGTTAGCAGC
TCAAAATGGACCCACTCAAATGGCTGGCCATCAAATCGTCTTGGAAATCTGGTTGGCTGTCTCTTTACTCACCGATGCTTTAGCCATTGCTGCACAGGTC
TAATATCTTTTGCAAATCATCTTCGAAACAGACAATCTCTACCAAGATTTACTGTGATATAAGAATCCCATTAGCATGATCCAAGATTACCTTTTGGGGA
GAAGATTTTCACTTATATTTTCTACCTCTATTTTCAGAGTCTTCTTGCCACCACTTACTCTCAAGGAGAATACAAACAAGCCCGGGAAGTTCTCTTCGGA
GTCCTTCAAGTTCGTATTCATAATTCATTACATCCCTAGTTTATATCCTACCCTATATATTCGATGTTATAATGTACAATTGCAATCTTTTAAGTAGGTA
GGTTTAGCAACTGGAACTGGTTTGGCTGCTGTATTGTTCATCACTTTCGAACCATTTTCAAGCTTATTCACAACGGATTCAGAAGTTTTAAAGATTGCTT
TGTCAGGGACCTTAGTAAGATCTTATCTTTTAATCCAGAAAGAGTTTGAAAAGGGTAGTCTCAGACAATATCTAAATAATGTTGGCTGGATGCAGTTTGT
GGCTGGATCTCAACCGGTGAATGCTCTAGCGTTTGTTTTGGATGGGCTCTATTATGGTGTCTCTGACTTCGGATTTGCCGCTTATTCTATGGTCCCTTTT
CCTTCTTCATCAATTGGTCGTTTGATTCTCCCTTTTCTTCACCTGGAAAAAGTTGATTATTTCTCATTTTGGAACAGGTGATTGTCGGATTCATATCTTC
CTTGTTCATGCTTGTGGCTGCACCAACGTTTGGCCTTGCCGGGATCTGGACTGGTTTGTTCCTCTTCATGGCGTTGCGGTTGGTTGCTGGAGCCTGGAGG
TAAACAATTAATTAAAAAGACCGTTCTAGTTTCAAGTTTTCAACCCATCCGAAATTTTTCTTAAAAGGATACTGCGTCATGTTTCAGATTGGGGACAAGA
ACCGGTCCATGGAAAATGCTATGGTCTGCTCCAGAGAAGCCAGAATGAAGCGGATCACTGTTTTTTGCGGTATGATGCGTGACTCTTAAGTTAAGATAAA
TGAAAATGGAGTAAACTAACAATGTAAAAAACATAGTCTCATAGTCATAGTATATTGATGCAGCATA

>AT4G38380
ATGGAGTCCAGTAGAGTAGTAGTGGGTGGTGGGCTGCCCTTGGCGAATAGGAGGAACTCTAGCTTTGCCAAACCCAAAATCCAACAAGGGACTTTTCTAC
CTCTATCTCGGATCAATAATGTCTCTGCCCCCCAAAAATGCTCCCTTCACACCAATCCAAACCCCATGTTCCCTTTTGTTACTCGCCGCAAGAGCCAGAC
TAACCCTGATTGCGGTGTCGTCAAGTTGGGGGAAGAAGATGACTCTTGCTCTTCACTGGACAAACTCCCGTAAGGCTATTGAGGTGTTGCGTTATCCCTT
TGTTACTCTTTGGCCATGTTGCTTTGCGTTTCTTGCCTATGTAATGCTTTGGTCTCCGTTCTTGCTAGGGAGGTTAATGGGGTTCACACTGGTGTAGCAC
GTCCTGTCGATATCAAACGAGAACTCGTGATGCTCTCTCTTCCAGCCATTGCTGGCCAAGCTATTGATCCTTTGACGCTGCTAATGGAGACTGCATACAT
CGGAAGGCTCGGTATTTTTCCTTTGCTTCTCTAGAGTTATTTCACCATGGAAGATGTTGTTTTGAGAGTTCTAAGGACTCCCCTTCTTTCCAATATGCAG
GATCTGTAGAGTTGGGTTCAGCTGGCGTTTCCATGGCCATTTTCAATACCATATCAAAGCTCTTCAACATTCCGCTCCTCAGCGTTGCCACTTCTTTCGT
CGCTGAAGATATTGCAAAGATTGCCGCTCAAGATTTAGCCTCAGGTATACGTTGATAATAGCTTTTTTCTCTTCCCAATTTTTCCCAGCCTTATATCTCT
TTGAATGGATTTACAGAAGATAGTCAGAGTGACATACCTTCTCAAGGTTTACCAGAAAGGAAACAGTTATCTTCAGTGTCAACAGCGCTAGTGTTAGCCA
TTGGAATTGGCATCTTCGAGGCACTGGCATTGTCTTTGGCATCTGGACCCTTTCTAAGGTTAATGGGTATACAATCTGTAAGTTCGGTCCAGAGAGTGCT
TATTGTCTTCTATGTCTTACGAAATTTCGTGAGAAATCTATGCTGAGGAATGCATGTTTTCTGTCTTTTTTTTTACCTGAAACCCAGATGTCAGAAATGT
TCATCCCTGCGCGGCAGTTTCTTGTCCTTAGGGCGCTTGGTGCTCCTGCTTATGTGGTTTCCTTAGCACTTCAAGGCATTTTTCGTGGATTCAAGGATAC
AAAAACTCCAGTCTACTGTTTAGGTTAGCATTCTTTGAGATCTTGTTACATATCCAAGAACATTAGATTATCTTTATTGTTCTCGGTTTACATCAGTTCT
TTCGTTCCCTAATTTCCATAATTCAGGTATTGGTAATTTTCTGGCTGTATTTCTATTCCCTCTGTTTATATACAAATTCAGGATGGGTGTAGCCGGGGCA
GCAATCTCTAGTGTCATCTCCCAGTATGTATCCATAGATCTTTTTTCTTTTCCTGTTTTCCTCCTTTGGTCAACCTTGTAGGATGGTGCTAAACCCCTTT
CCTCTGATTCATAGGTACACTGTTGCCATTTTGATGCTTATACTCTTGAACAAAAGAGTTATACTGCTTCCTCCAAAGATTGGGTCACTAAAGTTCGGCG
ATTACCTAAAATCAGGTATGTAGACACTGGTTTCTCCCTTATGGGACTTATGGATGTAAGCACTGTATTGATATTTCTAGGTTTTAAACTTGACTTGAAT
TATAGGGGGATTTGTTCTGGGAAGGACTCTTTCTGTGCTCGTGACCATGACTGTTGCCACATCAATGGCGGCTCGTCAGGGAGTTTTCGCAATGGCAGCA
CATCAGATATGCATGCAAGTGTGGTTGGCGGTATCTCTGCTTACTGATGCACTAGCTTCATCTGGACAGGTATTAGATTCTCAGCTTGGTTTTCATACCT
AGAGATTTTGGCTATAGCTTTCTTCATCTCTTTGGTATTAAATAGAATGTAATTAAGCCTCGTGTGTCTTGTTGAGCAGGCCTTGATCGCGAGCTCTGCA
TCCAAAAGAGACTTTGAAGGTGTGAAAGAGGTTACTACTTTTGTTCTGAAGGTCTGAGCCTACTTCCCTTTTCGCAGTTCATATTCACTTTTTGGGGATG
CTACTTGATCTCTTGTTATATATATATATATAGAGAGAGATGTAACGTGTTTGGTGTTGTACAGATAGGAGTGGTGACTGGGATCGCACTGGCTATTGTG
TTGGGGATGTCTTTCAGTTCAATAGCTGGTTTGTTTTCCAAAGACCCTGAAGTTCTGCGGATTGTGAGAAAGGGTGTATTGGTGAGTGATGTAATTACAT
AGAGTGGGCCGAGCTTTTCCTGTTATATTCACGTAACATGCATTCAGTTTGTAGCGGCGACTCAACCAATAACAGCGCTAGCGTTTATCTTTGATGGGCT
GCACTATGGGATGTCTGACTTCCCCTACGCGGCTTGCTCGATGGTAAGGAAGAGAGAGAGAGAGAGAGAAGTCCTCTTTGTTAAAAGAAAAGATAAGATA
TAGGGTGATTGATTGATTTGTGTGTGTGTGGCAGATGGTGGTGGGAGGAATATCATCAGCGTTCATGCTGTATGCACCGGCAGGGTTGGGGCTAAGTGGA
GTGTGGGTGGGGCTGAGCATGTTCATGGGATTGCGGATGGTGGCTGGATTCAGCAGGTAAAGAAAGAGCTACCTGTATCTATCTATAAATAAATACAAGG
TGAACCAAAAGTGTAATTTTTGTGGTAATAATAAAGCTCTCAAATGTGTGTGTGTATGGTAGATTAATGTGGAGGAAGGGTCCATGGTGGTTCATGCATA
CCAGTGACAAGGTGAGAGAGCCTCTTCTACGCTTCTTCTTATAGTTTTTATTCTATTTTTTGGGGACCTGCAATTGCAAAGCTTTTCTTGTTAACTCTGT
TTCCTGTGGATTATATGGCAGCGTCTTGCTTAA

>AT4G39030
ATGCTAATCAAATCCCAAAGATTGACTCTTTTCTCTCCTCTCTTGTCCAAAACAAGACGGATCCCGGTTAACTCCCACCAAACACTGGTCGCAGAATCGG
TGATAACTCGGAGAACACTCGGTGCGATCACCGCAACTCCGAGTTTTCATAAAAATCCGGTGGTGATTCGACGGAGGATCAAATTAGAGAGAGTTACGAG
GAACTGCGTCAGAATTGATCGGGAAATCGACGAAGAAGAAGAAGAAGAGGAGAAGGAGAGAGGGGATCTGGTGAAACAGAGCATATGGGAACAGATGAAA
GAGATAGTGAAGTTCACAGGTCCGGCGATGGGGATGTGGATTTGTGGACCGTTGATGAGTCTCATCGACACGGTCGTCATCGGCCAAGGAAGCTCCATCG
AACTCGCTGCTCTTGGTACGCTTTTCAATCATACTTGTCTTTCCGGTTTAGTAGCCAATTTTGAACCGGTGGACTGGTCCCCTACCCAATAGCTAAGCTG
TAAGATTCATACACTGTTTTTGGTTCCTTTGTTTAGTCTCTTTCGAATATATTACACAGATTTGGAACCAATAATAGTTTTAAAAACAGGTAAACAAATT
AGGCAAGTGTCCAGCTATATCATCTTATTATTTTAATCATTTTCCAAGCCAATCATTAGATTTGTGTCGGTTTACCAACTTCGAAAATTTAGTAGTTGTG
TAACGTTTTTCACGATTCTTCTAGACAGAAAAAAATATAATCGGTAACATAATTAAAAGAACAAAATACATATGTTAAAGTTAAATATGTTGGTCTGAAG
AAAAGGCAAATGGTTTTAGTCTCGTTGGTCAAAGTTAAAGACCGTTTTCAAGCATTTGATTATACAAATTTGACTAGTCAACGCAAGGCTAACTAACATA
ATTCAATGGTTAAAAAAGAAAAAATTGTTTGATTTTTGGTGAGAATACGGTAAATAATTGTTAGTATATTTTATATGATGGCTGAGAAAATTACCGGTTT
AATAGGACCGGGAACAGTACTATGCGACCACATGAGTTATGTCTTCATGTTCCTCTCCGTGGCTACATCCAATATGGTTGCTACTTCTCTTGCCAAACAG
GTTATTTACTTTTTACTCTTTCAACTTTGTTTTCTTCTTCTTCTGATGTCGAAACATCTCAAATGTTATTTATATTTCTTGCAGGACAAGAAAGAAGCGC
AACATCAAATCTCTGTTTTACTCTTTATTGGATTGGTTTGTGGACTAATGATGCTTCTGCTCACAAGATTATTCGGTCCTTGGGCTGTTACTGGTAAACA
TTTTTTAGTACAAAAGTATGTTTCCGTTTTAAGAAATATTTGAGTGAAATGTGTATTTACACTCTTGTCATGGTTTTTTTGCAGCTTTTACAAGGGGGAA
GAACATTGAGATTGTCCCTGCAGCTAATAAGTATATTCAGGTTCTTGTTCGTTTGATCATTCTCTGTTTCAAATTCTTCTGATGAATGGTGTCTCTCTTT
AACTGGAATCTCTCTGTCTCGCAGATTCGAGGCTTAGCGTGGCCGTTTATCCTTGTTGGATTGGTTGCTCAAAGTGCAAGGTTTCTTACACTTCCCTTCT
TATTAATCAGCTTTAACGTTCGATGTTCTGTGTCGATTTTCCGCCTCTTTATTACTTAATTTGATGTGAGAATCTGTCTCAGTCTTGGAATGAAGAACTC
ATGGGGACCTCTTAAAGCATTAGCTGCAGCAACGATCATTAACGGTCTTGGCGATACAATCCTATGCTTGTTTCTTGGACAAGGTATCGCTGGAGCTGCT
TGGGCAACAACTGCTTCACAGGTAATATTAATTATAGTATCATGAAGCCCAACACTTGAAATGTAAATGCAGAAGATTTCATTACGGATTTATGTGTTTG
TGTGTTATGTTATAGATTGTTTCGGCTTATATGATGATGGATTCTCTGAACAAAGAAGGCTACAATGCTTACTCTTTTGCGATCCCTTCACCGCAAGAAC
TATGGAAGATCTCTGCACTCGCTGCACCTGTTTTTATCTCCATTTTCTCCAAGATTGCTTTCTACTCTTTCATAATTTACTGTGCTACTTCCATGGGAAC
TCACGTTTTAGCCGCTCATCAGGTACATTACAAAACAGAGATCTTTATGCCCAGTCATGTTGGTGTTGTATATTTATAATTGTGGTTTTATTACAGGTGA
TGGCTCAGACGTATAGGATGTGCAATGTATGGGGTGAGCCACTCTCTCAAACGGCTCAGTCATTTATGCCAGAGATGTTATATGGTGCGAACCGTAATCT
TCCCAAGGCTAGAACGTTGCTTAAGTCCCTGATGATTATTGGAGCCACGCTTGGATTAGTCTTGGGAGTTATCGGAACAGCGGTTCCAGGCCTGTTTCCT
GGTGTCTACACACATGATAAAGTCATCATATCCGAGGTCTGTTTTTGTTTTTCAAATCAACATTTGTTTCCTGTGTTTTTGATTCTAACTTGGTCTAATC
TGATTCTTGATATGTTTGCCAGATGCATAGACTGCTTATACCTTTCTTCATGGCGTTGTCTGCATTGCCCATGACAGTATCCCTCGAGGGTACATTGCTG
GTAAATTACAAACTCTTGTTCGATTAGGTGGTTTCTTGAGAAGCAAGCAGCTGAATAAGTCTCTATATTTTTCAATCTTGAAACAAGATAGTATGCTTAA
ACCAAAGGTTGTTTCTTGTTCACCAGGCGGGACGTGATCTCAAATTCGTCAGCTCAGTGATGAGTTCAAGCTTCATAATTGGTTGTCTCACACTAATGGT
ACTTTATAGAGTCTCTCATAAACCTTAACTACGTTTATTAATCTTCAAAGACACTTTCAATTTGAGCAAATCTAAAATACTTTTTTGTTGTTGATAATGA
CAGTTCGTGACAAGAAGTGGCTATGGTTTACTCGGCTGCTGGTTCGTTCTCGTCGGATTTCAATGGGTAAAGACAGACATACACAGCAACATTTTGTTAT
CAGAGATTTTCTCTTTATCCAAATCTGTCTTTAACCAAATTATGGTTAACATTGCAGGGCCGGTTTGGTCTATATCTACGACGGCTTCTTTCGCCTGGAG
GCATACTTAATTCAGATGGGCCGAGTCCATACACGGTGGAGAAGATTAAATCCATTTAAGTCTCAGTTTGATGATCTCATTGATTATCTAAGAGTTTGCC
AACAAATGGCTAATTATGATATATCAGGCACCAATGTCAAGAAACGGCTAATTATTGTCAACTTTTTTCTTTGGTCAGAGGCTCAATGTAAATTTAAAGC
ATAATAGACAAATAATATATACAAGTGTGGTTAGTTCAATCAGTTAGAAAAGATCAAATTCACTGATAGATCGACTCTTCACAAAGCTTCCCAGCAAAGG
AGAATTTGGCATAAAAGATCAATGTGATTGTATTTCTAATTGTATTATTATTGGAGAAATGAAAATGCATCACTACTCTTGAGAT

>AT2G21340
ATGCAAATTCAATGCAAAACCCTAACTTTTACAGTTTCTTCGATTCCTTGTAACCCAAAGCTACCATTCCCATCTTCCCTCACTTTACGGTCATGGAATC
CTTCATTCCCGAGTTTCAGGAGCTCCGCTGTTTCCGGACCAAAGTCATCACTGAAGCTGAACAGGTTTTTAAGAAACTGTGCAAGTACGAATCAGGAGCT
TGTTGTTGATGGAGAAACCGGAAATGGGTCGATTTCGGAGCTCCAAGGAGATGCAGCAAATGGTTCGATTTCGCCGGTGGAAGTGGAAGCAGAAGTAGAA
GAAGTGAAGGTAGATGATTTGGCGACTCAGAGCATTTGGGGACAGATGAAAGAGATCGTCATGTTTACCGGACCTGCCGCGGGATTGTGGCTATGTGGGC
CGTTGATGAGTCTCATTGATACGGCGGTGATTGGTCAAGGAAGCTCACTCGAACTCGCTGCTTTAGGTATATACCATAGAATCTGAGTTTTGCTTGACTT
GATTTCATAAATTGTTGGTTCTTGGCTTTTAATTCTTCAACTTGAATTGGTCTCTTTGCTCTTTGTTGTAATATAATTCAAGTCAAGAATGATTTATGGA
CAATGTTTTACCAGCTTAATCATACAAAAAGAACAAAACTTTTAGCCTCTTTTCTGTTCAGTTTTCGCTTGTCTCTGTCTAACGAGTGAGGAGCTTTTTT
CTCTTTTCATCATCTGTGTGTAACCTTGAAATCTAAAGTGGGCATGATGTGCTGGAATAGCACTAACCTTTCTTTAGTGACGTATTTAATGGTGCTTGAG
TTTTGTCTGATTAGTATATAATTTACTGAAGGAAAATAGGATCTTTAGGTTCCATAAAGCAATGTAGCTTTCTTGTTTGATTGGCAAATTCGATACAAAG
ATGTTTGTAAGTTTCAGGTTTCAGTCATGGCTTTGATTACTCGTGACTCCTGAACATTTGATTTTGATTTCATATTATACCTTGGATGTGTTACTTGAAC
TGGGAACATCCGATTATTCTTCCCTTTACTATGTTCCACGCTAGGTTCACTGGTTGAAGTAACAGTAATTTAAATTTCACTTTGGATGAACCAGGTCCTG
CTACCGTCATCTGTGATTATTTGTGTTATACGTTCATGTTCCTCTCAGTTGCGACTTCAAATCTTGTTGCTACCTCTCTTGCTCGGCAGGTCAGTTTATC
ATTCTTGGACTATGAATTTGGCCTATAATACCTTTTATTCATTAATCATAAGCAATTTCCAGGATATTTTCCAATTGGACACAGTATTAGTAACTTCTAA
TAGAATAGTGCTTATGCAGGATAAAGATGAAGTACAACATCAGATATCGATCTTGCTTTTCATTGGGTTGGCTTGTGGAGTCACGATGATGGTGTTGACA
AGACTGTTTGGTTCCTGGGCACTAACTGGTAACAAGTGATCTTTGTATCTGAATAGAAGTTTATGACTAGTAGCAAATCAACAGACTGTTGACTGTTCAG
TCTTCTTTCAGCTTTTACAGGGGTAAAGAATGCCGACATTGTTCCAGCAGCTAATAAATATGTTCAGGTCCGTACTATATCTTAGTAAACTCTACTGTGG
GCTTTGGTGAGCTTGTTGGCTCTATGTGTATAGAAAAATAGTATGGCTTTTCCTTGTGAACCTGTCTGGAGATGTACAACTTATACTAAGTTCGATCCAT
GCTAATAGCCTTGAATATTGTTGATTGTTTTTCCATATTCTCAGATTCGTGGTTTAGCATGGCCAGCTGTTCTCATTGGATGGGTTGCTCAAAGTGCAAG
GTCCCTTTATACCCCATTTTCTTCTGCGTCTTGCATTTTTTGCTCTTCCAAAGTTTCAGCATTGTCATACAATTCTGGCTGTGGGATCTTAATAGCCTGC
AAGGATTATATTCCACTGTTATTGTGGTGTAACATCCTCTTTTCTTATTTGTTTGTCTTAGTCTTGGTATGAAAGACTCATGGGGACCTCTTAAGGCTTT
GGCGGTTGCTAGTGCAATAAACGGTGTTGGTGATGTGGTCTTATGCACCTTTCTAGGATATGGTATAGCAGGTGCAGCTTGGGCAACTATGGTGTCACAA
GTAAGCTGAAATCTTTAAGATTCCAAAAAGTTCTGATTTTGGAACTGAAATCTTCTTGTCTGATTCAATATCATATCAGCTAGTTAACAATATGGTCATA
ATGCGAGGTGTTTTAGGTTGTTGCTGCTTATATGATGATGGACGCATTGAACAAGAAAGGATACAGCGCATTCTCATTCTGTGTTCCTTCTCCAAGTGAA
CTTTTGACGATTTTTGGACTCGCTGCCCCTGTCTTTATAACTATGATGTCAAAGGTTAATACTTCACTTGTATCTATAGAATTGCCACAAGATCGTCTCT
TCCTTATCTGAAATTTGTGTCTTGTCCCTTAGGTTTTGTTCTATACGCTCCTTGTGTACTTTGCTACATCAATGGGTACAAATATCATAGCTGCTCATCA
GGTGATATGTCCTTTAATATCTCACCACCAACCATGTTTCTGATTTGAGTTTTCTCTATAACTTCTTTGGCTCTTTTGGTCTCTAGGTTATGCTTCAGAT
ATATACCATGAGTACGGTTTGGGGGGAGCCTCTCTCTCAAACTGCACAGTCCTTTATGCCTGAGCTTTTATTCGGAATCAATCGTAATTTGCCTAAAGTA
GGTCATAAGTTGTCAGTTGAAACCATTTATTTGCACATCAGTTTTATTTTTTTGTTTTACTGTTGCCTAAAGCAACTCTGCTTGTACTGTTGTCTGTAGG
CTAGGGTGCTTCTGAAGTCACTAGTTATCATCGGAGCTACGCTAGGAATAGTAGTCGGAACCATTGGCACAGCAGTTCCATGGCTGTTCCCTGGCATCTT
CACACGTGACAAGGTTGTCACATCCGAGGTATATCTTTACAGTTTTTCTCATATGTTCCCGACAACAAATTTTGAAGAATGAAGAGTTTTTAAACAGTTA
TTCGTTTCATATTCTAACAGATGCACAAGGTCATAATACCGTATTTTCTTGCTTTATCCATCACTCCAAGTACTCACAGTCTTGAAGGCACCTTACTGGT
AAATCATACTTTTGTGTCTCAGTACATTTCTGGATCACCTGCAAACCTAATCTAGAAGAACTAAGACTGTTGTATATGAAATGAAGGCTGGAAGAGATCT
TAGATATATCAGCTTGTCAATGACTGGATGCTTAGCGGTCGCTGGGCTTCTACTTATGGTACTCACTCCTCTTATCATCAATCTCCATCACTCTCTTGAA
TTCTAAAATAGATTTTGTAACTCTTTCCTTTTCGCATTGTTTACCAATTTACTAATAGCTTCTGAGCAATGGAGGATTTGGTTTGAGAGGCTGCTGGTAT
GCTCTCGTGGGATTCCAATGGGTAAAAATTGCTACGCCTTTACTAAGCCACATTACCCAGAACTTCATATATCTTTTGCTCTTCTTAAATCTAACATCAA
ATATTTCAGGCTCGGTTTTCTCTATCTCTTTTCCGCCTTCTATCGCGGGATGGTGTACTGTACTCCGAAGATACAAGCCGATACGCTGAGAAAGTGAAAG
CTGCGTAGCTCAGTAAGTCACCGTATACCTCACAAGAAAAAGTATAATGAACAGAGAACAGCTTCATTCAGTTGTAGATCAATGGGTTACTCTGTTTCAA
GATTGTATTCTTTAAGAACATGAAAATGTATTCGACTGAATAGAAAAGTCTTGGCATTAATAGGCCCTGCTTCAACTCCTGTGATTCCCCTGTATATAAA
AGATGATACAAACAAACTGTTGCTACTCTTC

>LOC_Os03g37411
ATGGCCGGCGGCGACCAGCGCGGGGATTCGCCGTCGTCGCACGAGCTGAGCGGCCGGCTGGAAGGCATCCTAGCCGACGGTGAGGCGCCGTGGGCTCGTC
GGGCTTGCAAGGCGGCCGCGTTGGAGGTCAGGCTGCTCGCGCCCATCGCGGCGCCGGCCATCGTGGTGTACGTGCCCAACAACGTGC
TCTCCATCTCGACGCAGATCTTCTGCGGCCACCTCGGCAACCTCGAGCTCGCTGCTTCGTCGCTCGGCAACAATGGTATCCAGATCTTCGCCTACGGCCT
CATGGTATGTATCCTTTGCCGGCCCATCGATCGACACCTCTCTGCTGTGTGCGTGTATGAGAGGTTCCGTAGCTTACTTTCCTCCTCTGTCTCATCGTCA
ACGACGTCGTCTCAACCATTTCTAACCATTACAATTATTAAAGGTATAAAGCAACAACCTCAGATACAAATCAAAACTCCCATATTCGCATTAGAGAGAT
TTCTACAGGTAAAGTCGACTTTTAAATATCGAACTTTGCAAGAAATTCATTTTTCACCCTAATTAAACTATAAAAGTCAGTTGTTGTTGTTTTTAAAACC
AGACAAAGAGCATCCTAAACAATATTTTACGGTGGTTTTGATTGATATGTATAAACTTAAATTATTTAAGTTTCTTGGTTGTGGATCAAATTAAAAAACA
TTTACGTAAGTAAAATTTGCATAATAAGAGTATGAACCGGAAAACCACTTCTATTTCAAATAAAACGAATATACAAGGTTGCGAAGTGTTATCTGTCGGT
TTAAAAGTTAGAGCAGAAAAAACAAGTTTTGTAGGTTAGGAAAAAATAAACTCGGAGTCAAGGGCAAAATAGACTTGACCCAGTTTTTATGTTTTAATCT
AACTTATTAATAAGAGGCCATATGGTGACAGTAAAACATGTCGCATGTGGTGTCCCATATGAATAGTTATTTCATACGATACGTACCTTGTTACATGATC
TTTAACATTATGACTAGAAAAATACCCGTACGTTGCAATGAGTGAAGGCTATTTAGTCTTATTACTATTGTTATATAGTTTAGTTAGGGTGAAAATAATT
GTGGGAATTCCCTTGGATTTTTTTTTTAGAAAATCATGAGTTGTAATTAAGAGTTCGATTTTTATCTCAAGTTAGCATGTGAGTTTTTTTTAAAAAATTT
TCAAAAGCGTTCCAAGTTAGCATGCGAGTTTCTCTAAAAAGATTTCTTATAAGACGTCTTTTTATTTCCAAAGGCGAACGAACTTAAAAACAAACTCAAA
CACAGATATATATTTTCAAAAGCAAACGAACTTAAAAACCGACTCAAATACGAATGACTTACCAAAGTATCGGCAAAAACATCTTCAATTTTTATAATAG
TAGAGATACGATGTTTACATTTTTTTTTCGTGTGTTGGGTGCACAAAACTCTGATTCTGATATCCGAAAAACCAGACACAGATACAGGATTTTTTAGGTG
GGTATTCATAACATAAATTGGAAAAAAATTTAGTGGTGCTAGTAACAAACACTACTACATAAACACTTTTTTTCATGTGGTCAACACGTATTTTTGTAGG
CGGGTGCTCTGCCCGCCTACCCTAAGTGTCTACGCAAACCGGAACTTTTTTCATTCGGGCAGTGCACTCGCATGCCAAAAATGATTTTTCGCGGCTGATC
GGTTAAGCCGACCGTATGCGAAAAGAAAAAAATCGCTAAAAAAATATAAATTCCTAAGATAAAAAAGCTAGCCAGATTCGCCATTATCCGGTCACCGCAC
CACGAAACCCGTCACCACCATCCAAAATCCGCTAGGTCCACTCGGGCCAGGGCCCCGCTGCCGCCACCATGGTCGCTGCAAGCAAACTATGGTCGTAGAT
GTCATCGCCATCGCCACTTGATCCAAAGCAGCATGGGTTGTGGCCTACTGATCCACCGCCACCCATTGCCGCCACTGTTGGATCCGCCCCGGCTGGATCC
ACGTACGGCTGACAGATCCAATGTCTCTTGCCACTTCTGGATCCACCTCGGGCAAGCCCGCGTTCGACGAATCTAGTCCGTCGTCATGGTCACCCTCTGC
CCCGCCTCTCCCCACTCCTTCGGCGACAGTGGCGGATCCGAAGCTTGTCAGCTTCTTTGCTCCCACACATGTGCCTGCCATCTGTTAGGAGAGAAGTCAA
GGAAGAGAAGAAGGAGAGGCGGCGGGACCTGCGTAGTCTGAGGCTGAGTTTGCCACCGCCCGAGCAGAAGAGGTCGGACTAGATCCAGGAGGAAGAGAGA
GGAGCAGAAGTGGGAGATGACAGGAGAAGTATGAGAAGTGGGAGAGGAGGGAGAAAAATGAGTGGAGAGAGAGGAGGTTGTGGAAAAAAAGAGTGGAAAG
AGAGAGGAGAGAAAAAGAGCAGGGCACGAAGGGCATGCGGTGGAGAAAACCCTGTCTACGAAAATGAGTTTTCGGAAGTGGGGCTTAATCAAATAGCATC
CAAATCTTTTTTGCATGTGGGCGTTTTTTTAGTCCACCTATAACAAAATAAGGGGGTGCAATCGCAAATTTTCTTTTTTAGTGAAAGATATTGAAAGCTA
CGTTGAAAATAAAAGGAAGAGACGAAAATCAGTTGAGAAACATGTCCAACGTTGGGATCATGTACTTTAGTGTGAGAGCCAACAGATCAAAACACATTTA
ATTATTGAGTGTACTCCATTCACTACTGTATGAAAATAATATTTGGGCATTCCCTATTTCCTTTGGATATATAGCCATATTGATCGTTGGTTCGTCCACC
CCTCCGAACAACTGATGACCTACCATGGGACTAACAATAAGATGAAAAATCGAAACTACAGGATCCATTGATGATTGGAGTTTGGTATTGATGTGATTGT
AAAGTATAGTGCATGCATGACGAGGTCAAGCAGATAGGTCATTTACACCGAGACAAAAGCATTGTGTCACCAAAACCGACTAGATGTGCGTGTGTTTTCT
TGGGATACGGATGCATGAAAGGAACTTCAATCAAACTATGACTGCATTAGGTGGATCAGTGGATGACAAGTTGCCAATTATATGCTGAAAAGCCAGTAGC
ATATTTGGAGACATCTCATCCAAGTTTAGCAGGAGATCGATGCGTTGTTCGTTGCAATTAGATTTCACTTTATAAGTGAAGCTGGTGTCAGTACATGAAT
TAATGCAGAGGCTGCTTGCAACAAAAGACCATCACATTGCAAGTTTTTTCCAACTCAGTGGATGTGGAAAAAATAGCACTATTCGATCACTTAACAATTT
GCACTACTAGCTGCTAATAGCTGCTTCATGTGTTCGGGGAGAATTCTGAATTCAAACAATTACACTCATTCGTATGGTCTAGTTTAAATTTTAATATTTT
GCTCACATTTTGAATTATTGCACAATTATTGGATATTATGCGATACCTTGTTAGTATTATCAATAAAAATATACAGAATATGGCTCCTTATCTCTCTGTT
TGTCATTCATATTTTTTTCTCCTTTTGTCTGACTTTCCGGTTGCTCTATTTGTTTTTATCTTTTCTCTTTGTTCTTTATCTCTTTTCTGCCGGAAAGATA
TAGAACACCCTCTTTTGATTGGATTGGTGAGATTCATTTCTCTGATTTTGTTTGCTTGTTAATCTAACAGCCATTATTATGATGTGGCTCATTCTCGTTT
AATGTTAGGATTGGCTTTTCAATTGTTATGATTTTCAGACATTTTCTTATGGTTTTCGGTTTTTTTTTCCCGGAGCTTCAACCTTTTTGTAGTTTTCCTC
CTCTTCCTAATATGCTTTTTTTAATTCTAATAATCATTTTTTCTCCCTTTTTCCAACTTTTCATGGGTACTATTTTCTTGACATATTCCCATATTTTATA
TTTATTTTCATGACCACATGAGTTGTGAGTAGGCCTTGAGCCCGGTGAGGTGGGTAACGAGAGCTAAAGAGATTGGAATAAGTACATTTTGACTCCTTTA
ACTGGTGACTTAAATCTGATTCATATCACTCAACCGCAAAACCAGACATGACGACTCCCCAAACAATTAAAATGTCTAAACTGACTCCCTCGGCGGTTTT
GGAGGGGGGTTTCGCTGACATGGCATTCACGTGACAGTCCAGTCATCAATAAATTAAAAAAATAATGTGGGGCTCACTTGTCATGCGAACAATGGTGAGC
TCTCACGCCCGCTCACTTGGTCGAGGCCGACCTCGACGCTATTCGCCTCCACGCCACGCACAAGCACATGCGTCGCGCCTCCTGCCTCGACGTGGACTCC
CCACACGCCTCGCTTCTCCTCCGCAAAGGAAGCCTCCCACCATGCCACCCTCCTCCCACCCGACTCCACCCACTCCCACTCCTAGGGCTCGCCCCCCTCC
CCCTCAGCCACCGCTACAAATCCCTCTCCAAATCCCTCCACTCTAGCCCAGCCTCATTTTCCCCTGCCATCTCCTCCGCCATCAAGGAGGCACTCTGGCG
CGCCACCAACGCGTATGCCACGCTCGCCGAGCAAGCCACCGCCCCCATCCTGCGCACCTTCTAGATGCCCTATGCTGGCAGCCGCCTCCTTAATGAATTT
TTGCTGATTCTGGCCTACGTCGAATTCCACATCATGTGCCCCTCCTACCGTTGCACCTTACATGCCTCTGAAGTGTCCCCTCCACCGGAGGCTACGGCAG
AGATGGAGGCAAACTCGCCGCCAGCTAAGAAGAAACCCACCTCAAGGACACATCGCCGCCTCGACTGCGGTCAGCACATAATTTGTGCCCTAGCCATGGT
CACGCCCACGTTCTCACTTCTATATCTCTTCTCCCGTCCGTCCTCCCTCCTCCCGCGCCACACCGTCGGCTCGCCACCCACTGCCACGCCGCATCCCCGC
TCAGCCGGCCACTCCGCCGCTAGCACCAGCACGGAAGGGGTTGGGATGGGAGTGAGAGGAGAGCCCCACCAACGCCTCCGCCGCACCCCGTCGTCATCAC
GGCACCCTGCTCCGCTGTCCTGCTGCATTTACATTGATAAGAAAGGGGAGAGAGTTTGGTATAGAGTAGGGATGACAAGTGGGTCCCACTTGTTTTATTA
ATTTATTTGATGACCGGGCTGCCATGTGGACGCCATGTTAGCGAAATCGCCATCCAAAACCGTCGAGGAAGTCAGTTTAGACGGTTTTAATAGTTTGGGG
AGTCATCATATTTGGTTTTGCGGTTGAGAGATACGAATTAGATTCAACTACTAGTTAAGGGAGTCATAGTGAACTTAATCTAAAGATATTTCAGCATTTT
GGGGCCTAGAATTCAAGGGCTGAATGATACAACGTGGCACTTTCCGTGTTACAGCCCAATACACTGTTGTAAGGTTTCGACGCCTGGACGAAAAGCCGAG
CAACACCAAAAAGCACTTGCGCCCTTGTTTTGTACCACCTCCATATTTTAATGTATGGCGCCGTTGACTTTTTGTCCAACATTTGACCATTTGTCTTATT
CAAAAAAAGTTATTTAATTATCATTTATTTTATTATGACTTGATTCGTCATCAAATGTTCTTTAAGCATGACATAAATATTTTCATATTTGTACAAAAAT
TTTGATTAAAACGAATAGTCAAACGTTGGTCAAAAAGTCAACGGCGTCATACATTAAAATACGGAGGGAGTGTTGTGATACGCATAGGCTACGATAGCAT
AAATCAAAATTTTCTATCGCGTAAACCAGGAACCATGCAAGTATTAGATCATAGATCATTACCACTCGACGCGCTGTGCAGCGGAAGAAGACACTTAGAA
GTCGAAGGAACTCTCGCGAAGTAGCACGCGTCGATGTAGAGGAAGTAGTCGATCGCACCGGCTCGACCTTCTCCTCCTCGTGCGTTCTCCTCGCTGTACT
GCCACGCCGATCAGCACTGCAAACCAGCGGCGCCTCTACCGGTATCCACACGTACAGGGATGGAACGCCACGCGCAGATGTGTTAGCACCCGCGCGCGGC
TAGGGTTTTGCTCGGGGAGGGAAGTGACGGCTAGGGTTTCTCACGTGATGCAATACCTCCGCCGGTCACACCCCTCACGAATATATAGGATCCATCACTC
GGGCCTCCAAGGCCCGTAGGACTCCTATTCAGATCCCGATCCAAAGTAAGCTCATATTGGATCTCCATCCAATCGCCTTATTTCGGCCCATTAAGCGTGC
AACCCTGTAGGTTCATATATACTCGGCTGTAACCCGAAAACTCCTTTTCGGTCCACGCGTCAATAGCGGCCTCTAGCAGAACGTATTGACCCACCGGGCA
TACATAAAGATCATATCAGATGAACCACTAGTTTATACTTGTATGAACCCCTTTGCATCACGATATCGATTAAGCTCAAGGCTAGATATGTGCCATCCTC
TAATAGCTCAATCATTCACTCGAACCTGTTGATAGATTATATAACTTGTGATTGACTCCTCAATCACCTTTGGCATGGCCATGCACTTCCATAATCTACA
ACATCGAGGATGTCAACGGGGGATACCCGTAGACCGGATATAGAGGGTATTGGGGTACGCTGGTACGAGGATCTACGTAATACGACATCGAGCTAGCAAA
AAAAGAGATTATACTAGTTCAGGACCCTTGATAGGTAATAGCCCTAATCCAGTTGATATGGGATTATACGATGGAAACCACAAATTACAAAGGGAATAGT
GGAACTCGACGATACCGACGAGATCGTAGTCGAGTTGATTCGACTAGATCACCCGGCGACTTGGCTCCTGTAGGCTCCGGCTTCGTAGGCTGTGGTGGAT
GTGTTGGCGGTAAGGTTTTCTGCCTTAGGTCCTCCCGGGGGGTCCCTTTTATACCGCAGGTCAGCTAGTCTCCAAGTAGGACTCGGAGACATCAGACTCG
GTACAATACAATGACGACCCAGTTCTATCCGAGTAGGACTCTTTCCATCTGTAGACTCCATGATGGACTTCCTTAACTTATGCTGAGAACGTTCGTATAC
GCGCAAGCATACCATATCGATATGTGACGTATATCGAAGGGTAGAGGGTATACCTTACCCCCGTAACCCTGACAGTAGCCCCCGACTTTTGCTTAAATGA
ACTCGTGAGACCGATCGCGACTTCTGATGTTGTCGTCGTTCTCGATGTGAAGACCGAGGGAGAAGGAGTGATCGACAATGTCGGGTGAAGCTCAACGGTC
ATGAGTGAATTTAAACTGAAGTCCGAAAAACTGTCGCGCGTAACGGACCCCAAAATTTCCGGCGGCCATCTCTCTCCTTTCCTTGGAATTCGCACTGTCG
GAAGTATGTCTATTTAAGGGAGTTTTGGGGATCCCATTTGAAGTCTGCCTGTTGAAAACTTTCTCTAGCTTCCAAGCGTCCCTCGTCTTCTTCGCTCCCG
CAAAAAACCCTAGCTAGCTCATCTCTATCCTTTCTCCAGCGATCCCCGGCGGTGATGGATCTCGACAAGTCAACCCCCACCAGTGCGTCACTAAAGGAAC
TGCAGGAGGATGGCGCCCTTCCCGGTCACGGGACCGCGGAGAGAGAAGTAGGAGGTACTGAACCCCAGCCTGTCCTGGGTCGCATAGTTGCGATCGAGGA
CTTTATTCTCTGTGGTTTTCTTCCTCCGCCTTCTGAATTTCTTCTCTTGGTCTTTAATTTCTATGGTCTTTCCTTGCTCCATTTGAACCCCAATTCCATC
GCCTTCCTGAGTATCTTTTCGCATCTTTGTGAGGCCTACATTAGGGTAGAGCCGTTTCTTGACCTTTTCCGCTTTTACTATGAGTTGCGCTGGATGGAAC
CCAAAAAGGTGTCCGGGTGTGTTGGTTTCTGACTTCGGGATGGCCTGAAGTCGCGATACATCCCCTTCCAGTGCCCCTCATCTCGCAGCAAATGGCGGGG
GAGGTGGTTCTATCTTCAGATAGAGGATTCGGATCCAGTCTTTGTTGTTCCTGAGGAGCAACAAGACAAGATTCCATCCTGGACCACCAAACCCGCCTTG
ACCCCATCCCTCCAATCTTTCATTGATATCATTGATGACCTCCGAGAACGGGGGTTGTCGGGGTATGAAGTCGCTGCTGACTTCATTGGTAGGCGGATCC
AGCAGCTTCAGGCTCGAGCCCATCCAGCCTTTGATTATTCTGGGCCGGAGGACGCAACCCGGGTTTCTCCTCGGGGTATTTTCCTTTTTAGTTAAATTGA
CTCCCTTATACACGTGTTCTTCCCGACTTAACAGATTCTGGTCTCGATCTACAGGCTTGGACATCGCAACCGTGGAGCGCCGCGTTGGCCAACTGATAAT
CAGTGGCTCGACAACAGCGAGCAACGTCCCCGTCCCCCTTTGCGAGAAAGGGGCAGCCGAGCGCGATGCTGCCATCAATGTAAGTGTACTCAGTGGTCAT
TTTGCATTTTTCTTCCGGGATCACATTATGACTTCATGAAGCGTAGGCTCTCCCTCTGACTGATATCATCGGGCCGCTTGTGGACCATCAGGTGGTGGCG
TCGCTGAAGGAGAAAGTCGCCCAGGAGGCATCTGACGCTGCTGCTGCCGCTGCCACAACGAGCGGCGGCAACGTTGCGAAAAAGGGGAGAAATTCTCCTC
TGTGGTCAGACATCGTCGGAAGAAACCCACCCCCTCGGTAAGTTCTCCTGTTCTTTCATTATGTAGTCGGAAAACTTGCACCTCACATCGCATCGGTTGT
ACTCCAGGCCTCGGACGCGTCTCCCCCGCCTCCACGACGGCAGCGGCTAGTGAAGCTTGGCGAGAAGTAAGTGGATGATTTTGAGATCTTGTCACTTCGT
CAAACTGTTGCAGCCTGTCTCAGTTGCAACTTTTCGCAGGGCGGCGCGGGCGAAGGCGGAGCAAGACGGGTCTGGAGGGACCTCCAGCGCGTCTCCTGCC
GTGGCCTCGACGGATGTCGTGGTCGCGCCCAGAAGCTGCGAGGCGACACCTAGCGGCCTAGCCAGCGATCTTGCAGCTGGTCGGGGTCCGCCAGCTGCCG
TTCTCACCTGGGAGGAGCTCCAGGTCGAGATGGGGCGCCTCCCCAAGGCTGGTGCTCGCGGCATTGGTCGCGAGATTGCGGAGGCAAGGGCGGCGGCAGC
GTCGTCGGCGAAAAGCGCGCCGACCGGCTGGCGCGCGACTTAGCGGAGGTTCGCGAGGACCTCCAGAAGATGCGGGAGCTGGTGGCTGGCAATGAGTGAC
AACGGCAGGGGCTCGAGCACCGTATGTCGGAGCTCAAGAACCACTTGTCGGAGATCCGCGGCTCCCTGCGAGTCACCTACACCGGCCTGCACCAGCTCGC
TGGGGAGTGCGGCGTCAAGGCCACCATCCCGGCGAACCCCGATGAGTTCTTGTTGACGTCTTCACTTGCGGAACTGGCGGCGGCGATGGAGGCGATCCCC
TCCAAGCACGCGGCCAGGGTCGGAGAGGAGACGTCCAACGGGATCTATATCGGGGCGTGCCATGTCCTTGCGTGTGTGAGGCTGGCGCATCCTGAACTCG
ATCTGCGGAAGATCTTGGATCAGGGGGCAGCCAGCGATGTGCGCAAGGATGTGAAGGATTAGGTCGGCGACCTGGGGGAGTCCGTCCTCCCTCTTTTTGA
AGAGTAGGGTCTTAGCTCTCTTGTACTTTTTGGCCATGCTTTGTAAAACTTTTATTGGTTCCGACCGCCTTTGTGTGTGTAGTCATCGCCTTAGCATTTT
CAGCATTTTGATCTTGAGTACTTTGTTGTCGTTTGTAGAGATGTTGATGTCGAGGATGTCTAGCAGCGCGGGCAGCCTGAGTTGCCGGTGGTCATTCCGT
GACTTGCGTTCGAGCCACATGTGCCGGAGGGCGATGTAGCTCAAAATTCGCCCATCGAAATGAGCATGACAGCGACTCCCTTAGGTTGGTTGTCTTTGCT
ACATTTCCTCTATGCTTTCGTCTGGGTCGACTTGATTTGTTGTATTCTCGGAAGAGAAGAGCAACTTAACTTAATCGTTTCCATGCTGCGTAGACCTCGA
GAGCGCGCTCGCTGACCAGGATCGTCGCATCCATTATTGGAGGACGAAGTTTGAGGTCGCGGAACTCGAGAGGACTATGCTGGAAGTGAAGAAGGACCAG
GCTGTAGAGACACTCCGGGGTCGTGAGGTGTGGTTCAACTCGTATCTGAAGAGTTGCTGCACGTCCATGTCCAGAGTATGTAGAGAGCTCCGAGTACCTC
GTGGGGATCCCGAGGAATCGGCGGCCGGATATATCTCGTGGCTGAACGGCGCCTGCACCCAGCTCGAAGGCATCGGTCAACGCATCGACGAAGCCTTGAA
GCAGCAGTGTCGTCGGTCGAGCCGATATGCCGGGGGGCATGTGTTGGCTTGTATACGAGATCATCGTCCACAGCTGCACCTCGAGTTCCTCCACGAAAGG
TTTTCTCGTTCTCGGAGAACTCCTGTGGAGATAGATGGCCTAGCGAAGTCGATGGCGCCACTAGCGGAGAAGGTCTTACAGTCGATCCCTTCCTGGTAGT
CTCCGTGTCCTGTGACAAATGTCTTAGGGAAATAGCGTAATATACTTTTGGATTTTGATTGAATTGTAAGAAGGTCTTGTGAAATAGAAAAGAAATCTAT
CTAACTATGCTTTCTTACTTTGGATGTAGCGTGTATAAGTGTCTTCTCACTTCGCGACTTCGATCAGTCATTTGAGGTATACACTCTCCCTAGCCCCCAG
CCTTATCATCGGAGAATTCTTCTCGGAAGATAAGGCTCTTGGACCTTTGACCTGTCTCGGTTGAACAAGCACTAATCCTAGCCCCTAGCCGTGAAATTGG
AAATTTTATTTCCGATTACACGGCTTGGTTAATACGCACGGCGAGAACTCTTACACGACCAGATCTTACATGGTCTTTCGTCTCTATAGGATCCAACAAG
GCCTTATCGGCTCTGGGCGTCCCCAGCCGAAGTTCCCTTAGGTTCCTCGAACGCCTTGTTAAGACGGCATAAAGGGACATTAGGATAGGTTTCAACGCTA
GGTGTCATCTCGGTAAGGGATCATCAGGAAGGAACGCTTTGATTGTGGTCTGGACCTGAAAATAGGCTTTATTGAAGTTGTAAGATGTCTTACAAGTATG
GATACTATTGACTTATACATAGAATTTACGTAATTGATCAATGTTCCAGGAATTTGTCAACTCGCGACCATCGCCGTCTGCAATTTTGAATGCGCCTTGC
CGCAGAACTTGTGTGATCGTGTACGGTCCTTCCCATTTGGGTGAGAGCTTGTTTTGCCCTGCTTGGCTTTGAACCCGTCGGAGGACGTAGTCGCCGATCG
AAAGCGTGCGTGCTCGGATGCACTTCTCGTGGTAACGGCGAAGGGCCTGTTGGTAGCTGGCTGCTCGAACGGCAACTCATTCACGATGTTCCTCGAGTAG
ATTTACATCGTCGTTACGGTGCTCCTCTTGATCCTCATCGGAATACTTCTGTACTTGTGTACTTTGATGTCGTAGCTCGGTGGGGAGCATGGCTTCTGAG
CCGTACACGAGGAAGAAGGGTGTCTCCTTGTTGGACGTTGTCGTGTGACATGAGCCTGTCGTAGACGCGAGTTTTAATTCCTTGTAGTACTATGCTGTTT
GCCCTCTCGACTTGTCCATTGCTCTGAGGGTGAGAGACTGAGGCGAAGCAGATCTTGACTCCCAGCCTGATGCAGTAATCCTGGAAATATGCACTGATGA
ACTAGGAGCCGTTGTCCGTTATGATACGGTGGGGCAATCCGAATCTGCAGAATATCCCTTTGATGAATTTGATAGCGTTGTCAGCCTTGATTTCCCCCGT
GGGTGTCGCTTCAATCCACTTAGTGAATTTGTCGATCGCTACGAATAGGAACCTGTAACCGCCCTGTCCTCGTGGGAATGGCCCGAGTATATCTAGCCCC
CAGCACGAGAACGGCCAAGTGAGAGGGATAGTCTGGAGTGCTTGCGCTTGTAACCTTATGTGTTTACTGTGAAATTGACAGGCTTCACACCGCTGGACCA
TGTCGCAGGCATCTTTGAGGGCGGTTGGCCAGAAGAACCCTTGTCGAAAAGCTTTTCTGACTAATGTGCAACCGGCGGCGTGTGACCCACAGATCCCTTC
ATGTATGTCGAGGAGGAGGTGTCTGCCGTCGTCGGACGAGACGCATTTTAAGAGTACCCCGTTTGGTGCCTTCTTGTATAGATCGTTGCCGATCATACAG
TAGACTTTTGCTTTACGGGATATTTTCTCAGCTTCTGCGTCATCCTCGGGCAACTCTTCGCTGCCTATGAATTTAATGAGTGGGGTGCGCCAGCCATTTG
AGGTCTCGATGTCGGCAACGGCGCGTTCTGCCTCTGTAGCCCCCGAGCTGATGTTGGGGGCGACCGGGCTATCTTCGTCGCTTGCCTCTGTCATAGATGG
TCTGGTCAGGACGTCCAGAAGGGTACCCGGTTCAAGTGGCTCTCGTCTGGATGCATGCCGTGCTAGATCGTCCGGTTCGATGTTGTCTTTGCGGTATACA
TGTCGGACCTCGATCCCATCGAACCTTTTTTACATCATCCTGACTTCTGCGAGATACTTGGATAACTCGGGGCTAAAGCACTTGTAATCTTTATGCACCT
GGTTCGCGATTAGTTCGGAATCCCCTTTCACGATTAGTCGCCTAACTCCAAGTGCAGCTGCAGCTCTTATCCCGGCGAGTAGTCCTTCGTACTCGGCTGT
GTTATTGGTCGCCCTGAAGTTGAGGTGAATTGCATGCTTGAATTGATCTCCCGAAGGTGATGTCAAGATGAATCCTGCCCCTGCTCCTTGGCTGTTGAGC
GCGTCGTCGAATGCCATTGTCCACGTTTCTTTGTCGACTTGGTTGTTTGACCTGTTATCAGGTATAGTCCAATCGGCTACGAAATCGGCAAGTACCTGGG
ACATGATGGCTGTTCGTGGCACAAAGCGGACATCAAATTGGCTTAGCTCGACTATCCATTTCGCGATGCAGCCGACAACGTCTTTGTTTCTCACTACTTC
ACCGAGAGGGATGAAGGATACAACTGTGACCCTGTGGGCTTGGAAGTAGTGGCGTAGCTTTCTTAATGTCATGATTACCGCGTAAAGCAGTTTTTGGATC
TGTGGATATCTCGTCTTTGCGTCGTGGAGAGCTTCGCTGACGTAGTAGACTGGTCGTTGCACCTTCTCTCTCTCGACAACAATGACAGTGCTAACGGAAT
ATGGCGTGGCGGCAATATAGAGAAATAATTCTTCATTAGGTTGGGGGGCAACAAGTATAGGAGGATTTGATAGGTAGCGCTTGAGTGCAATGAATGCCTC
TTCGGCTTCCTGTGTCCATACAAATTTGTCCTGCTTCTTTAGCAAGGCGAAGAAAGGTTGTCCTCGCTCTCCCATCCTAGCGACGAACCTGTTTAGTGCC
ACCACGCATCCGGTTAACTTCTGTACTTCCTTGAGTCTTGTAGGCGACTTCATGTTCTCGATTGCCTTGATCTTCTCGGGATTTGCTTCTATTCCTCTTT
CAGAGACGAGGAAACTGAGCAGCTTGCCCGATGGTACTCCAAATGTGCACTTCTCTGGATTGAGCATGAGGCGATATCGTCGGAGGTTGTCGAACGTTTC
CCTCAGATCGTCAATCAATGAGTTGCTTGTCTTTGTCTTGACAACAATGTCATTGACGTAGGCCTCGACATTGTTTCCTAATTGGTTGCTAAGTGCACCT
TGGACCGTGCGCTGGAAAGTGTTTCCTGCAGTTATTAGTCTGAACGGCATCTTAACGTAGCAGCATACCCCGAACGGCGTGATGAATGCTGTCTTCTCCT
CATCCTCTTTCGCCATGCTGATTTGGTGGTAGCCGGAGTAAGCGTCAAGAAAGCTTAACAACTCACAACCGGCTGTTGATTCCACCAGTTGGTCTATTCG
AGGAAGAGGGAAATGATCCTTGGGACACGCCTTGTTGAGGTCGGTGAAATCGATGCACATTCTCCATTTCCCGTTGGCCTTCCGCACCATGACTGGGTTG
GCTAGCCACTCTGGATGGAGTACCTCTCTGATGAAACCGGCTTTGGGAAGCTTGTCGAGTTCTTCTCGTATGGCTTGTTTTCGATCTGGTGCAAATCTCC
GCAGTTTTTGCTTTACTGGCTTGGCATCGGGTCGCACCATGAGTTTGTGCTCAATCACCTCCTTGGGTACCCCCAGCATGTCGGACGGCTGCCAAGCGAA
CACGTCAGCATTGTCGCGGAGGAAAGTGATGAGCGCGAGTTCCTATTTCTCGCCTAGTGATGCCCCGATCTTGACGGTCTTGTCGGGGTTGGCATTGGAG
AGTGGAACGATCTTGATTGCACCGTCCGGTTTCGGCGTCTTGTTTGTTTTGCTCACTTTCTTGGGTGGCTCAGCTATTGCGGGTGGGCTGAGCGTGTGCT
TGACCATGTCGAGGCTCCGCTTGTCGCATTGCACTGTCAGCTTAGCATTCCCTTGAATAGTGATTGTTCCCTTCGGTCCCAGCATCTTAAGCATTTGATA
CGTGTAGTGAGATGCGGCCTTGAACTTCGCGAGTGCAGTTCTCCCAATGATGGCATTGTATGCTATAACGAATTCAGCGACATCAAAGGTGATCTGTTCC
GTTCGAAAGTTATTTGCTTGGCGGAAAGTCACAGGCAACGTAATTTTGCCCAATGGTTTGGACGATGACAGAGGAGTGATTCCATGGAAGGGTTGATCGG
TGGGTGTCAACTCGCTTCGTGGGATCCCCATCGCGTCCAAGGCGCTGGCAAAGAGAAGGTTCATTGAGCTGCCGCCGTCGATCAGAACTCGTGCGACGTT
GATATTCCGAATAGTGGGTTCGACCACGATCGGATATCGCCCTGGGATGACAGCAGTCTTCTTCCGAGAATTCTATCTTCTGTTCAGACCACTTCATCTT
GGGCGTAGCCCCCTGCCACATCGAACAGACCTCACGTTCCACCTTCTTGTATTCTCGCTTTGAGGAGTATGCCGTGGAACCTCCGAAGATGTGCGAGACA
TGGAGATCGGAGTCTGGATATGCCGAGTCTGATTCCTGAGTAACTGCCTCAGCGTCCTTCTCAACCACACGTATTCGCTTGCCTTTTTCCAATGCCATGT
GTTTTGCGAGCGACTTTTTGAAAACGAGGCAATCTTCTAGAGAGTGTCTGTCTGACTTGTGTATAAGGCACCATATTTTCTTCACGTCGCTGCCTTGTGG
GTCTGGGCGCTTGGGGGGGGGGTCCGCGTATTCTGTTGCGAGAACTTTTGCTTGAGCTTTCCTTTTCCCACTTTTGCGATTCTTCTTCTTGCTTGATTTA
GGTGCGTCCTTGGCTGGTTTCTTCTCTCCTCCGGTCTTCGGTTTGTCATTCTTGCGTCTCACTGCGTCGTCCGCATGAGCGCATCGATCGACAATTTCGA
ACAATCTCCGAGTAGTTGTGACGCGCCTCGTTGCCAACTCCTGAGTAGTATAGCGATCTCTGACACCGGACTTGAAGGCGCAAATTACAGAAGCATCGGT
GATTTCAGGGATTGTATTTCTGCACTCGTTAAAGCGCCGAACATAATCCCTCAAGGATTCACCTGGGTTCTGTGTCGACGCATGTAGGTCATCTTCGATC
GCGTGGCGCTTGTAAGTTCCTTGGAAGTTGGCGACGAACTGCTGCCACAGGTCTGCCCACAAAGAAATCGAGTACGGGGGCAGATGCATCAGCCATGAAC
GTGCAGAGCCTTTCAATGCCGTTGGCAAGTAATTTGCCAATGCGTTGTCGTCCGCTCCGGCAGCATAGAGTACCGTGGAGTAAACCTGAAGGAATTCTTC
TGGGTCGGTGCTCCCATCGTATTTCTCTATTGCTCCAGACCGGAATCTTTTAGGCCATCGGACATCTCGAAGTGAACGACCGAAAGCTCTACACCTAGCG
CTGGGGGCGGTGGGTTGTCGGCGATTGTACGCCCTTCGCGGATGTCTATCGGATGATGAGGATAAGGAAGATGATGACGATGACGATGGGTCACTTGGTT
CCAGCATGTGGTTATGAGGGCGTCGGCCGGGTTCTCGAGAACCTTGTCGTCGTCGCCCATTGTTGTCTCGGCGCCGATCTCCATCATCATCGTCATCATG
GCGACGTCCTCGACCCGTATCGCCCGGCACCCATCGTTCACGATCGTTGTGATTGCGGCGGTTGTGGCGGTTATTATGGTCTCGATCTTCACTCGAACGG
CCTACTCGATCTTCGTTATCGTGACGTCGTGAAGAGATACGATGACGAGAACGGTTCTTGTTGTCGCGTGTGCGTCGCGCCTCTCGGCGGCCATTCAGGT
GATCGCGGAGATCGCCGGTGCCGCGAGGTGGAGGGGTGGCTCGATGAGGCGATTCCGGCTATTCAGGGTTTCCACCATTAGCATCGCCAGTTGGTGGCTG
TTCTGGGTGTGCTGCAGCAGCGGCCTCTTCAAACGCGTTGCTGAGGTTGGTCACCGATTCCCGTAACCGCTCTGTCCATCACGCGAGATCGTCGTTCAGA
ACGGGATCATAGGGGGTTTCCCTCAGTATTGCGTTGATGGCTCTGTTGTGCTGGGCCGGTGTAGTCACTTGATTCTCTGCTTCCGCATTGGCGTGCGCTG
ACGTGCCGACATCGTCGATAGCCAATACCTCGCGCGGCGTACTCGTTGTCGATGAACCATAGTCTTCGAGCAGGTGCAAGACTGATGGTTCGTGGAGATC
GATGTCGATTACCCCAACAAATCGATCTGAAATCGGCGTCGCTCCTTGTTCCTTGTCCTCATCCCTGAGGGGGACGCGTGACTGCTAGACCTTAGGAGGT
GGCGTCTTCATGGCGCTGAGAAAGACCTTGCAGCTCGAGAGGTCGTGATTCTTTGTCTTGTGAATAGGACAATAGACATCACGAGTTGGAGAAGTACGCT
GAATTCCACGCTCTTTGTAGGCACGAATTTCAGCATGGACGTTGAGAAAAACCCAGCAGGCTTGCAAGGTGTGTTTTCTGGTTTTGTGGATAGAAAACCA
GGACCTTGTCACCTCGGAAGTCATCCTCGTCGGCTCGTGATTCTTGTCGGAAAGACAAGACTTGGCCTCACTAGGATCCTTCTCGGGCTCGGATGTCGTC
GACGTTCCGATCTCCGCTTCGGCGGGAGGATCCTTCGACATGGAGTCGTCCTGGGTTGTAGCCACTGCGTTCTCGTTTCCGGCCATTGGCGGACCAGCTG
AGATCGGCACTGTGGTGTAAACCAGAAAGACGATTTCGCCGACTTGAGTCCACACCAGCGTTGTTGAAGTGAGAACTCCTTGGTTGCAGTTGGTGTTGAC
GCTGTTGTCGACGAAGCTAGATGTCATAGTAGTAGAACCTTGAGCACCAAGTGCCCCTACCTGGCGCGCCACTGTCGACGGGGGATACCTGTAGACCGGA
TATAGAGGGTATTGGGGTACGCTGGTACGAGGATCTACGTAATACGACATCGAGCAAGCAAAAAACAGAGATTATACTGGTTCAGGCCCCTTGATAGGTA
ATAGCCCTAATCCAGTTGATATGGGATTATATGATGGAAACCACAAATTACAAAGGGAATAGTTGAACTCGACGATACTGACGAGATCGTAGTCGAGTTG
ATTCGACTAGATCACCCGGCGACTTGGCTCCTGTAGGCTCCGGCTTCGTAGGCTGTGGTGGATGTGTTGGCGGTAAGATTTTCTGCCTTAGGTCCTACCG
AAGGGTCCCTTTTATACCGCAGGTCAGCTAGTCTCCAAGTAGGACTCAGAGACATCGGACTTGGTACAATACAATGACGACCCAGTTCTATCCGAGTAGG
ACTCTTTCCATCTGTAGACTCCATGATGCACTTCCTTAACTTATGCTGAGAACGTCCGTATACGCGCAAGCATACCATATCGATATGTGACGTATATCGA
AGGGTAGAGGGTATACCTTACCCGTAACCCTGACACAGAGGGGCCTAGAGATATCTCTCCATAGGAGGGGCAAATCCCATCTTGATTATTCATATCCCAC
TACATGTTTCATAGCATACCCGACTTTTATAGCTACCCATTTACGGAGTAGCGTTTAGCAGTCCATAAGTAAGCTACAACACATGTTGAAAACCATGATA
ATCTCAGGTCTAAGGATTCAACACCAACACTAAATGAGATCACTGATGACACAACACATATGGCTCTTGCAATGTCTCATGTTGGGTCTATCCAACAACA
TGTTCACCAACATATGTCCACATTATTAATTTGGTATCTCTATACCATGATCCATGAGATATGATCATCAATTAATACATGTGCTGATCATATAAACATA
TTTGTTCCACATATGATATTTGATCAGGGATCCTTTAGAAATAGTAACAAACAACATAAAGAGTCTCATGAAAGAATCACATATTCATTATCCAATAAGG
AGTTATCTATTTCAAGGAACAATGTCGGATAAATATGTAAACAAAATATGTGATACAATCATCTCTATAATTGCCTCTAGGGCATATCAGTAACAGGGAG
TAGTACCTTTGGTCCATCAAACGTTGTATAACATGACAAATTAAACGTAACGTGACTGGCATGGCACATGCAGCTGGGCATGGGGAGTGCGGTGGAGACG
CTGTGCGGGCAAGCGTATGGCGTGCACAAGTACGACATGCTCGGCGTCTACATGCAACGATCCACCGTGCTGCTGATGGCCACCGGCGTCCCGCTCGCCG
TCATCTACGCCTTCTCCCGCCCCATCCTCGTCCTCCTCGGTGAGTCCCCGGAGATCGCCAGCGCCGCCGCCGTCTTCGTCTACGGCCTCGTCCCTCAGAT
CTTCGCCTACGCCGCCAACTTCCCCATCCAGAAGTTCCTGCAGGCGCAGAGCATCGTGGCTCCCAGCGCCTACACCTCCGCGGCCACGCTGGTGCTCCAC
CTGGTGGTGGGTTGGCTGGTGGTGTACCAGCTCGGCATGGGCCTCCTGGGCGCGTCGCTCGTGCTCAGCCTCAGCTGGTGGGTCATCGTCGCCGCGCAGT
TCGTGTACATCGCCGCCAGCAAGCGGTGCCGGCGGACGTGGACGGGGTTCTCCTGGATGGCCTTCTCCGGCCTCCCCGAGTTCCTGAAGCTGTCCACGGC
CTCCGCCGTGATGCTCTGCCTGGAGACCTGGTACTTCCAGATCCTCATCCTTCTCGCCGGCCTCCTCGACGACCCTCAGCTCGCCCTCGACTCCCTCACT
GTCTGGTGAGAGTAAACTTAATTAATTCTACTGTTGCATTAGTATAATTGTAGAGATGAACAACCTGTTAAGTTGTTTGTATGCGCTGATTGTGATCGTT
GCATGCATGTTTGCTTTCATGGACGTACAGCATGACGCTTGCTGGATGGGTGATGATGATATCCATCGGGTTCAACGCTGCAGCGAGGTGTGCTAGCTAG
TGTGTGTTGTGTTTACTGGTGGTACTGATTACAGTTGAATTGAACTGAATATATACATGACGATGCAATGTAAATGATAATATATACAGTGTTCGTGTGG
GGAACGAGCTGGGAGCGGGGCACCCGCGGGCGGCGGCGTTCTCGGTGGTGGTGGTGACGGCGGTGTCGTTCGTGATAACGGTGGTGATGGCGGTGGTGTT
TCTCATGTTCCGCGACTACATCAGCTACATCTTCACGGAGGGGGAGACCGTTGCACGAGCCGTCTCCGACCTCTGCCCCTTCCTCGCCGCCACTCTCATT
CTCAACGGCATCCAGCCCGTCCTCTCTGGTAATTAATTAAGCACATTATCATAGCTATAATTAGCTCACTCGATTATCATATCAATCCATATGTATGCTT
GCTAGCTGTTGCAGATGTACCCGGTGCATGCATGAACTGAAAAATCTGATTTATCTCTGTCTGTGTATGTGGGCTATAAACAAACAAACTAGGTGTGGCT
GTCGGGTGTGGATGGCAAAAGATTGTGGCGTACATCAATGTCGGGTGCTACTATTTTGTGGGTATTCCTCTCGGTTTTCTCCTCGGCTTCAAATTCCATC
TCGGAGCAAAGGTACGTAGTTCGCCTTCTGATTATATAATGACCATCATGGTTGCTTTTTTTTCTACTTTTTTTAAGAGTAAATTTCACAAAACTATACG
TTTTGTAGCGCAAGTTGCAGAAAACCACGCATACTTTGACACTTGGCATTTAAGTACATATATTTTGGTAATGTAGTTTCACAAAACCACACTATCAATG
AATGGATTCACCCGCGAGATGACGTGACCGTTTCACCTAGGATGAGGACATGGCATCCTATTACCAGCCATCGCACGAAATTAATAAGATGACACGTCCT
CATCCTTGATGGAACAACCACGTTATCTCATTGGTGAATCCATTCATCGATAGTGTGGTTTTATGAATCTAAACTACCAAAATATATGTACTTAAGTGCC
AAGTGTCAAAATATATATAGTTTTCTGCAACTTGAACCATAAAACATGTAGTTTTGTGAAAATTACTCTTTTTTTAAATAATGGATGAATCGCAAATGTT
AATCTCCATCACTCTGTTCTGAGACTCTGTTCCGCCATAGGGGATATGGACTGGGATGCTCGGTGGTACCTGCATGCAGACGTTGATATTGTTCTGGATC
ACTTTCAGGACAGACTGGAACAAAGAGGTACTTTGAACACAATTAACAAACAAGAATGGATTTATATAAATAAAAATGATTCCTTAGTCGCGAGTAAATA
AGTATACATTATAACATATGTCAAAAGTACAATCAATTTTAACACTAGTTATTTTGAACAAGGAAATCAGTGCAGCCTACAATAAGATATAGTTGTACTT
ACCTTATTACAATTTTTTAAGACAACAACATCCCTGACCTCTCCCATGAATAAGGCATACGGCCAAACTAAACTTATTACAATAGTGAAATAGTTTAAAG
TACCTGTCCTTATTGATGTAAATTCCACCTAAAATAATTATTCTCATCAGTGAGATTTATAAACACCACTTTGGAAACCAATTCTAACCAACCAACCACT
TGGATCATACTCCATCCGTTTCATATAAGTCAATTTAAAATTTTTTCCTAGTTAAACTTTTATTACAAAAAATCTAAAACACCAAATTAGTTTCATTGAA
TCCAACATTATTGGATACATTTTAATAATATGTTTGTTTGTGTTATAAATGCTACTACGTTTTCTATAAACTTAGTCAAACTTCTTAAGCTTGATTAAAA
AAAGTTAAACTAATTTATAATATGAAACATTTAAAGACTTACTCCCAAATTATTGCAATTCAACTAAGTTAAACTAACTTATAATATGTAGTTGATATTA
CATCCGCAACATATATATTTTGAAAGAAATATAGTCTTCCAAATTATTTTCTTATGGGTGATTTTATGGTTATTGTGAAAATACTAGAAGGCTCCTTTAA
AATTTCGTACCTCTTAGTATTTAAGTGGATGTACCCAAATTTGTTGTAGCTCTTGGTACCATAAAATATCTCTTTTCTCTTTTGTTCAATCTGAATAAGC
TAATAACATCAATTTTTTTTCCGAACTAACCGTTTTTTGTGACTAGAGGAGTACCATGTAAGAGACGGTGAGTTAGCGAATAGAAGTCCCATTATTAACA
TCTCCAATATCTAGTGATGTAGTCTGTGTGTGTGCAGGTGGAAGAAGCCAAGAAAAGACTGAATCAATGGGAGGACAAGAAGCAACCGCTTCTTGCAGGC
ACGGTTGACTACTGATTCGCATGACAAATGTTGGGTAAAATGCTTATGCGCACTTATGCATATATTTTTTTTTGATAATGGAAGCTTTTATTAAACTCAG
TCAATTACATCAAGGTGATACAATTATCCTG

>LOC_Os07g01750
ATGCAAGATCAACGTGCTGGTCCTGCAAAGTCTAAAGAAAAGAAAAGAGTAAGCCGCCACAAGCAGGTACAGTAGACATGTATAGTAGCTACAGTGTAGA
CGTGTCCTGCTGCCTCGTGTCGTGGCTCACGCTATATATATCGTTAACGTGTCATTGCACTGCATCGATCCAATCGCAGGCAAAATTAACTACTGTAATT
ATTAAAGCTGTGCCCTTAACTACAAAAGAGTTGAGACAAAAAAAATCAGAGTTGAGAGTTGAGAGAAGAAGAGTTAAGATGGGTGGAGATGAGCGGGCAG
TGGCTGCTCCGTTGCTGCAGCAGCAGCAAGACGGCGGCGGCGGCGACGGCGAGAGGAGGAGGAGGCGGTGGTGGTGGGGATGGTGGGACGGGGAGGAGGC
GGCGGGGCAGCTGGCGTTCGCGGCGCCGATGGTGGCGACCAGCATGGCCTACTACGCCATCCCGCTGGTCTCCGTCATGTACGCCGGCCGCCTCGGAGAG
CTCGAGCTCGCCGGCGCCACCCTCGGCAACTCCTGGGGCACCGTCACCGGAATCGCCCTCATGGTAATCACATTCCATCCCATTCCTTTTGATTCATTCA
TCTATACCGGCCTTCACCATCTGAAAATCATATCCTTCCTTAGATTTTCCAATTTAATTATCGATCCATTCGTTAATCTAATCAATCATCTCCTTCGTCT
CCGGTGGCCGGAGATGCTTGCTTGGCCGGAGGCTCACCGACCGATGGTTTCACTGTTGGTCTCTCTCTTTTCTTTTTTGGACTTTTTTCTGAACAATAAA
AAAAAAGGAATGAAAAGATAATGAAACGTATTGGTCTCTCACTAATCCAGTCACGGTGCACCATGCAGTGGGGGCCACCATCTGACATGTCTTATCATAC
TTCATTTTTGCATCGAGATTCCAAACTCGATATATATTTTTTTATTGTTGGTGGACAAAAATAAATAATTGGATTGCATATATGGTGGTGGTTGGTGATT
GCTACGATAAGGATTTCACGAGATTTCAGGCAAGAATGCATATGTAGTTTTGGCTAAATCCAAAACGCCATAAAATGAGCTGGTTTTGTAGTGGTTGTTG
TAGATGTGTTGTTAGTATGTAATGAGCTCTACCTGAAATGAGATCTATCATCTACTCCACTACCTATGTCAGTGCAAGCAAAATTTTACAACATTTTGCT
TTTAGATCTAAATAATATTCTCTCAAGTCTCAACTAATTGGTGTATCCAAAACTAGAAAATAAACTTGTTAACAGAAGAGAAATTAAATTTACCTCATAA
GGTTATAATAGTATATCATACTACCAGTTAATAAAATTAGCCCCAGTCTGGTCAAAGTTGCATGCTCATTTACACTTTCTAACCCCTTGGATCATTTACT
GTTTTCTATGTTTTTTCAGTTTGACTGTCATAATGCACATCCCTTATTCCTGCTATATGAAGAATAAATATCACACTTGACATTTTATATGACAGATTGG
CGCAGTCGACAATATTTACGTACCACTGAAAACCTGCTAGTCATTTCGCTTTGAAAGGGAGATCTGTATGAAAGATTAAACATGTCATTTTTTATGAATG
TTTCAAAGAATACACTTGATTTATTTTTTTGATGAAAATTACAAACTAGATTTAGACCAAACAAATTACAAATCTTCTCATATGTTGGCGCTAATATGCC
ACATAGTCCATCTGTCTTTGCCTGACTATAAACCAACTACTTGCTGATGTTAACTGGAAGGAAGAAAAAACACAAATAACTTCAACGCCATTTTTCATCA
AGTATAGGTGCACACGCTGTTTCAAGAGAAGTTTGTAATCCAAGTGCATCTTGTCACTTCAAAGCATGAGTTCATATATAACTTTTTTCGTTGTAGGGTA
TATATCAGTCAAAAAAATATATAAATCTTTGAACAGAAATATATGCACATAACCGTCTCCTTTCTGGTTGAAAATAGTGGTGCTCTGTGTTCTTTCGGTT
CCAAGTCAACCAGTACATCAGATAAGGAGGATGGAATTTTTTGTTTAATATATATGACAAGATAATTTTATGCAGTCAACTCCTACAGCCATGGTTAAAT
ATTAGGGGTGTTCTGGCTGCAAAAGGGCTGCAAAAGGATAAATTAGATGTAAGCCTGTAATAGTCAACTTAGAATGTTTTATTTTAGATTACAATATAAA
AAGTTTTGGGGGGCATTGTTTAATATATCATCTCTGTCCTGAATTCTGATAACGTCCATGCCTGAGTCTCCCAAAAATTAAGCATGGTCAAACTACAGAG
TAAAACATAGCACATGGTCACAATTTAAGACCAACTCAACACCCTTGTTCACAACTACAAGATCTTATTGATGAAATGGAAATATATGTCAACTTCTGTT
TGGCATGTTTCTCTAGTTCCTTCAGCTCAAATTTTCATTGAGATTTGCTGAACTGGTCATACTCGATGTTACTTGTGCTTTGAGTGAGTCCTAGAAGTTG
AAAGTGGGAGTTATATGTTTTTTCCCTTTAAGTTGGATGTAAGAATTTGCGAAGGCATGTGTGCATAACAACATCAACCCAAGTGTATAGGTAGTACTTT
GGCATCTCCTTCAACTAAAAAAAATGGCATGAGTCAAACCAAGCTTTAGATTATGATGGCCAGGGTTTTCAATTTCGATTTCAAATTTCTGTATTTTTGG
CACTTTTTGGACCGAATTTTTTTGAATTTTTAACATAAATTTACTGAATTTAACTAAATTCGCAAAAAAAGAGAAACCGAAAATTTCGGCCGAGATAATC
ACTTGCCGCGCGGCGGGGGGGGGGGGGGGGGGTCCGAAATTTGCAAGAATTTGGCGCAACAGAAATTACTATGCTTATCAACCAATGCATATTCTTCCCC
TTGCAGACTGGACTAAGCGGGTCTCTAGAGACGCTCTGCGGGCAAGGTTATGGTGCAAAAATGTACCACATGATGGGGGTGTACCTACAAGCATCCATCA
TCACATCGGCCTTCTTCTCGGTGCTCGTCTCCCTCCTCTGGTTTTACTCAGAGCCTGTCCTCATCTTCCTCCGCCAGGACCCTGAGGTCACGAGAACAGC
AACGCTGTTCCTGCGTTACTCCATCCCGGCTCAGTTTGCCTATGGCTTCATCCAGTGCACCCTCAGGTTCCTACAGACACAATCTGTGGTGACACCGCTG
GTGGTGTTTGCACTCCTGCCACTGGTGCTTCATTTCGGGATCACCCATGCGTTCGTGCACTACCTGGGGTTCGGCTATGCTGGGGCTGGTATGTCAACGT
CAGTGTCGCTGTGGCTCTCCTTCCTCATGCTCGCTGCCTATGTGTGCTTGTCAGAAAGGTTCAAGCACACCTGGGAGGGCTTCTCCACCGAGGCATTTCG
CCATGTTCTACCTGGCCTAAAGCTGGCTATCCCCTCTGCAGTGATGGTGTGGTTAGTGCACAAATGATAATCTGATCAATTCAACAATTTATGGCATCGT
ATTTGATGGTGTTCACATGACATTGTTTTTGCAAACTGTAAATGACAGCTTTGAGTACTGGGCGTTCGAGGTGCTGGTTTTAGTTGCTGGGCTGATGCCG
AATTCTCATATGAGTACTTCTATCATTGCAATGTGGTAAATATCTCTTCACTTTCATATCTGAGAATTCAATTCCTTATCTTTTTTGTGTGTGTCTCTAT
GGTAAAATTCTGAAACCAGTGCAATGACTACTTGACAGTGAAAACACTGAAGCGATATCATACATGATCACCTATGGGTTTGCTGCTGCTATCAGGTAAG
TAACATTGTGACAGTTGACAACATCCATGACAGGTGACAATGCTAACTCAAAAGTGATGTTCTTTTTTAACAGCACAAGGGTGTCAAATGAGCTTGGAGC
TGGTAACGTTGCGAAGGCGAAGAAGGCGCTTGCTGTGACGCTGGTGCTCTCCCTGCTGCTGGGAGTGGCATTTCTTCTGCTCCTAGGCCTTGGTCATGAT
CTCTGGGCAGGGCTGTTCAGCAAAAGTGATGCAGTTATAAGCGAATTCGCTTCGATGACTCCGTTGCTCATCGGGTCAGTGGTGCTGGACTCTACACAGG
GAGTCTTGTCAGGTTAGTTCGTGGGTAGTCTCTCTCACTTTCTCTATCTAAAAAGGCACATAGAGATATTACCGTGTTGTTCAAATGAAGGCCATTTTGT
AGTAACTTGTGTACAACAAAAACTTGCAGGGGTTTCAAGAGGCTGTGGTTGGCAGCACTTGGCAGCATGGACCAACCTGGTGGCATTCTACATTGTTGGC
TTACCACTTTCTATCCTCTTTGGATTTAAGCTTGGCCTTCAGACCAAGGTACTCTTTCTGAAACTTTGCATATATGATATATGTAATGTTTATCCAATGC
AAATAAGAAAAAAAAAATCAAAATTTGATGCTTTCCCCACTAATCCATCTTATCACTGCCTGCCTCAGGGGCTGTGGCTGGGTCAGATATGTGGTCTCCT
GTTGCAGAACGCCGTTCTACTCTTTATCACCCTCAGGACCAAATGGGAAAGATTAGAGCTGACAATGAACGGCAAAGAAGACGGTTTTGTCTGTTGAGGC
TTGAAAGATCTGAACTTACCAGTTTAGCAGCAGCATACGCCTCTCTGGTTGAATCGAACATTGAAGTGAAAAGTTTTAGAGCTTAG

>LOC_Os10g13940
ATGAATGGGGAGAGCCTCCTCGACCGCAGCTCCTCCGCCGACGCCGCCATGAACGACGCCGTGCCCGGCCACCGCCACCACCACCCGCTTAGCGTCTTCC
TCCGGGACGCCAGGTTGTTAACCGAGTCATCGGTCTATCGATTTTTTTCCCTTTCCATCTATTTATCTCTGAGTTTTTATTTTCTTGGGGGTCCTGTTGC
AGGTTGGCGTTCAGGTGGGACGAGCTCGGGAGGGAGATCATGGGGATTGCGGTGCCCGGCGCGCTCGCCCTCATGGCTGACCCGGTCGCCTCGCTCGTCG
ACACCGCCTTCATTGGCCACATAGGTTTGCTTCTCTTCTCTCCTTATTTTCCTTATTTTTTTTAATTTTTTCCCCTTACTGCTGACTTCGTTGTGAAGTT
TCCACCACCAGTTCTGACCTGCTCCAGGTGGGATTGGAACGTACTCTGTTCTACCCTTCGGCCTTGGTCGCACGATGTAATTTTAATACTACTAGATTTC
TTTTCAGCTTGGAGCAAACCTAACCCAGTTCATTCCGTTAGTGGTAGGAATTAAGGTGTGGTGTTTGGTCCTGACTATTACGAAATTTATCTGGCTGTGC
TGGTAATAGATCTCGCTTCCATAATGTCGAACCTAAAAAAATGAAGCAGTAGTTTGTAAAGTAGTAGAGTCTTTTGCCGACATCGTGGCTGATGGTTGCC
ATTGTTTAGAATATTGATACTAACCCTAATATTTCATTGCTAAGTATTAAAACAAAATTTTAATGCTTTCAATTCAAGGGTTAGTGTGTAGTTATGTAGT
ACGGTGCCCTTAAATGTCTTAACATCAAAGTTGATTGTCAGATAGGTTTTTTATTGATGAATTCTGTAAGAAAGCAATCAAAAAGCATAAAGTTGGATAA
TGACCATTGTTTAAGGTCAACGCAAACTGGCCATATTTTATATTCAGCAAGTATGTATGGTAATACTAATGAATCAATGTCATGTAAAATAGATGTAGAA
TTAATTACTGAAGTTTAGACCATTACTAATTCGTAGAGAATTCCAATTGGCTTTGATTTATATTTAGTTTAGCTACTTTATGTCTTGAAATTGAGTTTAG
ATCTTCTACGGCTAATTTGCTTTCTTGATGTGCTTACATTTGACTTCACCAGTTAGCTAAGAAAGTGCTTCTACGTTATCAAGTAGTAATTTGCCAAGAA
GAAAAACAGCACCCCCTGCAGCAGCCACCCATGGCTTTTGTGTTAGTCAACCCATACATTTTTTAGTTTGTAATGTCAAACTGCCTACTAGATGTTGGCA
CTAGACTACATGTTCACCGTTATCCCAAATAAGATTATTAATGAACTTAATATTGCTCTTTCATTTATTTTTATTTATACATTTCAGCCTGCTTTGAATT
TTGTATGAACTTTACTTCTTACTGTATTGTAATAGAAAAAAAGGGACACATTCTGATTTTCAAGTCTTTGACTTATTTTGTCTCAAGTTAATTTGATTCC
TTTTGTTCAAAACAGGCCCAGTTGAACTTGCAGCTGTTGGTGTATCTATTGCCGTGTTTAATCAAGTATCAAGGATTGCAATATTTCCCCTTGTCAGTGT
CACGACATCATTTGTTGCGGAGGAAGATGCTACATCCAGTGACAGAGAAAAATATGAAATAAATGGCGAGAATGAATTCAATGTTTCAGACAGTGAAATG
GAAGAGCTGGTTTCTCATGAAGGTAAAACAGTTCTAATCTTCTTTTAAGAAACATTAGAAATTAAACAATGCTTATTTCTTTGACACTCAATCTTGCCAC
CAGAGGCTAGTGCTGCTCCCAGTAAGTCGTCTTTCGAAACTGACTCAAGTGATGTCAAAATTGAACATAAGCGGAAAAACATTCCATCGGTGTCTACAGC
ATTACTACTTGGTGGGGTGCTCGGCCTTTTACAAGCACTGCTTCTTGTTATTTGCGCAAAACCTCTCTTAGGCTACATGGGTGTGAAACAGGTATATGTT
CCTTCATACCATTTCCTTTGTGGTAAAATCAATTATTTTGTCTAATCGTAAAGATGTAAACATCAAGGATTGAGTCATCATTTTTTCCTGTTTTTGAAAA
ATCTATCAATGGATGTTCTTTATCAAAATTTAATAACTGAGAACTCATCTATTATTAAGTTTAGCTCTGGATAGTTGGATGTGCACATATATATTGTAAG
TACGAAGTATCACTAATGGAACTTAATTTTTCATGTATATTATGATCTGAATGAAATTGTAGCAACAAACTAGTGTATTGGTGAGTTTCATCATTAAGGA
CTTCTATGATTTTGGTTTTTTAATTCTAGAATACACTGTTTATTTATTATTTTTCACATCGGAGTCCTTTTTCTACTGAAATTTTCTGATAGGGCTCTGC
AATGTTGATGCCAGCACTAAAGTACTTGGTAGTCAGATCTCTTGGTGCTCCTGCTGTGCTTTTATCTCTGGCAATGCAAGGGGTATTTCGTGGACTTAAA
GATACAAAGACACCTCTTTATGCAACTGGTACAGTATTTCCTTGACTGCAGAATGGTGTATGCTGTATATAATCAAACCAAGTGTCTAAAATAATGATTA
TTTAAACTGTCCCTTCAAAGTCATTCTACTTGTGGTGGAATACTTTAATACTTTCTTTTAAGTTCGCAAAGTTAAGGCAAGATGACATGATATGAACTGG
TGGGATCAAACACTTATGACCTACCGTACATTATTCATGTAATAAAATGCATGACTGTAGAACATGTGTCTCTTGTAGATGGTATATTTAAATGCATGAG
ATGTTACGATTAGTGAATAATTTGCCTCAGGATAATACATATACCTAATGGTGTTAACTCTTTTTATACCAGTGGCTGGAGATGCAACCAACATAGTTTT
GGATCCAATATTTATGTTTGTCTTCCAGTATGGTGTCAGTGGTGCAGCAATTGCTCATGTTATATCACAGTATGTAGCACAATTCTCTCTTATAATATCA
TTGTTTTTTACCCGTGAAGTTGGATGACAAACTATGTCCAAAAGTATATAATACCTTTCTTCTACCTCTTGTGATAGTGTATGGTGGAAAATTCTGCAGA
TATTTCATTGCATCCATTCTCTTATGGAGGTTAAGGCTACATGTTGACCTACTTCCACCCAGCTTTAAACATATGCAGTTCAGTCGATTCCTTAAAAACG
GTAATTCTTTTCTAATATTTTTGGGTTCCAACTAAGACATGGCCCTTTTTTTTTGCCACAAACCATTTTACAATACCTGGTCTTCATAGGATGATAATTA
TTAATATCCATTTTCTCGTATGCATTCTTAGATTTGATTTTTTTCATTGAAAGTGCATACTTAATTCAAAACAGCAAATTAACTATTTATTTCCTTTTTT
ACATTTGGGTTATGCCTGCTTGACTTTCACATTGTTTTAGCACATAATTTCATTCTAAACGCAAGTTGCCCTTGCTTGTTTCAATTATTTTACTTGAAAC
ATTTCTGGTTATATAAAACTCGTTCTCACTTTTCACACTTCAGGTTTCCTATTACTTGCCAGAGTTATTGCTGCAACATGCTGCGTGACACTATCTGCAT
CAATGGCTGCACGGCTAGGTTCAGTTCCAATGGCTGCATTTCAGATTTGCTTGCAGATCTGGCTGGCTTCGTCTCTTCTTGCTGATGGATTGGCTTTTGC
AGGACAGGTAAGGGAACAGTTGTCTCCACTCACTCCAATGCTGACAATACTGAAGGTTTCTATTGAACCTTCATTTTAATGAAAAATTCTACCTCAGTAA
CTGCACCAAAGGGTATATAATTGAGTTTTCTAAATTATCTAACGTTGGAAACAGATAATGAGATGTATCAGCATGAACTGAAATGAATTTGCATTTTGTT
CTTATGCATCTGGATCATATTTTGACAGGCTATACTTGCAAGTGCATTTGCTCGTCAAGACCATTCTAAGGCCGCAGCCACAGCTTCTCGTATATTGCAG
CTGGGATTGGTTTTAGGACTTCTCCTAAGCATTTTTCTTGGCATTGGCCTCCGTTTAGGATCAAGGTTATTTACTGATGACCAGGATGTTCTACATCATA
TTTACCTAGGCATACCGGTAAACTTTCTTTATACTGATGCCAAAATAATTACAATTTTAAGTCATATTGTAGTTAGGATTCCTCAGTTGTGTGCGGGAGC
CTGATGTTCCTTTATGATATCTTTCCTACTGTGCATTGGGATGCCTGCCTACTGTCAGAGTTACCTGGAATTTTTTTAACTAAAGAGTTATTTTTCCTGT
TCAGTTTGTCTCTCTGACTCAACCAATCAATGCGTTAGCTTTTGTTTTTGATGGTATCAATTATGGAGCATCAGATTTTGGATATGCTGCTTATTCAATG
GCAAGTCAACTAGTCAACACCTATGTCCTTCTATCTGTATTTTCAATCCTTTTTTTTTCACATATTTTTGTTGAATTCATTGTCCTCAGATTCTTGTGGC
AATTGTCAGCATCATCTTCATAGTCACACTAGCAAGTTACAATGGTTTTGTCGGAATTTGGATAGCTTTGACAGTCTACATGAGCCTCCGAATGCTTGCA
GGATTCTTAAGGTACAATCAGTCAAAGCATTATCTTTTCTAACCTGAGTATTTGATTACAAACCTTTATTACAATGACAAACAATAGTTATAAGTCTTCA
GTAATGATTGCTACAACCAGAATCACCACCAAACAGTTCACAGGACACCACTACACCAGCTTTCTCCCAGTCTGCACAGGCACACACCCTAAAAGCTAAC
ATTCCATAGGGAACATCACAATCTGGCAATTCATGGTCAGGAATAAATTCACATTGACAGGATCAACACCACCCTGTGATAAGGAACATCAATAAGACGT
GCAGCCACTAGTCTCGTGCCCTCGCCATGCCCTTCCCCCATGGCTAAAACAGAAACCACTTTGCTCTAGCATCTATCAACTCGAATGAGAATAGATGCTA
TCATGATGAGGACCAATACGAGTAACAGCAAGCATCATACCCCAGCTTTAGAGCTCAACACCAAGGAAGAAAAGTTGCTGATTATAAGAAGTGATTTGTG
TCAACGTGCACTTGGCAAATAAAAGAGGTAGCTAGAATGTAGTAATGTATCCCCGTGAGGCCGTGACAGACGAAGCAAGAAAAATACCAAAACTTTGTGC
TATATGCCTACAAATGTAGTTTCATCTCAAATACGAAAATAAAAACTTAAATTCGTTTTATACCTACTGCAGTGTCATTCGTTTTCTATATTGATTTTAC
AAGTTTGCAATAAATCGCTATACTAAATTTTCAGGATAGGGACTGCACGAGGACCATGGACTTTCTATGCAGCTCAACGCATGCATTCTCATGAGGTGGT
TGGACTTTGTTGAACAATACTATAGGAAGACACCATGGATACTTTGTAAGGTTTTGCAGGTTTGGTGGGAATGGAGGTTGTTTGAACAAAAGAAAATATT
CAACTGTCATGTACATAGATAATCACACATGTTACTACTATTCTAATAGATTCTCCCCTGTCGTGTATGTTGTATTTGCCCATGTATAGTTCAGTATGTT
CGGCTGGCTATTTTGTAACAAGTTTGGATATAAAGTCACGTAGCATAAGATGTTTGCACACCGTGAGATATACGGAGCATTGGCATTTGATTTTTAAAAC
ATTAATGGAAATTTTACCAGATGCC

>LOC_Os11g03240
ATGGAGAGGACGACGGAGGATGATGAGAGGCCGACGGTTCCTCTGCTGGAGCCTAAGCCGGCGAGCAACGAGGAGGAAGAAGAGGTTGGATCGGTGAGGC
GGCGAGTGGTGGAGGAGAACAAGAAGCTGTGGGTGGTGGCGGGTCCTTCCATCTGCGCCCGCTTCTCCTCCTTCGGCGTCACCGTCATCAGCCAGGCGTT
CATCGGACACATCGGCGCCACCGAGCTCGCCGCCTACGCCCTCGTCTCCACCGTCCTCATGCGCTTCAGCAATGGCATCCTGGTAAGTCATGCCACTGAT
TCCCTTTTTACTTATTATTACAGAGTTATCATTACACAGTTTTGGGTTTAAATTATTATTACTACGTTGTAACAATTCAAATTGATCTTTCTTTTTACCT
GTTTCGTGTTTTCGGCAACTAGCTGTTTTTTATTTCTAAAAGCTGACTTTGATGACGTTAAGTTTTGACTTAATTGTGCCGATTCAGAGACTAACAGCGC
CGCGCGCGCTGGAAGTTTTTTGTTGTGCTTTAATTTGCCCATCGATTAATTGAGACAAACAATGGATGTTCAGTTGCTGTCTTTATAGGTTCAAAACAGA
GTGTTCGATCTTGTCCAGCATTGTTGTACTATAGCTAAGAAGCTATAGGCTCGATTTTTTTTTTAAAAAAAAATGGATATAGTACATACTGCAGGAAGAA
AATTAATCATGTGAGACCTTGCCTCCTTGGATTTTCAAATTACTAGTAAAACTTTGAAGTAGACTCTTGACCTAGCCATCCTTCCCTTGCACGGCTTTCT
CTCCAGACATTAATTAGTACTCCCTCCGTCTCTAAATACTTGACGCCGTTGACTTTTTTAAATATGTTTGACCGTTTATGTTATTTTAAAAAATAAGTAA
TTATTAATTATTTTCCTCTCATTTGATTCATTGTTAAATATACTACTACTACTCAAATTTTTTAATAATATTCACAAAAGTTTTTAAACAAGACGAACGG
TCAAACATGTTTAAAAAAGTCAACGGCATTAAATATTTAGGGACGGAAGGAGTATATAGCATCTACCTCATGTATTCTTTTTGCCGGGTCTTTTTTCATG
TGTATTCTTGTTGGATCTTCTGATATATATTTTTTTCTTCTGTAATTAAAGTAGTTTGTACTACCTCTGTCTACTAGCTGTGCAACAATAGCAAAAGTCT
TTACCTAGATTTTTTGAACGGAATATACAAATAAAACATAACCAGACCATACTACAAGTCACTCCTATGAAAACTTCTTTTTACTAAATATTAATTTGCA
CTATAAGTCATCTATTGATATGCATATAAAAACAGTATATACTACAAATTAACCGTATATGCACATTGTTGTAAATTGCAGCTTGGCATGGCGAGCGCAT
TAGAAACATTGTGTGGACAATCATATGGCGCCAAGCAATATCACATGTTGGGTGTCTATCTACAACGCTCATGGCTAGTTCTCTTCTGTTGTGCAGTCAT
CCTTCTCCCGGTCTATATCTTCACAACTCCACTCCTGATTGCTCTCGGTCAAGATCCTGAGATCTCTGCCGTCGCTGGCACCATCTCTCTATGGTACATC
CCCGTAATGTTCTCTTACATATGGGCATTCATGCTCCAAATGTACCTACAAGCGCAGAGCAAGAACATGATTGTCACTTACCTTGCCTTCCTCAATCTTG
GGATTCACCTCTTCTTGTCATGGCTCCTAACAGTCAAGTTCCAACTTGGTCTTGCTGGGGTCATGGGATCCATGGTCATCTCCTTTTGGATCCCTGTGTT
TGGCCAACTCGCTTTTGTCTTCTTTGGTGGTTGCCCTCTAACATGGACAGGGTTCTCATCCTCTGCTTTTACTGATCTTGGTGCTATTATGAAGCTTTCG
TTATCGTCTGGAGTGATGCTTTGGTAAGTAACATGGTTACGTTTATGTGTATATATGAAATTTTCAACAAAAAAATTGATGATGGCAAATAGAAAGTTAA
TATTTTAGATGCTAACTGTTAATCAAGTTTTTTTATACAAATAATTAGAAGCTCATTAATTTATTCTCATTTTTCTTTTACCTTTTCAGTTTAGAATTGT
GGTACAACACCATATTGGTGCTCCTCACTGGTTATATGAAGAATGCAGAGGTTGCTCTTGATGCTCTTTCTATATGGTAATATATTCCACTCTAATCTGT
TGTGTATTAGTTTAGAAAACAACAACCAGATCATGTTGTATCATGTATATCATTGTATTGTTTTGTGTTTCTCCTCTAGTAATTGAAAAGGTTGCTTATT
GAACATTGTTGTTTTCACTTGCAAACTTTGTAGCCTTAATATCAATGGTTGGGAGATGATGATTTCTATCGGATTTTTGTCTGCAATAGGGTAACTTCAC
GATCTCAGCTGTCACTCACTATGTGGTTCATCTAACTGATGCAACATGAACCATAAATTTGACATATACTTAATGCATGTACATTTTTAGAGTGCGGGTG
GCAAATGAACTTGGAGCCGGGAGTGCAAGAAGGGCTAAGTTTGCCATTTTCAATGTGGTCACCACTTCTTTCTTGATAGGATTTGTGTTGTTTGTGCTCT
TCCTTTTCTTCCGTGGAAGCCTTGCATACATATTTACTGAAAGTAAGGCAGTAGCAGATGAAGTCGCTGATCTTGCTCCCCTTCTAGCTTTCTCCATTTT
GTTGAATAGTGTTCAACCAGTGCTCTCAGGTATGTTATTCCATTTGAAGGACAAGTATATCAAAGTAATTCAAAATTTAACAATAAAATTACTAATTTTC
TAATTTATCTATAGGTGTCGCTATCGGATCGGGTTGGCAAAGTGTAGTTGCCTATGTTAATGTTACATCGTACTACTTGATTGGTATCCCTCTTGGTGCA
ATACTAGGCTATGTGCTAGGATTTCAAGCAAAGGTAAGGAATTTTTGTATGATAGAATTTCACTAGTTAATCTGGATTTAAGTTGTGTCCCTCACTTATG
TTCATTCTTTTTGCAGGGCATTTGGATCGGCATGCTTCTTGGAACACTAGTCCAGACTCTTGTGCTTCTATTCATCACACTTAGGACCAATTGGAAAAAA
CAGGTTGCCTTTTTTTACCTCTGCTCATATTTTTTTCTTATCCTTTTTTTCTGATTAAATATCTTTTTTCAAATAATTTAAGGGTCTCTCTAGAAAATTC
ATGGGTCATTAGAAGAGCATATTTTTCTCATTTAATGATGTGCTTCATGTTTAATTTTTTCAGGTAGAGATTACTCGAGAGAGATTAAACAGATGGTATA
TGGATGAGAACGGACGATCACAGAATTCAATAGGAAATGCATGATATAAAACTTCTGCACACTTGTAAAGAATTTTGATGATTTATGAATCAACCTGTCA
AAATGGGATTGTGCTCGGATTTAAGATTTTCAAGGTTTGAACTTTC

>LOC_Os12g03260
ATGGAGAGGCCGGGTGATGAACATGATGACTGCAGGACGGCTCCTCTGCTGGAGCCTAAGCACGCTCATGGCGAAGGCAGCAACAACGACAAGCAAGAAG
AAGATGAAGAGGAGGTTGGGTCGTTGGGGCCGCGGGTGTTGGTGGAGAGCAAGAAGCTGTGGGTGGTGGCGGGTCCTTCCATCTGCGCGCGCTTCTCCAC
CTTCGGCGTCACCGTCATCAGCCAAGCCTTCATCGGCCACATCGGCGCCACCGAGCTCGCCGGATACGCTCTCGTCTCCACCGTCCTCATGCGCTTCAGC
GGCGGCATCCTCGTAACTATCCTCTCTACCCACTACACTTAATACTATTTAATTACATTTTGTGTTTAAACTAATTTAAACTTTGTTTTCCAAATTTTCC
ATCAAATAACTCTCAAACTTTGCTCGATTTGATTTTTACTGTATTTTTTTCAAGTTGAGATTTATATTTTAAAGTGTACATAAGTGCGAGTCTATGAGAA
ATGGATAGTGTGGGCATATAGTCATGTTAGAAAAAAAAATCTAACGGTCAAAGTAATGGAAAGTGTATTGATGGGGAAAAAAATATCAGACATGTCAGAG
AGATGAGGCAACATTTAATGTCACGGAAGGGATCCAAAATATTCAGAGGCACATAAAAAAATTTTCTTTTTTAAAAAAGACACAATTCGTACTGTAAGAA
CTAAATTATGTGAGACCTATGTATTTTTTGTTTAGAAAGGGGCCATCCGACTAATTCAAAGCATCCCTTAATGTTTGAAGCGGACTCTTAGTTCAGCCAC
CCCCTCTTAATCATTGCATTGTCTTTATGCATTAGTTATATACTTGTGTGCTCTTCATGACTTCAAGTACAAATAAGCTCGTAAGATATCTGTGTTAGCT
AGCTCTGGAACAATAGCAGACTGCCAAGTTTTTATATATCTAGATATTTTTTAAGGAAGCACAGCAGGGAGGGAGGCCCTACAGTAATATATTTTATTGA
TCTTTATCTCCTCATTTAGTCCAAATATTAAAAGGAGGAGCTCAGTCTTAAACAGATATCTCCCGGAAGAAAAGGTGGGAGGTTTCTGCTCAAGATGAAG
TTATTTCTTATCTTCCAAATACACTAGACAGAAGTTAAGAATTTATCGATGAAGCTGTAACCCACATATTGGTTTTTAGCCTTAGCCATCATAATTTAAG
TTCCCATCACGGTATTCCAACTAAATCCAATTGAAGCTCAACATGAAGATGAAAATGGACGTGTGAAACAAATGTTGCATTGTTTCAATGACCCCTTGAT
TACATAACACACATACTAGGTCATACTTTGGTGGAGCAATTTTTTATGATCTCGCATATATCGTGTGTTCAATCTATTCATAAGAAGTAGCAATCCAAAA
ACTTTAACTTTTGAAGTGCACTTACTCTTCCATAACCAAATAAAATGTGGAGGCTAGACGGATGTAATTAAAGATCAGATAGAAGAATTTCTGAAAGGCA
TAGTTCATGTTTCCCCATATATACTTCCACTGATCAGCAGTGTGATCCAATTCCAAGTTTAGGAGTTTGTTTGACTATCGAGAAACCTCATCATATGTTT
TCCGAGATGATGGCAGATTAAAATTATCATCCAGATCAGTAGATACAAACACTTTGACAGAGGCCTCCTTATTAGAAGCAAAGGAATATAGCCTTAGATA
TACATTGCATGGAGGTGGCTAGTGAGACCACATATCTTCCTAGAAGGTGCAGGCAGTTCCCTTATGTAAGATACATCTAGGAATTCCTCTAAAGTGGATG
CTTGTTTTACAAACATCATTCCACCAGAAGGACTCTTTTGGGATAGTTAAATTAGGCACTAGGTAGACATAATACTTATTCTAAATCAGTTTTACCTAAG
GCAAGTCCTTATTGTTATAAAATTTGTTCAAGTGTTTCATGAGCGGTGCCTAATTTTGGATTGTCAAGTTAATGGCCTCCTCTTCTCCTTTAACTTAGTC
TGCAAACCTTATGCCAAGCAGCCAGGAATTGTTTTTGGAGTTGATCATATCTGACTATTTCCATAAGCAGTGCTTTCTCCCTATCAATGCTCTCAATCAC
AGACTTTGGTATCAAAAGATACCTTACTACAAGTAATGATGACCTCTTTATATTTTAGACTTTTACTAACAATTAATTTCTAGATGTAATCTTATCTTCT
ATATATGCATAAAAACACATTATAAATTGCTCACCTTAAATGCACATTGTTGTAAACTGCAGCTAGGCATGGCAAGTGCATTGGAAACATTGTGTGGGCA
ATCATATGGCGCCAAGCAATACCACATGTTGGGCATCTATCTACAACGTTCATGGATAGTTCTCTTGTGTTGTGCAGTCCTCCTCCTCCCGATATACCTC
TTCACCACTCCACTCCTAATTTTTCTTGGCCAGGATCCTAAGATCGCTGCTATGGCCGGCACTATTTCATTGTGGTATATCCCTGTTATGATATCCAATG
TTGGGAACTTCACGCTCCAAATGTACCTACAAGCACAGAGCAAGAACATGATTGTCACTTATCTTGCCATGCTCAATCTTGGGCTTCACCTTTTCCTATC
ATGGCTTTTAACGGTCCAGTTCCACCTTGGCCTTGCTGGGGTCATGGGCTCCATGGTCATTGCCTACTGGATTCCAGTATTTGGTCAGCTTGCTTTTGTC
TTCTTTGGTGGTTGCCCTCTAACATGGACAGGATTCTCATCTGCTGCTTTTACTGAACTCGGTGCTATTGTCAAGCTTTCACTGTCTTCTGGAGTGATGC
TTTGGTAAGTAACAATTGTGTTTATGCATACATATGAAATTTCAGATATGCAATATGTTAGATGCTAAATGTCGACCAACATATTGTTTAGAGCTAATTA
ATTGCTCATGTGGTTTATTCTTTTTTCTTTCTCATTTGCCTTTCAGTGTGGAATTATGGTACAACACAATTTTGGTTCTCCTCACTGGTTATATGAAGAA
TGCAGAGATTGCTCTTGATGCTCTTTCAATATGGTAATATATTCCTCTTTCAATTGTTGCATAATGGTTTAGACAATAAAAGGTGGGGTATTTGCAAATT
TGCCACTGGTTTTTTCAATATTGCAAGGATGCCACTCAAATGACAGTTCTAATGGCATTTTTGCAATTTTCTAGTGGCAGTTTTGCAATAACGATTCAAA
GTAGTGGTAAATTTGCAATTGCCCCATAAAAGGTAGATCATGTTTGTGGGTACATCATTGTATTGTTCTTTGTTGTTCCTTTAGCAGTTGAAAAACTTGC
TTATTGAGCATTATTGTTTTTCCATATGTAGCCTTAATATCAATGGTTGGGAGATGATGATTTCTATAGGGTTTTTATCTGCAACAGGGTAACTTAGTGA
TCTTACTTGTTACATGCTAAGTGGTTCATTTGATCAATCAATCATGTCAGATAAATTTCATTTGACATACCTATACATGTACATTTCTAGAGTGCGGGTG
GCAAATGAACTTGGAGCTGGAAGCGCAAGAAGGGCTAAGTTTGCCATTTTCAATGTGGTCACCACTTCTTTCTCGATAGGATTTATGTTGTTTGTGCTCT
TCCTTATCTTTCGTGGAAGGCTTGCATACATATTTACTGAAAGTAAGGTAGTAGCAGATGCAGTTGCGGAGCTTTCTCCCTTGCTAGCCTTCTCCATTTT
GTTGAATAGTATTCAACCAGTGCTCTCAGGTATGGTATTCCATTTAAAAGAATAGTATATATATCAATATAATTTGAAATTGCACATTGGAATTATAATA
TTTTATAATCATCTGTAGGTGTCGCTGTTGGATCAGGTTGGCAAAGTGTAGTTGCCTATGTTAATGTTACATCATATTACTTGTTCGGTATCCCTATTGG
TGTAATACTAGGCTATGTGCTAGGATTTCAAGTAAAGGTGAGGAGCCAATTGATAAAATTTCATTAGTCAATTTGGGACTTAAATTGTGTTTCTCAATTC
CATTTGTTGTTTCTATAGGGCATTTGGATTGGTATGCTTCTTGGTACGCTAGTCCAGACTATTGTGCTTCTATTTATCACTCTTAGAACTGATTGGGAAA
AACAGGTATGTTAATTGCTCACAATTTTCCTTATCTTTTTTTTTATTAAATCTCTTAACCCACATAGCATGTGGGTCTCTCTAGATTTTTTTTCTCATTT
AATGATGTGTTTCATGTTCTTTTTTCTAGGTAGAGATTGCTCGACAGAGATTAAACCGCTGGTCTATGGATGAGAATGGGAGACAACAGAATCCGGGTGA
AAATCCATGATCTAAAACTTCTGCACACTTGTAATGAATTATGGTGATCTATGAATCAGCTTGTTCTAATGGGATTGCCCTCAGAGTTTAAGATCCTTCA
AGGTGACATCATCCTTCAATGAACCTATAAATGGCTTGGAATGATGTTTTTCCCCATGTGTCACACCATGGAAAAACCGTGATGTTATTGAAGGAACCTT
ATATATATATGGTCGTAAATTATCCATTTTTACCGGGTTATCGAAACTATTGTAGCAAATGCTTGACCATTATGAGTTTTACATATTTTTTTTGCATTTG
TTGGAAGAGCATGCATATGCTTGCATGTGAATTGATTGTACCCTTTGGCTTTGTATCTACATTTGACTAAATTTATTGACTAAACTAGTATCAAATAAGG
GAAAATTGTCCACACTAAAGAGTGGTGGAACACCTCTTTATTTTTTTACTAGATGATAGTTTTTGCCAGATTATGTTTT

>LOC_Os11g03500
ATGGAGAGGCCGGGTGATGAACATGATGACTGCAGGACGGTTCCTCTGCTGGAGCCTAAGCATGCTCATGGCGAAGGCAGCAACAACAAGCAAGAAGAAG
ATGAAGAGGAGGTTGGGTCGTTGGGGCGGCGGGTGTTGGTGGAGAGCAAGAAGCTGTGGGTGGTGGCGGGTCCTTCCATCTGCGCGCGCTTCTCCACCTT
CGGCGTCACCGTCATCAGCCAAGCCTTCATCGGCCACGTCGGCGCCACCGAGCTCGCCGGATACGCTCTCGTCTCCACCGTCCTCATGCGCTTCAGCGGC
GGCATCCTTGTAACTATCCTCTCTACCCACTACACTTAATACTATTTAATTACATTTTGTGTTTAAACTAATCTAAACTTTGTTTTCCAAATTTTCCATC
AAATAACTCTCAAACTCTGCCCAATTTGATTTTTACTGCATTTTTTTTCACGTTGAGATTTATATTTTAAAGTGTACATAAGTGCGAGTCTATGAGAAAT
GGATAGTGTGGACATATAGTCATGTTAGAAAAAAAAATCTAACGGTCAAAGTAATGGAAAGTGTATTAATGGGGAAAAAAATATCAGACATGTCAGAGAG
ATGAGGCAACATTTAAGGTCACGGAAGGGATCCAAAATATTCAGAGGCACATAAAAAAATTTTCTTTTTTAAAAAAGACACAATTCGTACTGTAAAAACT
AAATTATGTGAGACCTGTGTATTTTTTGTTTAGAAAGGGGCCATCCGACTAATTCAAAGCATCACTTTCTTAGTTCAGCCACCCCCCTCTTAATCAGGGC
ATTGTCTTTATGCATTAATTATATACTTGTGTGCTCTTCATGACTTCAAGTACAAATAAGCTCGTAAGATATCTGTGTTAGCTAGCTCTGGAACAATAGC
AGACTGCCAAGTTTTTATATATCTAGATATTTTTTAAGGAAGCACAGCAGGGAGGGAGGCCCTACAGTAATATATTTTTATTGATCTTTATCTCCTCATT
TAGTCCAAATATTAAAAGGAGGAGCTCAGTCTTAAACAGATGTCTCCCGGAAGAAAAGGTGGGAGGTTTCTGCTCAAGATGAAGTTATTTCTTATCTTCC
AAATACACTAGACAGAAGTTAAGAATTTATCGATGAAGCTGTAACCCACATATTGGTTTTTAGCCTTAACCATCATAATTTAAGTTCCCATCACGGTATT
CCAACTAAATCCAATTGAAGCTCAACATGAAGATGAAAATGGACGTGTGAAACAAATGTTGCATTGTTTCAATGACCCCTTGATTGCATAACACACATAC
TAGGTCATACTTTGGTGGAGCAATTTTTTATGATCTCGCATATATCGTGTGTTCAATCTATTCATAAGAAGTAGCAATCCAAAAACTTTAACTTTTGAAG
TGCACTTACTCTTCCATAACCAAATAAAATGTGGAGGCTACACGGATGTAATTAAAGATCAGAGAGTAGAATTTCTGAGAGGCATAGTTCATGTTTCCCC
ATATATACTTCCACTTATCAGCAGTGTGATCCAATTCCAAGTTTAGGAGTTTGTTTGACTATCGAGAAAGCTCATCATATGTTTTCCGAGATGATGGCAG
ATTAAAATTATCATCCATATCAGTAGATACAAACACTTTGACAGAGGCCTCCTTATTAGAAGCAAAGGAATATAGCCTTAGATATACATTGCATGGAGGT
GGCTAGTGAGACCACATATCTTCCTAGAAGGAGCAGGAATTCCCATATGTAAGATACATCTAGGAATTCCTCTAAAGTGGATGCTTGTTTTACAAACATC
CTTCCACCAGGACTCTTTTGGGATAGTTAAATTAGGCACTAGGTAGACATAATACTTGTTCTAAATCAGTTTTACCTAAGGCAAGTCCTTATTGTTATAA
AATTTGTTCAAGTGTTTCATGAGTGGTGCCTAATTTTGGATTGTCAAGTTAATGGCCTCCTCTTCTCCTTTAACTTAGTCTGCACCTTATGCCAAGCAGC
CAGGAATTGTTTTTGGAGTTGATCATATCTGACTATCTCCATAAGCAGTGCTTTCTCTCCCTATCAATGCTCTCAATCACATACTTTGGTATCAAAAGAT
ACCTTACTACAAGTAATGACGACCTCTTTATATTTTAGACTTTTACTAACAATTAATTTCTAGATGTAATCTTATCTTCTATATATGCATAAAAACACAT
TATAAATTGCTCACCTTAAATGCACATTGTTGTAAACTGCAGCTAGGCATGGCAAGTGCATTGGAAACATTGTGTGGGCAATCATATGGCGCCAAGCAAT
ACCACATGTTGGGCATCTATCTACAACGTTCATGGATAGTTCTCTTGTGTTGTGCAGTCCTCCTCCTCCCGATATACCTCTTCACCACTCCACTCCTAAT
TTTTCTTGGCCAGGATCCTAAGATCGCTGCTATGGCTGGCACTATTTCATTGTGGTACATCCCTGTTATGATATCCAATGTTGGGAACTTCACGCTCCAA
ATGTACCTACAAGCACAGAGCAAGAACATGATTGTCACTTATCTTGCCATGCTCAATCTTGGGCTTCACCTTTTTCTATCATGGCTTTTAACGGTCCAGT
TCTACCTTGGCCTTGCTGGGGTCATGGGCTCCATGGTCATTGCCTACTAGATTCTAGTATTTGGTCAGCTTGCTTTTGTCTTCTTTGGTGGTTGCCCTCT
AACATGGACAGGATTCTCATTTGCTGCTTTTACTGAACTCGGTGCTATTGTCAAGCTTTCACTGTCTTCTGGAGTGATGCTTTGGTAAGTAACAATTGTG
TTTATGCATACATATGAAATTTCAGATATGCAATATGTTAGATGCTAAATGTTGACCAACATATTGTTTAGAGCTAATTAATTGCTCATGTGGTTTATTC
TTTTTTCTTTCTCATTTGCCTTTCAGTGTGGAATTGTGGTACAACACAATTTTGGTTCTCCTCACTGGTTATATGAAGAATGCAGAGATTGCTCTTGATG
CTCTTTCAATATGGTAATATATTCCACTTTCAATTGTTGCATAATGGTTTAGACAATAAAAGATGGGGCATTTGCAAATTTGCCACCGGTTTTTTCAATA
TTGCAAGGATGCCACTCGAATGACAGTTCTAATGGCATTTTTGCAATTTTCTAGTGGCAGTTTTGCAATAACGATTCAAAGTAGTGGTAAATTTGCAATT
GCCCCTTTTATGGGATCATGTTTGTGGGTACATTGCTGTATTGTTCTTTGTTGTTCCTTTAGCAGTTGAAAAACTTGCTTATTTAGCGTTATTGTTTTTC
CATGTGTAGCCTTAATATCAATGGTTGGGAGATGATGATTTCTATAGGGTTTTTGTCTGCAAAAGGGTAACTTAGTGATCTTACTTGTTACATGCTAAGT
GGTTCATTTGATCAATCATTCATGTCACATAAATTTCATTTGACATACCTATACATGTACATTTTTAGAGTGCGGGTGGCAAATGAACTTGGAGCTGGAA
GTGCAAGAAGGGCTAAGTTTGCCATTTTCAATGTGGTCACCACTTCTTTCTCGATAGGATTTATGTTGTTTGTGCTCTTCCTTATCTTTCGTGGAAGGCT
TGTATACATATTTACTGAAAGTACGGTAGTAGCAGATGCAGTTGCAGAGCTTTCTCCCTTGCTAGCCTTCTCCAATTTGTTGAATAGTATTCAACCAGTG
CTCTCAGGTATGGTATTCCATTTAAAAGAATAGCAAATATATCAATATAATTTGAAATTGCACATTGGAATTATAATATTTTATAATCATCTATAGGTGT
CGCTGTTGGATCGGGTTGGCAAAGTGTAGTTGCCTATGTTAATGTTACATCATATTACTTGTTCGGTATCCCTATTGGTGTAATACTAGGCTATGTGCTA
GGATTTCAAGTAAAGGTGAGGAACCGATTGATAAAATTTCATTAGTCAATTTGGGACTTAAATTTTGTTTCTCAATTCCATTTGTTGTTTCTATAGGGCA
TTTGGATTGGTATGCTTCTTGGTACACTAGTCCAGACTATTGTGCTTCTATTTATCACTCTTAGAACTGATTGGGAAAAACAGGTATGTTAATTGCTCAC
AATTTTACTTATCTTTTTTTATTAAATCTCTTAACCCACATAGCATGTGGGTCTCTCTAGATTTTTTTTTCTCATTTAATGATGTGTTTCATGTTCCTTT
TTCTAGGTAGAGATTGCTCGACAGAGATTAAACCGCTGGTCTATGGATGAGAATGGGAGACAACAGAATCCGGGTGAAAATCCATGA

>LOC_Os03g08900
ATGGGTGACGGGCGAGGGGATGAGGAGGAGTGCAGGGTGGCGCTGCTGAATGGCGGCGGCGCGGCGAAGGAGGGCTGGCAGGTGGTGTCCGGCGGCGACG
GCAAGCTGAGGAGGAGGGTGTGGGAGGAGTCGAGGAAGCTGTGGGTCATCGTGGCGCCGGCCATCTTCAGCCGCGTCGTCACCTACAGCATGAACGTCAT
CACGCAGGCGTTCGCCGGCCACCTCGGCGACCTCGAGCTCGCCGCCATCTCCATCGCCAACACCGTCGTCGTCGGCTTCAACTTCGGCCTCATGGTAGGC
CGATTGAACACGTCCTTTTTTGCTGGTTAATTAATTCGTCGTGCTAGCTCGTACGTGCTATCTTTGGGTGCTATCTCCTCAATATGGTTGGCAACTTAGG
ATTGGTTTTAATTATCCCAGCAAGGAAAAAAAACATAAACATTAAGCAGTAAATATTTCGAACAAAATGTGCTGTGAATTACTGCATTTCAGATTATAAG
ATGTTCTGACTTTAGTCAAAATCAAACCGCTTCAAATTTAACTAGATTTATAGATAAATATAATAATATTTATATTACCAAATTAGTTTTATTAAATTCA
TAATTAAATATATTTTTATAATAAACTTATCTTGGATTGAAAATATCACTATTTTTTCTATAAACTTGATAAAATTTAAAGTAGTTTGATTTTATAACCT
TTAACGGATGGAGTAGACTGCAAGAGCAGCTAGCTAGCGCCAAGCATGCAAGAACGCTACGCTTCTGGAGTTCGATCACTGCAAAGCTGCCATGACCCAT
GATCGTAAAGTCCATTTATGCATGGTGCTAGTGTGGACAGGTGTGACGTGTTAATTGGCATGCATATCGCAGCATTTGTGGGGTATCCTTTTGTTACACT
TGCTCCTATCCATGCATGCGTGCCCAATGTTTTTTTTCCTTTTTTGAAAAAAATTGAAACGTAAATGTGGATGGATTTGTTCAATTCAGCGGCCAAAATC
CTCGTGCAACCCTGTACATATCGCAGACAGCCCACCTGAAGAGTTCAACTAGGAATTTGTGAAGACAAACCGAATCGTGAGTAGTCAAGTGGATGTGTAT
TTCTTTGACTGCGATATGACTGTTTTTCCTCGCGTCAGAGTTACGACTTACGACATGAGAGCGGAATCTCTCTTGCCTTTTCGTGAATTCATGCGAAGTT
GAAAGGCTGATCGTGAAATTTAAGGCCGCATTACTTCGTCTATGTTTATAAGCTAAAATTATTTAAATTTAACTTCAAAGCTAATTTTACTATTCTTAAA
AAATACTAGAATCGTCGTACTTTCTAGTGTAAAACTTGATAACTTAAGTACTAGATTTCTCGAGTCATTAAAATTTTCAGTGTAAAATTTAGGTAACTTA
AAATTCTTTCTCAATGACAATAAAACTTCTCTAATTTTGAAGTTTGATTTTATGTTTTTCATTATATTTTATTTTATATATTTTTAAATTAATAAAAACA
CATATATATAAACATTTTATTGGTAAATTATTTTATTTACTATTCGAGGGATCATTTTACGGTACATGAGAAGCAACCATATATTTTTATTGTATAATTT
ATTGACTTTCAATACTTTCGATGTCAGAGGTACCAAAATTTTATTTTAAAAAACATTTCGGTACTTCTTGAGGCCAGTATAATTTCTGTTTGTTTTTATA
TAAAAAGATGCACGTGTCCGGAATATTTTTTTTAATTTCGTTTGTGAAAAATGGAAAATCATAAATGCAATAATCCAGAATGCAACGGCTGGCGCTTCTG
TGCCCGCAAACACTTGGGTTTTATCTGGTGTCCACGTTTTCTTATCATCAGTATACAGAGAAGGCGGTGTCAAAAAAAAAAGTATACAGAGAAGGCACCG
GAAGGAGCTGGGCCTCTTGAGTGAATTCTTCATTTCTTCTAGTACTTCTGAGAAGCTTCATCTCTTTTGTTCCTGAAGCTTCGAATAAATTCCTCGCTTC
CGCTGTTCCACCTGTCGATTTTATCAACCAAAGCACACATACATGTGGCATCTATTCATCTCCAGCATATATTCCGACTTATTTGCCGTGCTTGCAATTT
CTTTTCAGCAAAATTGATGTCACTTGTCACCTGCAACGTTAACCTTCTCCTGTTATCCCCCGAAAAAAAAAAACTTCTCCTGTTATCAAATAAACTAGCA
TGGTGGCCCGCACAATTTTCGGCTAGCATCATTATATTTTCTCATATAATAGCATATATGTTTTCTCATTATATTCAAATATATTAAAATGACAACATAA
TTTAAAATTTTGCAATAACTTTACAAAACTACTAATGTGTAATATTCATATTATATTTTATATACGTGCTATTTATTAATTATTTTTAATATTAAATTTT
AGTTATTTGTAAATTATATATATTTCTATAGGGACTCTAGACTCGTCTTTTAATATTTTTTTTAATTCTGAATTTTCTGTAAATTGTATTTCTATATAGA
CTCTATGCTCTTCTTCCGATATATATATTTTTATTTCTGAGTTTTCATATTATATTTTATATATGTGTTAGTTATTAATTATTTTTAATATCAAATTTTA
GTTATTTGTAAATTATATATATTCCTATATAGATTCTAGACTCGTCTTTTAATATTTTTTTAAATTCCGAATTTTCTGTAAATTGTATTTCTATATAGAC
TCTATGCTCTTCTTCCAATATTATTTATTTTTATTTCTGAATTTTTATTATTTCTAATTGTATTTCTATGTGGACTCTAAACTCATGTTTCAATATTCTT
TAATTTTTTCATTTTGAATTTAAGTTACTTCTACATTGTATTCCTATATTGACCTTAAACTCTTCTTCCTATGTTTTTCTTAATTTCGAATTTTAGTTAT
TTGTAAATTGAATTTTTATACAGATTTTAAACTCTACTTTTAATTTTATTGTGTTTATTCTAAATTTTAGTTAGTTTTAAATTCCTATATGGACTCTATA
CCCTACTTCTAGTATTCCTTATTTTTAAATTCCGAATTTCTATTTTTTTTCTTAATTATATTTCTATATGGACTCTATACTCTACTTCTAATATTCCTTA
TTTTTAATTTCAAATTTCTATTATTTCCTAATTATATTTCTATATGGTCTCTATACTCTACTTCTAATATTCCTTCTTTTTAATTCCGAATTTCAGTTAT
TTCCTTATTGTACTTCTATATGGACTCTATACTATACTTCTAATATTCCTTATTTTTAATTCCGAATTTTAGTTATTTCCTAATTGTATTTCTATATGGA
CTCTAGTCTTCTCTTGTAATATTCCTTATTTTTTTTAATTCCGAATTTCAGTTATTTCCTAATTGTATTTCTGTATGGACTCTAGTATCCTCTTCTAATA
TTCCTTATTTTTTAATTCCGAATTTGAAAGGGTCAATTAGGCCTAGAGGGGGGTGAATAGGCTAATTTAAAACTTAAGAAATGCGAAAGCAGTAATTTTC
GGAGCTAGGCTAGGAATTTTCGGAACTTCTGAAAATGCACAGAGCAGCGCACACAAAATGAAAACTCTAGATCTATAAGACTATAACAGGGAATACAAGG
CACAATCAGCAACTAGACCAATAGCAGTACAAGCAAGCAAAGCTAGAGGAGAGGGAAGAAATATCACCAAGATGTAGCTCCCAAAGTTGTTCCCCAGAGT
TCAAATCCTTGAGGGGATTCTACTCTCCGTTGAGGAGCTCACTAAGAGCCGGGTCTTAGCTAACACTTTCCTCAAGAGGTTGCACTAAGCACTCCTCCTT
TCACTAAGAGGTATCTCTTCCCTTGCGGAGGCGAGATCCGGCCTTCACAAACTTTTCCCGGCCAACCACAAGGAGATCGGTGGCTCGGGAGTGACACCTA
GCCGTCTAGGAGTCCTCAACCTCCAAGAGTAAAAGATGATGCAAAGAACTCCCGGAGATGATGCAAGTGCTCACAAATCTTTACAAAGACCACAAGAAGC
ACCCACACAAGCTCGAATCCACACTCTCACACACACACCAAATCAAAATCAAACACGGGTGGAGAGATGAATCGAGGAAGCAAGTCTCAAATGAACTAGA
GAGAGAGAGCAAGCCAAGGGCACAAATAATTGGAATGGAACCAGCAACCCTCACAAGTGAGGGGAGGTGGGTATTTATACCCACAGCACAAATCTGCCCG
TTGGAGTGCAATAAAAGGGATTTTCGGAACTTCCGAAAATTCCAGATCTGAGGAAAATCGAAGTCAACGCAATTTTCGGAACTTCCGAAAAATATTTTCG
GAACTTTCGAAAATTTCCAGAACGCTTCTGTGTATTTTCGGAACTTCCGAAAATTATTTTCGGAACTTCCGAAAATTTCCAGAACGCCCAAACACGGTTC
GGTGTATTTTCGGAACTTCCGAAAATTTCCAGAACGCTCCAAAAGAGAAATGCTTCGAAGTAAAATTGATTTTGAGCACACGCATCACTCCTTATATGTC
TATGCATCATCCCCCTTAATAGTATGGCTTTCCTACGACACAATGCGAGGAAAAAGATACAATATACCATTTGATCATTGCCGCATTGCATCACGATGTC
GCATTCACGGGATATGCATTGTATTACAACACGTTGAGGACTTAACAACCTTCACATTTGCTTGAATAAAAATGTTAGTCCTCTCTAATCGCATTGTAAT
CAATCATCAAAATCATTAGGGGTCTAGATGCACTTTCAGAATTTCAACTATTTTTTTTCTTAATTGTATTTCTATTTAGACTCTATACTCTACTTCTAAT
ATTTCTTATTTTTAATTCCGAATTTATGTTATTTCCTAATTGTAATTCTATATGGACTCTAATCTTCTCTTCTAATATTCCTTATTTTTTAATTCCGAAT
TTTAGTTATTTTCTAATTGTATTTCTATATGGACTCTAGTCTCCTCTTCTAATATTCCTTATTTTTTAATTCCAAATTTCAGTTATTTCCTAATTGTATT
TCTATATGGACTCTAGTCTCCTATTCTAATATTCCTTATTTTTTAATTCCGAATTTCAACTATTTTTTTCTTAATTGTATTTCTATTTGGACTCTATACT
CTACCTCTAATATTTCTTATTTTTAATTCCAAATTTATGTTATTTCCTAATTGTATTTCTATATGGACTCTATACTCTACTTCTAATATTCCTTATTTTT
AATTCCGAATTTTAGTTATTTCCTAATTGTATTTCTATATGGACTCTAGTATCCTCTTCTAATATTCCTTATTTTTTAATTCCGAATTTTAGTTATTTTC
TAATTGTATTTCTATATGGACTCTAGTCCCCTCTTCTAATATTCCTTATTTTTTAATTCCGAATTTCAACTATTTCTAAATTGTATTTCTATATGGACTC
TAGTCTCCTATTCTAATATTCCTTATTTTTTAATCCGAATTTCAGCTATTTCTAAATTGTATTTCTATATGGAATCTGATTTTTCTTTTTCTCTGATTAA
TATGAGAATTTCTAGATCATGAGAGTGAACGTGGTGGCTCCTTTTTCTATCCCTTTAATAATATAATAGATTCCGGTCGGCTTCTCTTTGCCGGTCAAAA
AAATGTCACCGATCCCTTTCCAAATACGAGTACTTATCACTATTTATTATATTTGTTTTTTTAATTTTGATTACTCGTAGCAATGTAACGTTCTTTAATT
ATGAATCAATCATTTAAAAATTATTAATGATTAAAGTTGAAATACCGATAATTAATAGTGACAAGTAAATGAGTACGACGACAACAATAGACAGATGATG
GGGCATTCTTGAAAGTCCCTCCTCCTTATTCTAGTTGAGAACATCCTTATAAGGCAACATTATACACATGTTCATGTTATCTAGCAACCCCATCGTTGGC
TTATTCGAGAAATAAGTCAAACAATATATTTGCAAATGAAAATAATTTATAAATAAATTTTTTATATATGTTCTTAACGATCTAAAAGTAAAGACTGAAA
AATAAACTACGATAAAAATGCCCCAAAATCAATTCTAAATTTAAGGCTAAAAATTTAAATTTTGGCTGATAAACATAAGTATAAGCGAAAAGATGTGGCA
GTTTGGTCGTGTGCATTTTTTATTAGTGTAGAGATTGGACAGTTTTTGTTGTTTAATGAAATCTTTCACTATACTTTAAACAAGTAAATGGGCGCAGAGG
GATCATAGCATAAAACCGATTTGCCTTTAGTGATTTTTCTCACTGTATGATAGTCCCGACTACCTGAGCAGTGACTTCTTGCTGTAGTATGGTTTGTACG
ATAGGGGCTGTTAAGATTATAGATAAAATAAGGGAGTAGCTATACAACATTCGACAGTTTTTTAAATAGAAAACTTTCAATTGTAACTACTATGTAATTA
TAATGTAATTACATTGTAACTACTGTGTAACTACAATATAAGTCATCTGTAACTAAAGAAATAACTCTGAAAAAATTGATGGAGCAATTGGTTAGTTGAA
CGAGCATTCAAGCTGCAAGTCTCAGGTTCGATCGATAGCAAATCCGTAAAATAAACCTTATCAAAATTTGATATTTGCTAAAATTTTAGTAAGTTTGTAA
TATTGTCAAGTTTTGATAGGATTTCTTATGTATTTATGAAAGTTTGGTAATAAAACTAAATGTATGCATCGTTGGCAACTTTAAAAAATTGACAAGATTT
GAAATGGCATCAGTTTGAAAAACCACTGAATTATTATGCTGTACTGAATCCTGTTCAAAAAAAATTATGCTGTACTGAATCAATTGGTACTACTGATTCT
CTTACTGTATAATTGTACCTGGCTACCTGAGCAGTGATGACTTCTTTATACTACTGTTGTATACTAGTTTGTACGATTGCTGCTTCTGAATTAAGGCCGA
GTTTAATTCCAAACACTGAACCAAAAAACGTCACATCGAACTTTTCTACACATATAAATTTTTAGCTTTTCCGTTAAATCGTTCTAATTCCAATCAAAAT
TCCAATTTAGCGTGGAACTAAACACACCCTAACTGTACGGAAATACTGAATCACAATTACTGATTCACTGAATTAATTGGCCGTGTGGAACGCAGCTTGG
CATGGCGAGCGCGCTGGAGACGCTGTGCGGGCAGGCGTTCGGCGCGAAGAAGTACCACATGATGGGGGTGTACATGCAGCGTTCGTGGATCGTGCTGCTG
GCGTGCGCGGTGCTGCTGCTGCCCATGTACATCTACGCCGAGGACGTGCTGCTCCTGACGGGTCAGCCGCCGGAGCTGTCGGCGATGGCCGGCCGCGTCT
CCGTCTGGTTCATCCCGCTGCACCTCTCCTTCGCCTTCCTCTTCCCGCTGCAGCGATTCCTGCAGTGCCAGATGAAGAACTTCGCCAGCGCCGCGGCGTC
CGGCGTCGCGCTGTGCGTCCACGTCGCCATCAGCTGGCTCCTCGTCTCCCGCTTCCGGTTCGGCCTCGTCGGCATCGCGCTCACCCTCAACTTCTCGTGG
TGGGCCACCGCCGCCATGCTCTTCGCCTACGTCGCCTGCGGCGGATGCCCGGAGACGTGGAACGGCCTCTCCCTCGAGGCGTTCGCGGGGTGTCATGCTA
TGGTACGTACGCGACGTGAAACCGAGAACGTTCAATTCTCGTGTGATTTGGTTTCTGTTTGATTTCACGTTTCGTACGTTTTTTGCAGTTGCTGACAGAA
TTTGTGTGCTTAATTTGCAGCTTGGAGAACTGGTACTACAGAATCCTCATCTTGCTGACCGGTAACCTCAAGAACGCGGCTATTGCGGTCGACGCGCTCT
CCATCTGGTAAGTCAGTACCAAGTTCCTGAATCAATCTGACATGCGTCTGATTGTAGCTAACCTTTATGTCTTCTCGTGGACAGCATGACGATCAATGCA
TGGGAGCTGATGATTCCCCTGGCATTCTTCGCTGGAACCGGGTACGTACGCACGCACTGCCTTCTTCTCAGTTCTCACTCGATTTGCTTACGAAACTCGA
ATATACCGAACTAAAGCAGAGCACGTGTGGCGGCGTACGTGTTTTTGTTGTGGTTTGCAGGGTGCGGGTGGCGAACGAGCTGGGCGCCGGCAACGGGAAG
GGCGCGAGGTTCGCGACGATCGTGTCGTCGGTGACGTCGCTGGTGATCGGGCTCTTCTTCTGGGTGCTCATCGTGGGCCTCCACGACAAGTTCGCGCTCA
TCTTCACCTCCAGCGACGTCGTGCTCGACGCCGTCGACAACCTCTCCGTCCTCCTCGCCTTCACCATCCTCCTCAACAGCATCCAGCCCGTTCTCTCAGG
TAAAGTACACACACACCTGGGCCGTTGGGCCTTCCTTTTCTACATGGGCCTTCAGTTCCCAGCTGAACTGGTCATAAATGGGCCGGTCATATACGTGCAG
GTGTGGCTGTTGGGTCTGGGTGGCAATCCATGGTGGCCTACGTCAACATTGGCACCTACTACCTCATCGGCATCCCCATGGGCATTCTCCTCGGATGGCT
CTTCAAACTTGGCGTCCTGGTACCTATGCCACTATGCTACTTGATTTCTGACCAGTTCAAGTTAAACCGTGAAAATGTTAGCCATCTCCGGCCTGACCAT
TTCTTTCGTGAAACCTTTAATTTGCAGGGAATTTGGGCGGGTATGATCGGCGGAACCGCAGTGCAGACGCTAATTCTGGCCATCATAACCATCCGCTGTG
ACTGGGACAAGGAGGTGAACAAAACGATCAATCCCTCCACACAGCCCAAGAAAACGATCAAATGCCGTAGCGACTTGAAATTTTGACATTTTTTGGCTGT
GTTATTTTGCAGGCCATGATCGCAAGCACACGCATGGACAAGTGGTCGCAAGTCCGGTGATGGGAGAGGACGCACACGTTCCTGAGCTAATATGCTCGTC
ACCAGATTCTGCCATACGAGAGGACAAGATGGTCGCGACGAGTGAGCTGATTAACTGCATAGGTGAACAGTGGACAAGACGATTCTTCATCACCTGCTCT
TGTTGGTCTCTAGTATTGGCTTCGTTGCGTCCAAATTTATGGTATTGGTCTTCTGGCTACCGAAGAGAATTTACCATTTCGGCTGGCCGAGTGAAGTAAC
GTATGTATGGCAAATGGTGACATGTGAAGATTGAATCGATCTTATCTAAAGTGATTTCACCAACCG

>LOC_Os10g11354
ATGAAGGCGGCGGCGATGGAGGAGCCGCTCATCGCCGGCAGCAGTGGCGGCGCGGCGGAGAAGAACGGCGGCGAGGAGGAGGGGTTGGTGGTGACCGAGA
TCAAGAAGCAGCTGTACCTCGCCGGGCCGCTCGTCGTCGGCATGTTGCTGCAGAACGTCGTCCAGATGATTTCCGTCATGTTCGTCGGCCACCTCGGCGA
GCTCGCCCTCTCCAGCGCCTCCATGGCCACCTCCTTCGCCGGCGTCACCGGCTTCAGCTTGCTGGTAGGTGCAAACCCACTTCTCCTGAAAGATTAAGCT
CGATCATCAATCGCCATGAACGGATTCGAGCGAGCTCATCATCTGTGTAATCGAGGTAGGCTGGCATGGCGAGCAGCCTGGACACGCTGTGCGGCCAGGC
GTTCGGCGCGAAGCAGCACCACATGCTCGGCGTGTACAAGCAGCGGGCGATGCTGGTGCTCGCGCTGGTGAGCGTCCCGATCGCGGCGGTCTGGGCCTTC
ACCGGCGAGATCCTCCTCGTCGTCGGCCAGGACCCGGAGATCGCGGCGGGCGCCGGGAGCTACATCCGGTGGATGATCCCGACGCTGTTCGTCTACGGGC
CGCTGCAGTGCCACGTCCGGTTCCTGCAGACGCAGAGCGCCGTCGTGCCGGTGATGCTCTCCGCCGGCGCGACGGCGGCGAACCACGTGCTCGTCTGCTG
GCTGCTCGTGCACAGGCTCGGGCTGGGCGCCAAGGGCGCCGCGCTCGCCAACGCCGTCTCCTTCCTCACCAACCTCTCCGTGCTGGCCATCTACGTCAGG
CTCTCGCCGGCGTGCCGCCGCACCTGGACCGGCTTCTCCGGCGAGGCGTTCCGCGACGTCCTCGGCTTCTTGAGGCTCGCCGTGCCTTCTGCGCTCATGG
TCTGGTGAGCCTCCGGCTAATTCGGTCAACTGTTTATGATTTCGAACATAAATTTCCAAAATTTTGGTTCTACTACTGCTCATGGTCTGGTACTCTGGTA
GTCTGACCGAATTTTAGTCTTAAAACTTGAATGTTTTTCTAAAATTTTCCAAAATATGTCCATCGAAATGATAATGCAGCATGGAGTGGTGGTCGTTTGA
GCTCCTGGTGCTGCTCTCCGGTCTTCTGGCAAATCCCAAGCTTGAGACGGCCGTTCTGTCCATATGGTGATCTATTCAAATCCTACATTTTATTTTTTTT
GGCTAAAATTTAGTGCAATTTGTTGTCTCCGCTAATTAATCATTGCTGCTGCTACTACGATTGCTTGTAGCTTGAACACAAACTCTTTCGCCTTCATGGT
GCCACTTGGACTTGGTGCTGCCATAAGGTCAGTGTCTGAACTCTGAACTCTGAACTCTGAACAGAGTCTGAAGTCATAATTCAGAAACAAAACAGAGTCC
ATTTCTTTAGAAACAAAACCTGTGAACTCTGAAACAACAAATAGACTATGAGAAATACCAGCAGTTTCGAGAACATTGATCGCTTGATTGATTCGATTTA
CCAGTACGCGCGTGTCGAATGAGCTCGGAGCTGGGCGACCGCAGGCGGCACGCTTGGCGACCCGTGTTGTGATGCTCCTGGCGTTCTTGGTAGGAACTTC
AGAAGGCCTCGTGATGGTTATTGTGCGCAATCTCTGGGGATATGCGTACAGCAATGAGGAGGAAGTGGCAGATTATATAGCTAAGATGATGCCTATTCTT
GCTGTGTCCATCCTGTTCGATGCAATTCAGTGTGTTCTGTCAGGTACACACCATTCTGCTTCACATTTTTCAGAAGGAATTTTCATATCTGGATCTGAAT
ATTGAAGCCTTATTTCGGAGTTCGGACCAAAATTTCTGATCTTTCGGTACCCGGACAGTTTTTGCTTTCCACAATGTAGAACCCTTCTCTGCAATACATT
TGGTGAAGACTAGCAATGCAGGATACCACGAGTTCAGATATAGCAGAAAGCTCTGCATCTGAAGCAAGCTGAATTACCTGGAGTAATGATTGCTACTGTA
AAATACTAGTACCTAACTGTGATCTTGACATGATTTTCAGGTGTTGTTAGGGGCTGTGGACGACAACAGATTGGTGCTTTCATCAACCTAGGGGCTTATT
ACCTGGCTGGCATACCTGTAGCATTCTTTTTCGCCTTTGTCTGCCATCTAGGAGGAATGGTAATCTTCTTTACTTTTTACTCTTTTCAACTTTTGACAGT
TTATTTGGAGACATATTTTACATGTTTGAACTCTGAACAGGGGCTATGGTTTGGAATATTGTGCGGATTAGTGGTGCAGATGCTTTTGCTTCTCACCATC
ACCTTGTGCACCAACTGGGATAAAGAAGTAAGTACACTAGTGTACTGTTGTCGGCATCTTATTATTATGACTTGTCTCAACTTGGTCTTCATGTCTATGA
TTTTGATTTATGAAAGAGTGATTTTATCATAATTGAGGAGAGATACCAGAAAGTATCAATATTTTTTTTTTTGAAGAAGAACAATTCCATTAAGCAGGTA
GTCCAGCTGAATCACTAGCTACCAAATTACAAACAACATCTGGGAATCCTTCAAGCCAAACAAATTGGCTTCGTGGACCCAGAGAAGCACCAATTTTAGC
AAGCTCATGCGCAGCACGATTACATTCTCTAGGACAATACATGACTTGATGGACATTAAAATTCATTGCAAGCAAAAATTTGGCCTCTCTAATGATAACA
GCGTTTACACTTCTATCCTGTGTTTCATCCAACAAAGCCGCTTTCAGAGCTTGAGCATCAGTTTCAACAATAATGTGGCCCATTCCCATATCATTAGCTA
ATTTCAAAGCTTGGATGCATGCTAAAGCTTCTGCTTGATTAGCATTATGCAAATTCTGTAAATTCCCAGCAGCCATCATGAGAGGACATCCATCTGTATC
TCTGGCCACTACACCCCAACCACCTTCTCCTGTATGTTGGAAAAAAGATCCATCAATATTTAGCTTTATCATTCCAGCTCTAGGTGGTTTCCATGAGTTC
GCACAGTTCATAAGACATTTATTTTGTTCATATTGTAAAAAATGTTCAAATTCTGAAATAATTCGGTTAGTAAGAAAAGGCACTTCATGCAGAACTGAAT
AACCTTCCCCTTCAACCAATTTGTTTCGAGCAGACCACCACAACCAAAACATAGTTAAGATTTTAATTTGTTTGCTTACATCCATTGTCCAGATCTCCTC
TAGCACATGCAGTGGTGAAGGGCAGTATAAAAGTTTGAGGCGTACCTCCTCCAAAAATAATTTACTCCACACTTTTCGTACCATTTTGCATCTGAGAAAA
CAGTGGCCTCCATCCTCATCAAAACGCCTACAAACCGGGCACAAAGTGTCAATATCAACTCCTTTTCTTTTGATGTTTAGCCTCAAAGGCAGACTATTAT
GTGCAAATCTCCATATAAAGTGTTTTATCTTATTAGGAATGTTATATCTCCAAATACGCTCCCAATTAAAAGAAGAGGTTTTAGCACAGGAACTACCTAT
CTGTCCTTGCAATTCATTGAGGATCTTCTCATGTAGCTTGTATGCTGATTTTACCGAGAAAATTCCTTTAGTATCTGGTTGCCAAGCAATAAAATCTTCC
TGACCTTCCCTTAGTGGTATTCTTGTTATGATTTTTGCATCGTTCTCATTGAAAATCTGCTGGATTAATTCAATATCCCACTGGCCTGTTGTTGGATCAA
TGAGCTCACACACCCTTGTAATTAAAGATGCCCCTCTTCTTGTTGTGACGAATCTCATATCTCTTGGCAGCCATGGGTCTGACCAGATGTTTATATGCTC
TCCATTTCCGACCCGCCATATTACGCCTTTTCTTAGTAATTGTATTCCCTTTAGAATACTTCTCCAGGAATATGACATTTGTTTCCTTGACTGCGCATCA
AGAACATTACAGTTAGGAAAATATTTGGCCTTTAGCAGCCTTGAGCAAAGAGAATCAGGATTTTGGATAAGGCGCCAACCTTGCCGAGCCAACATAGCAA
TATTGAAGGAATGTAGGTCTCTAAACCCCAAACCTCCTTGACTCTTTGGCTTCATGATTTTATCCTTTCCCAACCAATGAATTTTTTTGTCATTATCATG
TTGAGCCCACCAGAAGCGCAAAATCATAGAAGTTAACTCATCACAAAGAGATTTTGTTAAATAAAAACATGACATTGCATATGTTGGAATAGCTTGTGCA
ACTGCTTTAATTAAAATTTCTTTTCCTGCCTTGGATAAAAATTTTTCCTTCCATCCCTGGATGCATCTCCAGATTTTCTCCTTTAAGTATTCAAAGGTTT
TCGCTTTGGATCTACCAATAAATACCGGTAACCCAAGATATCTATCATTATGAGCTATACAGTTTATACCCAAGGTATGTGAAAATACCTTTTTTTCCTC
CTCATCCATGTTTGAACTGAACATCACTACAGATTTATCTCTATTAACAATCTGGCCTGAGCACCTCTCATAGTCCAGAATAATTTGCTTCATCTCGTTT
GCTACAGATTCAGTAGCTTTTAAAAGTAAAAGAGAGTCATCTGCAAAAAACAGGTGTGTTAGAATAGGAGCACCTCGACAAATGCGTAAACCACATAATC
TTTTTGAACCTTCTGCTGCCTGAATTGCTGCTGAAAATGCCTCTGCACATATAACAAACAAATATGGTGATAAAGGATCACCTTGACGCAGCCCCCTGTC
TGGCTTTATCACTTCCGTATAGTCACCATTGACCTTTATTTTATAATTTACTGTTGTGACACAATTCATTATCAACCTATTCCATTTTTCATCAAAGCCA
AGTCTTCGCAGCATATGGAGTAGGAAAGGCCATTCAACTCTATCGTAGGCTTTAGACATATCCAATTTGATGGCCGCATAGCCATCTTTTCCATTTCTCT
TATTCTGCAAAAAATGGGTTGCTTCATAGGCAATAAGTACATTATCAGTGATTAGTCTTCCAGGAACAAAAGCACTTTGCGTGTCTAAGATGATCTCTGG
GAGGATTGACTTCAGCCGGTTTGCTAGAACCTTAGAGATAATTTTGTACACTACATTACAAAGGCTGCTTGGACGCAACTCTTTGAGAACAGATGGACTT
TTAACTTTTGGAATTAGAACAATGTTTGTATCATTCCATCCTACTGGCATCTCGCCACCATTAAGAACTTTTAAAATTTCGTGCGTTACTTTGTCACCCA
CAATGTGCCAAAACTTTTTGTAGAAAACTGCAGGCATGCCCTGTGTTACTTTATAGTACCCTAACACTACAAATATGCTATGAGGTGCCAAAATTTATGT
TAGTACTCTATTTTTAATAGACAACATCATTGAATTTTAGCGTGACGTTTGACCATTTGTTTTATTAAAAAAATATAAGTATTTTTTTGTGACCTGTTTT
ATCACTAAAGGAAATTTAAGAATTACTTGTATTTTCTTACACTTGCATTACTTTTATTTTAATAAAATAGATGATCAAAAGTCACATTAAAAGTTAATGG
TGTGTAGCTAGTACTAGAAAATGAAAAACCGGTTGGTAGCTCCTTAAGGATCGTAAAATTTCTATTGTGATGATACATTTGCCTTTTTGGTTTCTAGGCA
CTGAAGGCGAAGGATAGAGTTTGCAGTTCTTCACTTCCTAAAGACTTGGCAACATGAGGTTACATCAACAGAAGAGCAAATGCATGCAGTTTTATTGGAT
GCGAAGTATTACAAATAAATTGTTTTTGGTACCCTTGGCAGAATCAATGAATGCCTGAGTTTTGATAGTTTGAGTTAGCTAGCCTAGGTATGATTTTTGT
AACGCGCAAAAACCTATCAGATCTTGTATTACACATTCTAGATATAACAAATATTAGTGTTTCCTCTTGACCATTAATTTTCAGAACGAAAATTAAATAT
AACGGCAACAGCATTGTTCTTGTCAATGCAGCAGGCCATTGTCAA

>LOC_Os10g11860
ATGGAGGGGCAAGGTCTTGTGAGCCGGAGCTGGCAGGAGTCGAAGCTGCTGTGGCGCGTCGCCTTCCCGGCCGTGCTCGTCGAGTTGCTCCAGTTCTCCA
TCGGCTTCGTCACGGCCAGCTTCGTCGGCCACCTCGGCGTGGTCGAGCTCGCCGCGGTCACCGCCGTCGAGAGCATCCTGGAGGGCTTCGCCTACGGCGT
CCTGGTACGTAGCCTCGAGCTTTCTTTCGGCATTGTTCATTCCGGCCGGCCGCCGCCGCTAGCCGTCGCGGACGGTACCGATGACGTGAGATGCGCGTCC
ATGGCAGTTTGGCATGGGGTGCGCGCTGGACACGCTGTGCGGGCAGGCGGTGGGCGCCGGGCGGCTGGACGTGCTCGGCCTCTACGTGCAGCAGTCGTGG
ATCGTGTGCGGCGCCACCGCGGTGGCGCTCACGCCGACGTACGCCTTCGCCGAGCCGATCCTGCGGTCGCTCCTCCGGCAGCCGGCCGACGTCGCCGCCG
TGGCGGGGCCGTACGCGCTGTGGTCGCTGCCGCGGCTGTTCGCGCACGCCGCCAACTTCCCGCTCCAGAAGTTCTTCCAGACGCAGAGCAGGGTCTGGGC
GCTCGCCGCCATCTCCGCCGCGGTGCTCGCCGTGCACGCCGCGCTCACCTACGCCGCCGTGGTCAGGCTCCGGTACGGCCTGCGCGGTGCGGCCGTCGCC
GGCAACCTGTCCTACTGGCTCATCGACGCCGCGCAGTTCGTCTACCTTGTCTCCGGCCGCTTCCCGGACGCGTGGAAGGGGTTCACCATGACGGCGTTCA
GCAACCTCGCCGCGTTCGTCAAGCTGTCACTTGTGTCGGCCATCATGATCTGGTCGGTAACAATTAATTCAACCCTTCGCCTCGGATTTGTTTACGGAAT
TGCTAAAAAAAACCTTGGCAAGTTTCTTTCCCCTAAAACTTTCTAATTGGTAGCGAATCATCTAAAGATTTGTGCATGAAGAGAAAAATTGCTACAAAGA
AATTTTCACACATATCACGCGTAATATCCCAGTGCTAACCAACCAAACTATATAATTAAATATAATTTATATATAAATTATATTATAGTTACATGTAGTT
CAGTGAAAGTACAGTTTAGTTGTATTGTAATTATAGTTCAATTATCCTATAGTTATTTCTGAAAGTTTTTCGCTCAAAATTTTATTACTCTACTAGTAAT
TAATAATTTGCCATATGTCATTATTATTATTGTAATTTTTTTACTATTTTTATTGTTATTAATTATTATTATAAGGAAATTATGATACAAATAATTTAAT
GATACTGTTTTTTTAATTTATTAAGCTTGGAGTTTTGGTACTACGCTGCACTACTCATTCTTGTGGGTCTCCTTAAGAATGCCAGACTCCAGCTTGATAT
CATGTCAATTTGGTAAGTGTTGTTAATTTACAAAGCCCTCCTGCAAACACAAATGCAAGCTTTGGCTATAACTGATTTTTTTTATTTCTATAAAAACAAG
AGTGATATTTTAATTTACAGCATCAATTACCAGTTCTGGACCATGATGGTTGCGATGGGCTTCAGCGAAGCAATCAGGTACATACACAATAATGGCCATT
AACTCGTATTATATATTTGCACATGCTATCGATATTACATACAAAAGTTTAGCAGATTATTATATATATAAGGATATCATAGTTCTCCTTTTTTAAGATA
TTACTTAATCGAACTATTCATGCACAGATGAATGGTGATACTCTTAATTGCTTAAATAATATTTTTTATTTTCACAATAAGTCATTTTAAGTCTATTAAC
AGTTGCATACTTTCGAATTACTTTATGGCTTCCCCGCAAAAAAAGACAATTAGTTTATGGCTTCAAAATTACCTATAAAATCATTCTGAAAGTTTTTTCA
TTATTTTATTTTCCCCTTAATTTAATAGTTTTAGAACGCTAATTAAAAGTTGCATATTGTGTGAATAATAAGTATAGTTTGTTCTTGACGGAATAAATTA
TATCTTAACTATTATAAAAATTGAATATAGTTTCGTCGGAATTTTGGTATGTCATCCGTATTTGAGTTGCTTGTACGTCACCTGAATCCAATTTAACGTG
AGTCTAAAATAACTATTATACACTACTGTTCTAGCCCAATCCTTCCTGCTCCTGGCCCAATCCAACTAGCCTACAACATTCTGCCACCCTGTCCCACGCT
CCTTCACTCGACGCTGGACGCTCCCTTGATCAACGTCTTTTTTTTCCTCTCCCTTTTTTCCCGTTTTCTTTCTCATTTCCTTTTCTCCCAATCATCCTCA
TCCTCTCCCTCTCCTTCTAATCACCTCTTTTTTCTCCTCCTTTTCTCTTCCAAATTTCTCTCCTCATAGCGAAAGGGCCTATAGCTTAGTGGTTACAAGA
GCCTCAGTAGCACTTGAGGTCTTGGGTTTGACTCCCCATGGGAGCGAATTTTCTAGGATTTTACGGCATTGTGCTTTCAGTGGTAAGCGACGTACCCGTC
GACACCGAGGCGTCTGTGGTGACTTCGTCAATCTCTATAGAATTTGTCGGCCCAGTCTTCGAGGATCCTCATAAATATTTTCCTTTTGAATTATTGTTTA
AGTTGTGTATGCGGCAAGTTTGTTATTTCGCAAATGCTTTCCTTCTACAGTAAAACAACGTTCACTAAGACTTCGTCAATCTCTACAGAATTTGCCGGCC
CAGTCTTTGAGGATCCTCATAAATATTTTCCTTTTGAATTATTGTTTAAGTTGTGTATGCGGCAAGTTTGTTATTTTGCAAATGCTTTCTTTCTGCAGTA
AAACAACGTTCACTAATTAAATAATCAAAATTTCAATATTTGGTTGACGAGGTATAGAAAAATACCCATGCATAACCTTATAGTATAGACACCTAATCGA
TTTATGAGGCTATGGAATAGTCTATATAAGAGATTCTTTGTGTGAGAATACATGAATCGAGTGCAACCGGGTTCAATGCTATACGTGATTTCTGACTTTT
TTTTGCTATTGTTTTGTTTGTCTTATTTCGGTTTGTCGTTTAAATTGGTAGAGTTTTTATCGATCGTGAAAATTATCTTCACATGTTGTAACGCATATGC
ATTTTTGCTAGTAATTAATAAATACTTTTACTTGGCTTGGTGTGTCAATTTTATTTCTTTTTATGCAATAGTTTTGAATTTCAAAGAGCACGATGAAAAA
TATTTGAACCAATTTTTTTCTACATCATCAGCGTCAGAGTATCAAATGAGCTCGGTGCGAGAAGACCAAAGGAGGCAAAGTTCTCAGTGGCAGTGGCATC
ATTAACATCGGCCATGATTGGTGCCATTTTCATGTCAATCTTCTTCATTTGGAGAACAAGCTTGCCAAGCCTCTTCAGCGACGACAAGGAGGTGGTAGAC
GGAGCTGCAAGATTGGGGTATCTACTTGCTGTCACCGTCTTTTTTGGCAATATCGGGCCTGTGCTTTCAGGTATTTAACTTATTAAGAAGAAGAAAAAAA
AAAGCTCAAGAACTGAACTCTTGTGTTGCTGCTCCTGAACATGCATGAACACCAACAAATTTGAGCAACTATGCAACTAAATTTGCAGGTGTGGCAGTAG
GAGCAGGTTGGCAAATTCTGGTGGCATTTGTGAACATCGGTTGCTACTACTTGGTAGGGATCCCATTTGGGGTTCTCTTTGGCTTCAAGCTAAAGCTTGG
TGCATTGGTACGATGTTTCTCGCTGTACTCCTGTCTTAGCCCCATTGATCAGCACTTCTATTAAGTACGACTATATGTTTCTTCAACTTTCCAGGGGATA
TGGATGGGCATGTTGACAGGAACATTACTCCAGATGGCCATACTATTTTTCATTATCATGAGAACAAAGTGGGAGGCACAGGTACCATACTTAATAAATG
AAAGTTTATTTGTTTACATGGAAATTAGCTTCATATGGATTAATGAAGGAAGATTATTGCAGGCAATATTGGCGGAAAAAAGGATCAGTGAGTTAGGAGA
AACAACGGCCAATGATTGAGAACACATAATTGTACAGATGACCACTGAACTCCCAAATATATGGAAATTGGCAAACAGACGAGCTGGAAAAAAATATATA
GAATTTACATGTCTCAAGATCAAGCCCATGACTTTATATATTTTATAAAGGTTTTAGGACATTGTATTTCCTATTTGTTTGCATGGATCGATAATCAGCA
TAGCATAGAATTGACTTTTGTTCATGTTTAATTTTTAAAGGAACTAGTTTTAAACCCACAATCTCACAATTGAGGATCTTTATTTGTACCTATAAAGGCC
CAATA

>LOC_Os03g12790
ATGTGCAACTCCGGCACCAGCTCCTCGCCGTCGGCGCCTGCGCCGCCGCCGCCGCCGCTCACCTCGTTCAAGCACTCCTCCCACCTCCTCCGCCTCGTGG
ACGATGACGCCGACGACGGCCATGCGCTGCTGCTCTCCAAGGTAAAACACGCGGTACATATGCTGTAGTAATACTTACCCGCGGCTTGGTAATTTTGATG
GCGTGAACAGAACATGTAGGCCATTATATCAAAGAGCTAATGCAAGAAGCACGCATAGCGACATAGCTGGCTGGCTGGCTGGTTGTTTAATGCTTATTTA
CTAGTAGCTAGGCATCACTGGCAGTAACAGTAACGAGAAAGAAAAGGAAAGCTCCAGCTGTTGGGAAATGGCAGAGCTGATCAATACGTCCATGCACACG
AACAGCTGATCGAGACGACGACGACGTTGCTTTGCTTGTTGGTTTCTAACATGCGTGAGTGCGTGTCTCCCAGGTGGCCGGCGAGGCGCAGGCGATCGGG
CGGGTGTCGGTGCCGATGGCGGTGACGGGGCTCGTCATGTACTCGCGGGCGCTCATCTCGATGCTGTTCCTTGGCCGGCTCGGCGAGCTGGCCCTCGCCG
GAGGGTCGCTGGCGCTCGGCTTCGCCAACATCACCGGCTACTCGGTGCTCTCCGGGCTGGCGCTCGGGATGGAGCCCATCTGCGGCCAGGCGTTCGGCGC
GCGCCGCGGGAAGCTGCTGGCGCTGGCGCTCCACCGCACCGTGCTGCTGCTGCTCGCCGTCGCGCTGCCCATCTCCCTCCTGTGGGTGACGTCCACGGGG
TACATACTGAAGCAGCTCGGCCAGGACGAGGGCGTGGCGGACGCGGCGCAGACGTTCGCGGCGTACGCGTCGGCCGACCTGGCGGTGCTCGCCGTGCTGC
ACCCGCTCCGCGTCTACCTCCGGTCGCAGAACCTGACGCTGCCCATCACCGCCTGCTCGCTCTTCTCCGTGCTGCTGCACGGGCCCATCAACTACCTCCT
CGTCGTGCGCCTCCGCATGGGCGTCGCCGGCGTCGCGCTCGCCGTCGCGCTCACCGACCTTAACCTGCTCCTCGCGCTCCTCTGCTTCCTCGCCATCTCC
GGGGCCCACAGGGACTCGTGGGTGGGGCCCACCTCCGACTGCCTCCGCGGGTGGCCGGCGCTGCTCCGCCTCGCCGTGCCGACCGCCACCGCGGTGTGCC
TCGAGTGGTGGTGGTACGAGCTCATGATCGTGCTGTCGGGCCTCCTGGCCAACCCGCGCGCCACCGTGGCGTCCATGGGCATCCTCATCCAGGCCACGTC
GCTCGTCTACGTGTTCCCGTCCTCCCTCGGCCAGGGCGCGTCCACGCGCGTCAGCCACCAGCTCGGCGCGGGCAGGCCCGCGGGGGCGCGCCGCGCGGCC
GGCGCCGCCCTCTCCATCGGCCTCGTCGTCGGCGCGGCGGCCGCCACCTTCATGGTGTCGGTCCGCAGCCACTGGGGCCGCATGTTCACGTCGGACGGCG
AGATCCTCCGCCTCACGGCCGTGGCGCTCCCCATCGCGGGGCTCTGCGAGCTCGGCAACTGCCCGCAGACGGCCGGGTGCGGCGTCCTCCGCGGCAGCGC
CCGCCCGGCCAGCGGCGCGCGCATCAACCTCGCCTCCTTCTACCTGGTCGGCATGCCGGTCGGCGTGGCGCTGGCATTCGGCGCCCGCCTAGGCTTCGCC
GGGCTGTGGCTGGGCCTCCTTGCCGCGCAGGCTGCCTGCGCGGTGTGGATGGCGCGCGCCGTGGCCGCCACCGACTGGGACGTCGAGGTGGCGCGTGCCA
AGGAGCTGACCAAGGCGTCCACTACAGGCAGCGGCACCAACCACCAGCACGAGTGCAACAACAGCAACACCAACACCGCCAACGCAAAGGCTAACACCAA
AACGACAACGTCTCCCGCCGCCAATAACATCAATGCCGGTGGCGGCGGCAGCAGCGACAACCGCGGTTACGTGCCCATCAGCGAGAGCGGCCACAACGAC
GGCAGCGACGACCTGGAGAAGCTGGAGGAAGGGCTCATGGTGGCCACGAGTGGCGGCTGCTGCGGCTGCGGCGACGCGTTAGGCGTCGACACGAAGGCTG
GGGACAAGCAGCAGTGCAGCAACGGTGGTGCCGGTACGGCGGAGGGAAATGCGGGGCAGAGGAGGGGCTCGGCGTCGTCGGAGAGGGCCCCGCTGATCAG
TGTGGGGGACGACGAGGAGGCCGGGGAGGAGAACGACGGCGACGGCGGTGGAGGTGGCCACGTCTAGCTAGCTGCTAATCAACCAGCGTGGTCGATCCAT
CCATCGATTAATTCTGGAGAGGTTTTGATCGTACGTACGTAGGCTATGTTTGACACTGATCGGCCGGTCTCCATTTCATCTTTCTCTCCATCTTGATTTG
GGGGTGAGGTTTAGTTTTGTCTGTATAACCAAGCTGAGCAGCTAATTAATGAGAGTATTCAGGAAAAAAAAAGAGGGAGAAAAAAACATATATATTCTTC
CCTTATTTTTCTTAATTAATTATACTTCTATGTACAAATACTAATTAGTTTGGGTGTAAATTATAATTAAATCAATTGATGGTGATTAATTAAG

>LOC_Os10g20350
ATGTCGAGCGCGCTGGACACGCTGTGCGGGCAGGCGTACGGCGCGGGGCAGCACCGGCTGCTCGGCGTCTACGCGCAGCGCGCCATGCTGGTGCTCGCGG
CGGCCGCCGTCCCCATCGCGCTCGTCTGGGCCAGCGCCGGCGAGATCCTCCTCCTCTTCGGGCAGGACCCGGCCATCGCCGCCGAGGCCGGCGCGTACGC
GCGGTGGATGATCCCGTCGCTCGCGGCCTACGTGCCGCTCGCCTGCGCCCTCCGGTTCCTGCAGGCGCAGGGCATCGTCGTGCCGGTGATGGCGAGCTCC
GGCGTGGCGGCGGTCGGCCACGTCGCCGTGTGCTGGGCGCTGGTGCACAAGGCCGGCATGGGGAGCAAGGGCGCCGCGCTGAGCGGCGCCGTCACGTACT
GGACCAACCTCGCCGTCCTCGCTCTCTACGTGCGGCTGTCCGGCGCCTGCGAGACGACGTGGACCGGGTTCTCCATAGACGCCTTCCGCGAGCTCCGCCG
GTTCACCGAGCTCGCCGTGCCGTCCGCCATGATGGTCTGGTCAGTGACACGTCTTAGTCCTGACACCATTGCTGGTTTCTTGCTTGCTTGAGCAAATCTT
GGAACATGTTTTGTGATCGAGAGAGCAAATCGAGCTTGCTTGAACAAATTTTGGGAAATTTTTTATGTGAGGATTGATTAACTGGTTGATTTGGTTGTGT
GCAGCTTGGAGTGGTGGTCGTTTGAGATACTTGTGCTGCTCTCGGGCATTCTGCCGAATCCTCAGCTTGAAACTTCTGTTCTGTCAATCTGGTAATTTGA
TCACAAGCAACACAGATACAAATCAGCTCTCCTCCTTCCCATGGGTATTTTGTTAACTCCAATTTGATTTGCAGCTTGAGCACTTCTTCTCTCCTGTTCA
TGGTGCCACGTGGCATTGGCTCATCTTTAAGGTTTGTTTCGACTCTAAAGTCTAAAATCCATTTCTTCATACAAGTGTCATCTTTTAGAACAGTGCCCTA
CTGTGTTGTTCTCTTACAGGGTTTGCAAATTCGTTTGGAACATTTTCTATTCTGCTTCTTCTTTTTTTTTGGGGGGAAATTCCCGAAAATTTCTGAACGA
CAATATATGAAATTTAAATAAGTTTTGACCAAATTCAGTTTACCCTTATTTTATTTACATGGCAAGCATGCTTTCTTCCTTCAGTTTACATGTCATTGGA
TTAGATATTTAGAACTGATTAGTTCCACCAATTTTGCACTTGCGCAGCACGCGCGTCTCGAACGAACTAGGTGGCGGGCATCCTCGAGCAGCAAGGATGG
CAGCGCGAGTCGCCATAGCCATGACCGTGCTTGTATGCCTCGTGCTAGTGATAGCCATGATTTTTCTGCGCAATGTCTGGGGAAATGCCTATAGCAGCGA
GGAGGAAGTGGTGGCATATATTGCAAGTATGCTCCCCGTCCTTGCGGTCTCCTTCTTCATAGATGGCATCAATGGTGCTCTTTCAGGTACAAATCCATAC
CATATTTCTACTTGTGATCAATCATCAAAATATTTCAGCTGTACATTTTTTTTCTCATTGTCGGCGAGCTTTTCGGGTGAACTGATTGATTCATACAATT
AAGTCGATCAGTAGTAATAAAATTACTTGGACCTCCAAATGTTTCAGGAGTTTTGACAGGATGTGGTAAGCAGAACATTGGCGCTCATGTGAATCTTGCT
GCGTTTTACTTGGTTGGTATTCCGACGGCTGTGCTGCTTGCATTTGTCCTCCATCTCAATGGAGAGGTAGCACTACTCTCTCAATCTCTTTTGAAAAAAA
TATGCAGTGCAGATTGTTTTTTTGTTGATTCATAGAAATGTTTTGGTGTACCTTTGTATGATGATGACTGAAACTGCTAGCTGTTTCCATAAAACAGGGT
CTTTGGCTTGGCCTTGTGTGTGGCAGTATCAGTAAAGTAGGGATGCTCCTCTTCATCACACTGCGTACAGATTGGGGAAAAGAAGTGCGAAAACCTTCAC
CCTACAAACACTTCGGTTAGTATTATGTATTCAGTGGAACTTCAGTTAACTGTGTTTCGTTGTCCAATTTTCAGGCTATCATGGCAAAAGAAAGGGTCTT
CAGTTCAAGTCTTCCAACTCGATGAAGAATTCGAGAAATGTTGGTGTAGTATTCTCCAATGAAGATGTATTCAACGTGGTTCTTTAATAAGGGTCAGCGT
GTTGCAAGCGGTTATCTAGCATAAAACAGAACTATTAGCTCTCTCGCTCGCGAAAAAATTTCCTGCCTCAAAATAGCTTAATTGAGGTTCATCTCAAAAA
TTTCGAAATCACTTCCCTATTAATCGACAACTATAACTGAATTGTAAAGTCAGAGATGTCACTATACTCTATACCATCAATCAAAAATTCAGTCATTTGA
CTGAATTTGATAAAGAAAATATATACAAAGGGACATCCACTGAATGGATCT

>LOC_Os10g20450
ATGGAGAAGCCGGCGGCGAGCGTGGAGGAGCCGCTGCTTGTTGGCGCTGGCGAGAAGAAGGGCGAGAGCGCGGCCGCGGCGGAGCTGAAGCGGCTGCTCC
GGCTGGCGGGGCCGCTGGTGGCGAGCGGCGTGCTGCGGAACGTGGTGCAGATGGTGTCCGTCATGTTCGTCGGCCACCTCGGCGAGCTCCCCCTCGCCGG
CGCCTCCCTCGCCACCTCCCTCGCCAACGTCACCGGCTTCAGCCTGCTCGTAAGCATCGGTCGAACACCTTGCGCGCACGCAAAGAACTGCTTGATCCCT
GTCGATTTATTGGTCGGATTTGTGAATGCTTTCTTGGTTGGTCGATTTCGATCGTCAGTTCGGCATGGCGAGCGCGCTGGACACGCTGTGCGGGCAGGCG
TACGGCGCGCGCCAGCACCACCTCCTCGGCGTCTACAAGCAGCGCGCCATGCTGGTGCTCGCCGTGGCCGCCGTGCCCATCGCGCTCGTCTGGGCCAGCG
CCGGCGAGATCCTCCTCCTGTTCGGCCAGGACCCGGCCATCGCCGCCGAGGCCGGCGCGTACGCGCGGTGGCTGATCCCGTCGCTCGTCCCGTTCGTGCC
GCTGGTGTGCCACATCCGGTTCCTGCAGGCGCAGAGCGCCGTGCTGCCGGTGATGGCGAGCTGCGGCGTCACGGCGGCGAGCCACGTGGCCGTGTGCTGG
GCGCTGGTGCGCAAGGCCGGCATGGGCAGCAGGGGCGCCGCGCTGGCGAACGCCGTCTCCTATGGCGTCAACCTCACCATAATGTCTCTCTATGTCAGGC
TGTCGCGCTCCTGCGAGAAGACATGGACTGGCTTCTCCATGGAGGCCTTCAGGGAGCTCCGCCAGTATGCGGAGCTCGCCATCCCCGCGGCAATGATGGT
CTGGTAAGGACAACATCATGTACTTCATTAGAAATTTTGTAGTCCTTGAGAAAGCAACGGGAGGTACCATGATTTTACGCTAGAAATTTTGGTACCTCAA
GATGCTTAGTATCTAGATGTACTAAATTTTACACTAGAAAATGTGGTACGACACATTTTCAAGGATGGTAAAATTTGCAGAGATCGAAAACTGCTTACAT
TGTCTAAAATTATATTTATAGCTTGACTAATGTTGGATTAATTTCTTGATTACGCAGTTTGGAGTGGTGGTCATTTGAATTTCTTGTGATGCTCTCTGGT
CTTCTGCCCAATCCTAAACTTGAAACCTCAGTGTTGTCGATATGGTAATCAATCACAAGATTATGTCTCTGATACAAATTTAATAAATTAACATGAATGA
AACGAAGTATGTTTACTAAATTGTTTGCTGGATTCTGCAGTCTCAACACTGGTGCTCTGCTGGTCATGGTTCCAATTGGTCTCAGCACAGCTATAAGGTC
TTGAGATTCTGCAATAAAATGTTCAGATATGATACTCTGCTATTTTGATCCTTTTTTCTGCTTAGAGTCTGGCTGATTTCTTTCTTTTCTACTGCCTAGC
ACGCGTGTTTGGAACGAACTAGGTGCCGGCAATCCCCAGGCAGCGAAGCTGGCAACTCGAGTGGTCATATGTATGGCCATGACCGAAGGCTCGGTGGTTG
CGTTTACGATGATTCTGTTGCGCAATTCCTGGGGTCACATGTACAGTGATGAGGCTGAAGTTGTCACCTACATTGCTCGTATGATACCTGTTCTAGCCAT
ATCATTCTTCATTGATGGGATGCACAGCGCTCTTTCAGGTAAAAACCTCCTGCATGGATGATGTCAGTGACACTGCCACATTATAAGCATGTAAATGAAG
TTACCTGATGCATAAGTCAGGAACAGAATGATCAGAAGATCATTGTCTGAATATTTTTCAGGAGTGCTCACTGGATGTGGCAAGCAGAAGATCGGCGCAC
GGGTAAATCTTGGCGCATTTTACTTGGCAGGCATTCCTATGGCCGTCTTTCTTGCATTTGTGCTACATCTGAATGGAATGGTACTGCTATTTGTCTGAAT
ATTCCCTTTCGTTTTTTAAAAAATAGCTGCAGATTCACATCTAGCACTTCGCACATGTTTCAGTATAAACAACATGGATGTATCTCTGAAAGACTGAAAA
TTTTGTGCTTTCATTAGGGCCTTTGGCTTGGCATCGTTTGCGGGAGCCTCAGCAAGCTTATCTTGCTCTTTTGGATCACAATGAGTATAAACTGGGAGAA
GGAAGTAAGTTATCTGAGGATGCCTACCATTTTATATCAGGGTAGCTACCAATTTTCCTTTCATTGTAAAATGTGTCATATGCTCATGTTTGCAATTTCA
TTTCAGTCAACCAGGGCGAAAGAATTGGTGTTCAGTTCATCTCTTCCTGTAGCATGAAGAAAAACAATGCATCAGAATTTCATGATATGGTGCAATTGTT
ATTGTGAAAGCAACACAGAACCAAATGTTATGAAGCTCGCCTTTCATCTTTAAGCACCCAGTTTATTAACATTTGTAACATGAATTTTTGTTCTTGTGAT
AACACCTATTTAATATTTTTTTTCTTGTTCAGATTGTACTCTGTAAACTAAGGATATATCTTATATGCATCGATTAATTGAAAATCTAAGAAGCATATTA
TAGGAAATTAAACGGTTCTACCAGTTCTACAT

>LOC_Os10g20470
ATGGCCGCCGCCGCCGTCCACGAGCCGCTTCTCGCGGCGGCGCCGCCAACGCCCGGCAAGGCCGCCGACGGCGACGGTCCGGAGGAGGGGCGCCGGCTCG
CCTCCGCGGAGGCGAAGCGGCTGCTGCGGCTGGCCGGGCCGATCGTGGCCAGCTGCATCCTGCAGTGCGTGGTGAACATGGTGTCCGTCATGTTCGTCGG
CCACCTCGGTGAGCTCCCCCTCGCCGGCGCCTCCCTCGCCACCTCCCTCGCCAACGTCACCGGCTACAGCCTCCTCGTACGCCCGCACGCACGCACGCCC
GCTAGAAATTTGAATCGTGGATAGATTGTTTGGGATTCTCCATCGAATTGATCTTTCAAATTCTCCTCTCGCAGACGGGCATGGCGACGGCGATGGACAC
GCTGTGCGGGCAGGCGTACGGGGCGAGGCAGTACCACCTGCTGGGCGTGTACAAGCAGCGCGCCATGGTGGTGCTCGCGGCGGCGTGCGTCCCCATCGCG
CTGGTCTGGGCGTCCGCGGGGCGGATCCTGCTGCTCCTCGGCCAGGACGCGGGCATCGCCGCCGAGGCCGGCGCGTACGCGCGGTGGATGCTCCCGTCGC
TCGCCGCCTACGTGCCGCTCCAGTGCCACATCCGGTTCCTGCAGACGCAGACCGTCGTGCTCCCCGTCACGGCGAGCTCCGCCGCCACCGCGCTCCTCCA
CCCGCTCGTGTGCTGGCTGCTCGTGTTCAGGGCCGGCATGGGGAGCAAGGGAGCCGCGCTCGCCAACGCCATCTCCTACGCCGTCAACCTCGCCATACTC
GCCGTCTACGTCAGGGCGTCCAACACCTGCAAGGGCAGGTGGAGCGGCTTCTCCGGCGAGGCCTTCAAGGAGCTCCGCCAGTTCGCCGCGCTCGCCATGC
CCTCCGCCATGATGATCTGGTGAGAGATGGGACCATCGATGTAGAGTTGACTCTGAAAATACATATCTTATTTCAAATATTCAGTTTGTGATCGAAAAGA
GTGATCATATCTGCAGCTTAGAACATATCTTATTTCAAAAATTCAGTTTCTCATCGACAAAGGTGTAGGAGTAATTTTTTAAGCTATGCTTCAACCAAAC
CGTTTAATTTTCTAGACAATTTTCTTTTGCAGCTTGGAGTGGTGGTCATTTGAAATCCTTGTGCTGCTCTCTGGACTTCTGCCTAATCCTCAGCTTGAGA
CATCAGTGCTGTCAATATGGTAACCACACAGTTCTACTTTTAGTGGTTCAGATTTTGTTTTAAAGGCACATTTTGTTCTTAACTCCAGCTAACAGTTTTC
AATATTCAGCTTGAACACTGGGGCTCTGCTGTACATGGTACCATTGGGTCTATGCTCTTCTATAAGGTGCAAGTTGTCAACATGAAACTCCACAGTTTAT
AGTGTTCATGTAATAATTTCCTTGTCGATTTCATGTTTTTTTCTTCTCTGTCTTCCTGCAGCACGCGTGTTTCGAACGAAATTGGAGCCGGGCAGCCTCA
AGCAGCGAAGCGAGCAACGCGAGTGGTGATGTATATGGCTTTGTCCGAAGGATTGGTGATAAGCTTTACCATGTTCTTGCTTCGCAATGTCTGGGGGTAC
ATGTACAGCAACGAGCAGGAAGTTGTGACATACATTGCTAGGATGCTGCCGATTCTCGACATATCTTTCTTCATAGATGGGCTTCACAGTTCTCTGTCAG
GTAGAATTAAAATGCATTGCACATGACAAAAATCTGAATCACAAGTTCACAACCACCTAATAAGCAAGTTATCCTGTACATCATTTTTAAGAGTTAAAAT
GAGTTGTTCTTGCACTTTGCAGGCGTGCTCACGGGTTGTGGCAAGCAGAAAATTGGTGCAGCCGTGAACCTCGGGGCATTCTACCTTGTAGGCATTCCGG
TGGCTGTTCTGCTTGCATTCTACCTCCATCTGAATGGAATGGTACTTACCTCTGCTGAATTTTTCCCCCATGTAAAAAATGACCTGTAGAACAACATGGA
TGCATCTGAATTCTTAAACTGATGTGCTTTCAACAGGGCCTGTGGCTTGGCATCGTCTGCGGCAGCATCATCAAACTACTGGTGCTTATAATTGTCTCGT
GTTGCATAGACTGGGAAAAGGAGGTAAGCACACTAAACGAATTCTTTCAGGATAATGATTAGGACCTTCTGCTGTTAAATCTGGACAACAATATGATGTC
TTTTTTGATGTATCCAATTTCAGGCGATCTTGGCAAAGGACAGGGTCTTCAGCTCATCTCTTCCAGTAGCATGAAAATGTAGTGTGCCACATCTCACATG
CAGTGCACCAGGCAATTAATAGGATGCAAAATTGGTCTATAGCACATCAGCATCAATCATCATTCTAAAAAGCATACGAATTGATCATCGTTCGGAAAAG
CATACGAATTGATCTGCAAGAGGAGAATAGGAGCCGTCTTGTAACTTCTATTGGGATTTCGAAGAAGTCGAAGGAAAAACGTAGTTGAGGACTGCATCAA
TCACAATATGATCGAGGCCATGTCAGCAATTTTGGACTTCGCGTGTTGTGTATGACTATTGTTTTTGCCAACAGTGTACAACTGAGCTCTAGTTAGGATA
GGTATAGGTACAGTGAGAGTATGTACCTAGTATGAATTTTGATGATTTTTGATGTCTCTGTCAGTGACATTGTAATGAGCAGCGCACAACATCTCGGAAT
GAACAAATGAAAACTTTGACCCTTTTTGTCTCTGAAATATTGGGCAGTGACAAGAAAGCACAATCCTCACCTGTTTTGATCAAAGGAGTTTACATGGT

>LOC_Os09g29284
ATGGCGAGCGTCCCGCTCCTCGCGGAGTGGCCGGCCGGGAAAGAGAAGGAGGAGGGGCGCGTCCGGCGGCGGCTGCCGGCGTTGGCGAGGGAGGCGTGGG
AGGAGTCCAAGAAGCTGTGGGAGATCGTCGGCCCGGCCGTGTTCCTGCGGCTGGTGCTGTACAGCTTCAACATCATCAGCCAGGCCTTCGCCGGCCACAT
CGGCGACCTCGAGCTCGCCGCCTTCTCCATCGCCAACAACGTCATCACCGGCCTCAACTTTGGCTTCCTGGTAAGTGGAAATTAATTAACTCCCTAAGCT
AATCATATATCTTGCTGCATTACGACTATATTCTGTTTATTAGTATATTCTTGCACTCCGGACAATCACTGTTGCTCGATCTTTGCGAGTGTATATATGT
ATGCCCCTCTGAACTTTAACTTGCAAATTTTGGGAGCATTTACCATTTAGATTACACTTACATATGTTTGTATACATGGGTGAAACTGTCTCGGTAATTG
GTGATGAAATTAATAATCATACACTATATTTTGAAACATACAAGCCATTTTCTAATTGACAACATGCATACTTGTGTTTGTTAATTAATTGAGGCACATT
CATATACCACGGCGTGACGCATTTATTTTGCAATATTCAAGATCAAGAATGTGCTTCTGCCAGTTGATCCCGTCCTACGATATTTGCAAAAACACGAACA
AAAGAATGCTCTCGTGGAAGGACTCATGGTGTATATCATACTTATACAAGGTACAAGTAAAACAGAAGAAAACTGAATGCGTGACTGTTACCCCTTAGAA
AAATGGGCACGGTGATCAGGTCTTGCTGCAAACAATTGCCACTAGTTCTATACAAACATGGCCAAATAAAAGAAGCCAATTGAAGTTAAATAAATCCGTC
GAGTCAACTTAACTGATCTGGTTTTTTCTCCAAAAAAAAAAAACTGATCTGATTTTGTGGTTGGTTCAAAACTTCAAACAAAACTATTCGGTTCGTACAA
CATGTGAGCTGTTGCGAATTTGTGCGCTTCATGTAGCATTTGTAGCGTGCAATTTACACTAGCTGCACACTCCAGGAAAAGCAAGACGCCATGACTAATA
GCATCACCAACCACCAACAGATGCCTAAAAATGTATCCCCTAATTAATTCTGATTCCTAATCAGATTTTATATGAATAGATTCTCTCCTCTAACATATAT
CTTAAAAATTGACTCAATAATAAAAAAGTACATTCACCATGCCAATAGAAGTAACAAAAATAGCTCTCCACCTCCTCCAGGACGCGATCCAACCCCCACG
CATCACTCGGTTAGCACCACATCAGCTATATTAGAAGTCGGCGTGCTTTCTTACTAGGAGAGAGTGATCAGAAGGACAGGGAAGGGGATTCCAATTTTTT
AGCACCATTTTTGAGCACCTAACAAGGGAAATTATCGCAGACTAACTTTTATAGAAACATGAAAATTAAGGATTGGAAAGCATATTGGGCATTTGTTAAT
GATGTTCTCAATACACGCGTTAAAACCAAACTAGGAAGGTGGCCCGCGCGTATGCGCGGACACTTATATTATTAAAAGATAAGATTATTGTTTGTTCATA
GATTAAGGGCAAAGTAAAGTTTGGATGATGCTATTTTATAATAATTTAAAGGATCTATTTTTCTTAAGATATCTTAAAAAACCATTCACAAACTTTTGAG
TAGGAGATGGTTTAAGTACTTACGATTTTTGAATCATGTTTCTTTTTTCTCGAGTAAATAAGAAACTATTGCTAGTTAATTATCATATAGTCCATCTATA
TACATACCGTGTAGTATGGCCGCAAATGAAAAATGTAAGTGCAAGATACTCAAAATTCTTTTGATTAAATCGTCTCATGAAGGAGTATGATATAGGAATA
AAGGGAGGGAAGCATATGCATGGGAAAAAAAGAAGGAGAAAAAATGAAAAAAAAGGGAGGGGAAGCGTACGTACCCATGCACGTAGGTGCGTACCTATGC
CGCGGGAGGAGAGGTGGGACCTCGTAGTATTTAGTTTGTTCTAAGATCAATTTAATCTAATGGTTTATAATATTGGACCTAACGATTTAAGTGAAAATCA
AGAAATAGATACTTTGATTTTTTTTTCTTAGAATTTCTAATATTTGCCCTAATTTATTAGAGCACCACGTCGCATCTTGAGAGCATTTTAATGAATTTTA
AATGACTTAACACATGTAATTAGAATATTAACTGCGCAATATATATGTATGGGACGTATGGTAATATTTGTTCCAGCTTCGTCCATCTTTATATACATGT
AGAGTGAAATTAATTTTGTGGCTTGCAAGCCATTAGATGTCTAATTAATAGAAATTAATTTTGACACCTATTTACAATTGTTCAGAGTAGCTCTTACATA
TTCATTTTACGACTTTAATGATTTATCACCATGACTCGCATGAAAAAAATATGTAGTACTTAAGGTTTAGGATAGCTGAAATTAATGAATTATATAATTT
ATGTGATAGCTATTTAAGGGTATAAACAAATGAATTGACTTCTAAAAAGTTAGAATATTGTTTAAAGAAGACACTATTTAAAAACTTTAAAAGCGTGCAA
ACAAAAATCCAAAATATGGAATCGGGAAAAAAAAGAAAGGGCCTTAAACTCCCTTTATCACCCTTATCGTAGTAAGAGTTCTATTAATATTCGTCAATAT
TACGCTCACATTTATAACATAATGATTCCTTTCGCCTTTACGAACAAATAGTACAAAATCCAAATACGACATAACATAAATACATTATAATTATTATCTA
ATCAACTCTCGGTTTCAACTTAAACAGAGCTAATTAGTGTTGAGAAAAACACAACCCATGGTGCTTAATTATTCTCTCGCTGCATCATACCTTTAATTTT
CTTTTCATGTTATTAACAAAATTAATCATCTCCATATATGATTTGATGTGTGGCAAAGTGGTAGCTCTACAACGGTTGTGATCACCTTATATGTCTCAGA
TACTACACCTTGTCACACATGCGAAAGGCAAAAGGTGCAGACGTGCATTGTGCAGCGGGCAAAAAGAGAATTCCGGGCGCTTTATTTATTAGCAAACAAT
AGATCCGATGATTATAATAATAAGTCCACCAGTTCTAGTGTAAGTGTACATTAGTTAATATAGATTTTAAATTGTTAATTTAATGGGTACACAATATAAT
GGTGTAGACCTTATTTTAAAACAGTGCATTACTTGAGAATAATATACCAACGTAACATAAAGTAAATCCGATGATTTATATAATGGGGCCATCAGTTTAA
GTGCACGTATAAATTAGTTAATATAGATATAGTTTATATTAAGATGGGAGGAGGATAGGTGGGACCCATGGTATTTAGTTTGTTTTAAGATCGATTTTAT
CTAACGGTGTATAATATTGGACCCATCAATTTAAGTAAAAATTAAGGGGCATATATTTTTCTTTTTTCTTAGAATTTCTAGGATTTTCTCTATTTTATTA
GAGCGCCACTTGATGGCTTGAGAGCGTTTGTAAGAAGTCTCATGGACTTTTAGTATATAATAGATTCATGTCTCCACTACTATTTTCTAGTTGTCTTTTA
GAAACTACTATTTATTGGAACTTGTACCCCTGATATTTTGAAAACTATTTTTCCATGCTGGCTTTTTTAGATTTTAGTCTTTTTAAAACTTATTTTATAA
ATAAATCTCTGAAAAAACTTATTTAAAAAATGGACTATTTTTCTCGGCACCAGGGTTTTAATGTCTTGGTACCGATAACCTCGTCCCGCGTGGTGGCTAA
GTTGCTGACTTGGAGGGGTTGTCGTCGAGGACCTATTGTAAATTATTTCTTTTTGAAAATAGTCGAAATGTAAGGATTTTTTTTACGAATAGGCCCTTGG
CTCTAGCCTCTTTTGCATCGAGGGCCTATCTGCATTCTTACCCTTTCCATAAAAATTATTCTATAAATGGGTCTTGGCACCGACCCTTCTACATATAGGC
TGCTAGGGGGTCAAGGGTGTCAGCACAAGTGTTGTGGGCTCTGAGATGTTGGACATCAGCAGATGAAATAAGTTTGTCAAGAGATCTATTTATAAAATAA
GTTTTCAGAATAAGCCAAAATGTAAAAAATCAAATCCTACCATGAGGGTGCACTCCATAAATACTTCACAAATCTTTAACTATGTATAATTTATAACATA
AGTGTTTTAAAAACATGAAGACCATATGCATAGATTTTTATTAAAAGGTACTTCAACAAAATAACATATTTATTGATATCTAATATATTGAAATAAAAAA
TTAGTGGTCAAAGTTGATTCTTTAGAGATTGTGTTCTTATCCAAAATGATAAGGATTATCAATCCGGAAGGAGTAGAAGATAATATTGTACTTTAGAGTT
TAGACGAAGATGATTATATTTAGATTGATTTATAGTTCTTGAACAGTACGGGGAAATACCATCATAATTTTAAATGTTACTAACACCGTCATAGGTTGAA
CATTGGTATTAAGAACTTGATAAAATTAAATAAGGATATGTTGTGATTGGTTAAGAAAACCAAATTTGAATGGCGAAAGGCTATGATTGGAATGGAGGTG
AAAAGGTTGATATATTTTGTGATACTTTTTGAAGATTTTAAGTTGTTATATTTTGAAATAGAGGGAGTACTATTATGTGTTACCTTGTGCAAACTTAGGG
CTGGAGGTATCGGAGATATCAAAACTTTATACTGCGTTAGAAAATGTCCCGGTACCTTACGTTCTTTTTTTAATAGATGATGCTGTTAACTTTTGACTAT
ATAGTTGATCAAAGACAAATTAAAATACAGTACTAAAACATTAATGTCCGTACCTTCATGTTAGGTTTAGTCCCACATCGGTAATTGATGATGGAGAAGC
ACAACTTAAAAGGTGGGGGCGGTTCTCATCCATCAGACTAGTCTTTTGGGTTGTGTAGGCCCAGGACCCAACAATCTCCCCCGTCACCAGGGTTTACCTT
ACCACCGGTAACCGCGGTAACCTCCTTAAATTCAAATAAATTTAAAAAATAATTTGAATTTTTGATAAATTTTGCACGGTTTTTCAAGATTACCGCGGTT
ACCGCGCGGTAACCGTGCTTACCGCCGGGGCGCGGTAACCCCGGCCCCGGCGGTAAGATAAACCCTGCCCGTCACACATCAGGCCCAACAATCTCCCCCG
TCACATCAACCCATGTGACCCCGAAGACTTGTTACCTGGCCTCTCCACCATGTGACCCATGGAGATTGTTCCGGGTTCCAAACCTTGGGCTCTAATACCA
CTTGTTATAAAACCGGTCTCGGTGTTGTCATCGTGTTTTATCTGCTATTGCGTTTCTTCCGCGTTTGGTTTCGATGTGATTTCGGGGCCGATTTTATAAC
ACTTCATATGGCAGCTGGGCATGGCTAGTGCACTGGAAACACTCTGCGGCCAGGCCTACGGCGCAAAGCAGTGCTCCATGCTTGGCATCTACCTACAACG
TTCTTGGATCATCCTCTTCGTCTTCGCCGTGCTCCTCGTCCCGACCTACGTCTTCACCGCCCCGCTGCTCGAGGCGCTGGGCCAGCCCGCCGCGCTGGCG
CGCAAGGCCGGCATGGTCAGCGTGTACATGCTCCCGTCGCACTTCCAGTACGCCGTCCTCCTGCCGCTCAACAAGTTCCTGCAGAGCCAGCGCAAGAACT
GGGTCACCGTGGTGACCGCGGCGGCGGCGTTCCCGGTGCACATCGCGGTGAGCTGGCTGCTGGTCAGCCGCCTCCGGTTCGGGGTGCTCGGCGCCGCCAT
GTCGCTCGGTGTCTCCGGCTGGCTCGTCACGCTGCTGCAGCTCGCCTACGTCGTCGGCGGCGGGTGCCCGGTGACGTGGAGTGGGTTCTCCCCGTTGGCG
TTCGTGGATTTGTGGGGTTTTGTCAAGCTGTCCGTCTCGTCTGGAGTTATGGTATGGTAAGTACAGAACCGTAATTAACTAGTTTCTAAGCGGCCAAACA
TTATTAACAGGGGCTTGGGATTAACTATTTTGACAAACTGCAATCTGCAAATGACCTACGAAATTTTGATGGCATGACTTCATCTCGTTGTCTCTGCATT
TGGTCTGTAGTTTGGAGACTTGGTACTACAAGATACTGATCCTGCTCACAGGACACCTGAAGAATTCTGAACTTGCAGTGAATGCTCTTTCTATCTGGTA
AATCCTCCCTCTCTGCCTTGCTCATGTTTCCATCAGATCATATCCGACCCTCTAAATTTATTTACAAACGTATTTGCCTAACCATCGTTACTGCATCTCC
TTGAACAGTATGAGTTTTCAATCTTGGGAGATGATGATTCCAGTGGGATTCTTAGCCGGCACCGGGTAACTGAACTAACTGAAACAACATAAGTCACTAC
CCTGCACTCTAGTTTCAACCCACAGAATGGTTGTCTGAACTGAAAGTTTACCTATGAATCTCAAGGGTGCGAGTGGCTAACGAGCTTGGCGCGGGCAACG
GGAAGGGAGCAAAGTTCGCGACGATCGTGTCGACGACGACCTCCTTCCTGATCGGCCTCTTCTTCAGCGCGCTGGCGCTGGCCTTCCATGACAAGATAGC
GCTCGTCTTCTCGTCGAGCAATGCGGTGATCGACGCCGTGGACAACATCTCCTTTCTGCTAGCCGTCACCATCCTCCTCAACGGCGTCCAACCTGTTCTT
TCAGGTACATTTTGGTACACCCTGCACACAGGTTTACAAGTGCAACCACACCTGAATTTGTGTGCGCCTGTCAATTTGCAGGGGTTGCTATTGGTTCAGG
GTGGCAAGCGGCAGTGGCCTATGTAAACATCGGATGCTACTACTTCATCGGAGTTCCTATCGGTGTTCTGCTTGGTTGGAGTTTCAACCTTGGAGTTTTT
GTAGGGTTCCAATTTTGATATCCCCATACTTTTCTCCTTTCCAAAGTACACATGGATTTTTGCTCTTTGATTATACTTTGTCATTTTATTTCTATGTTCA
TGTGCAGGGAATTTGGGCTGGAATGATCGCTGGCACTGCAATCCAGACTATAATTCTGGCGCACATGACCATTCAGTGTGATTGGAACAAAGAGGTGGGT
CGATTTCAAGCCTATTTGTTAACTCTAGTACATTCAAATATGAACTTGTCCAACTTGCTGAATTTTTGCAGGTTTTGCAAGCAAGTGAACGCGTCCAAAG
ATGGGGGAACCCAAAATGAACAGGAGCAAGTATATTATGTGTTCGTACTAGCAGTATTGTGGATTGTTCACTGTATCAACAGGTTTTCCATGTTGGAGAA
TTGGGCTTGCTTGCTTGAGTTGCGGCTTGTAATTTGTAGAACTTTAGTTTAGAATTTGGTTGGTTACTCTACTTGCTTGACGCCTTGTTC

>LOC_Os06g29844
ATGGCGGCGAAGGGGAGCCCGGAGGAGGAGGCCCTCCTCGCCGGCGTCGGAGGTGATCATCAGCTGGTGGAGTCGGATGAGTTGGCGCCAGCTGCAGCGG
TGGTGCGGGAGGAGGTGAAGAAGCAGCTGTGGCTGGCCGTCCCGCTCGTCGCCGGCGCGCTGCTGCAGAACGTCATCCAGATGATCTCCGTGATGTTCGT
CGGCCACCTCGGCGAGCTCCCCCTCGCCGGCGCCTCCATGGCCAGCTCCTTCGCCTCCGTCACCGGCCTCAGCCTCCTGGTATTAATACGGTTTTTAATT
ACTCATTCATCATCATTTTGCTCATATAATTACTAGTAGAAACTAGTACTCTACTTCCTCGGCCGTAAACATTTCTGGAGACTTTGGCGTGAATTAATGA
GGTACGTGAAATTGAATGACGAAAAGTTCTAATTGATTGAAAAAAGAAAAATATGTGGATAAATTAAATGAGAGGTGGTTGTGATTGGTTGAGATGATAA
GAAGCAAATGAAGAAATAATTACACTTAAGACAAATTTGAACCTAGCTAACGCAATTCATCTATATATGTCGCTAGCTGTAGCAAATTATGATCAACATC
GTTTTAGCCAAATTATGATAAACATGAATATCGTTTTAGTCCATCATTTAGCCTATAGCTGATTATAAAACATATATAATCTTATTAATGAAATATATTA
ATTCATAGGTACATTATATATGTGGTTATTAGCAACTTAAAAGTTCACTACAACGAAAAACAACATCAAAATAAGTTATAAAATTATGATTTAAAATTTA
AATTTTAACTGCAGTTAATAAGTTGAAGAGAAAACGAAACGCACTAGAAGTTATATCTCCAGTCTATTTTGGTTCATATATATCTGGATCAATATAATTC
GTCCCCTTTGTTGGTAGAGGGATCGATCGACATTTCTCCCCACAGTTCTATGATTGGGAAGATCAAGTGATCAACCACTCTATATTGATCAGTACGTGTC
ACTATAAAATCGTTTGCTCTAATTATAATATTGACAGGAGAACTACTTTTAATTTCAGTGTACAACTAGTCTTCTTCCAAGGGGAAAATTTAATTAGTAT
TTCTTTGTGAAAGTGGTGCTGTCTAGCTATGATTTCGAGGCCCCACCTCTGAGTATATTATATATTTTGTTCAGCATTTTTCGCTCCTTTTGACCGTAGA
GAGGACTTTTCACTGAAGAGAGGAGAAAGATCAATGGTAGTCCAATGTTAAATCATCCAGTTGTCATCTGCATGTTTTCCTGCTTAGAACCTTTCTGAAC
GTATTACCAGTAGGCTCCATGATTGTTCCAAATCTAAAAAAAAAAATACTAATATAGCAAGCATATGGCAATTAAGTTTGAGGTTGCATGGTCTTACCGA
AGGAATTTTATACCTGCTGCGCTCTGCTGATATATTTTAGGAAAATTAAATAGAGCACGGCAGGTTGAAACTTTGCCAACAATTTACAAATATTGTTCTA
AAAAAACAATTTACAAATATTTATCCTGATATATATAGTGCTCATGACAACATTTTGCCTTTGACCAACAAATTATATTACAAAACGATGGGATCATTTC
CCCCTAGGTTACTAGAAGGCACTATATATGATGCCATATTTTCTATAAGAAATAGTCAAATTTTTACACTGTAAATTACTTACATTTATACTATAATTTT
TAATAATTATATTGTAATTTTATAATACATATTGTATAAGAAAATTAGGACTAAAAGTAATTTTTTATTTACATAGAAGAAGAGATAGGAGAGTTATTAA
AAATACTTACACAATCACATAGAAAAAAACTGTGAAATTAATCAAGTAAAATAGATGGCGCCATATCTTTAACAACTGCTATAAATTTGTGAATATCATA
CCGAAGACATTGCATATTATATCTTTGCGCTGATATAATTCCTAGAGGCGCTAGTAAAGAACCGGGCATCTCAGTCGGTGCATCTGTGATGGAGACGTAC
GGCCTATTACAAAGGTCTCATCTTTACCGGGCCGAAAAAGGCCCGTCACAGATGCAGTATCTTGAGTCCTAAGGCCTAGGTAATAAGAATTTTGGATGGT
GATGAATTCACTTATAAATTTATAGGGTAGAACTATAATTCAAAGATTGGTATAGTTGCTATACAAGCAAATCCGTGTCGCAATTTTGAGTTCAATTTTT
CCCTTTTTTTCCCTGAACAAACACTCGTCTCACATATTTTCTCTGTCCAAGACTCTTCCTGTTCAAATCATGATATTTCGAATGAACACCTTTTCCCCTT
CTACGTACATACCGCGAATACATGCATCAATTCTGTCAAAAGCAAAAATACAACATATACATTGTTTCGAAACAAGCTTAACCATTTTGAAATTGAATAA
ATTCCACTGGGCTTCATGATCAGCTAGGAATGGCAAGCGCACTGGACACCCTGTGCGGCCAGGCGTTCGGCTCCCGGCAGTATCATCTCCTGGGCGTCTA
CAAGCAGCGCGCCATGCTGCTGCTCACCGCCGTCAGCGTCCCGCTCGTCGTCGTCTGGTTCTACACCGGCGACATCCTCGTCGCGTTCGGGCAGGACGCC
GACATCGCCGCGGAGGCCGGCGCGTACGCCCGGTGGATGATCCCGGCGCTGTTCGCCTACGGCCCGCTGCAGTGCCACGTCCGGTTCCTGCAGACGCAGA
ACGTGGTGCTCCCGGTGATGGCGAGCGCCGGCGCGGCGGCGCTGTGCCACCTGGTCGTGTGCTGGGCGCTCGTCTACGCCGCCGGGATGGGCAGCAAGGG
CGCGGCGCTGAGCAACGCCGTGTCGTACTGGATCAATGTCGCCATCCTGGCGGTGTACGTGAGGGTGTCGAGCTCTTGCAAGAAGACATGGACGGGGTTC
TCCATGGAAGCCTTCCATGACCCGCTCAGCTTCTTCAGGCTCGCCATCCCTTCCGCTCTCATGGTCTGGTCAGTGATCGATCGACTCAGTTCACACTCTT
CCTCGATCTGTTGAGAATTTGATACTTCTCTGAAAGTTTAAATCCTTCTCTTTTTTTTTTGAAAATTTCGAGCCTTTTTTTATGTTGTGCAACTCGATCG
AAGATACTCGTGTGGTGATGACATTCTGCTCTGGCATTGCAGCTTGGAGATGTGGTCGTTTGAGCTCATTGTGCTTCTTTCAGGTATTCTTCCCAACCCG
AAGCTAGAGACGTCCGTGCTATCAATCAGGTAATACTAAACAGAAATTGATCACCACACATTTCGACTGAAATGTTTTTGTGCCATGCCAAATAGAGACA
GAAAAAAAAACAGTCTGAAACATATTCGGTTGCAATTTTGACAGCCTCAACACTGCTGCTTTCGTTTGGATGATCCCCTTTGGCCTCGGTTCTGCCATAA
GGTATACGTAGCATTCATCCTCCTAGCTTACACTGCATTGCAGTCAACATTGCTCATCATCATCATCGTCATCAGTGCCTGTATTATCCATCATGATCTT
GCATGATGCAGCACCCGTGTCTCCAACGAGCTCGGAGCGGGCCGGCCCCGCGCGGCCCGCCTCGCCGTCCGGGTCGTCGTGTTCATGGCCGTCTCGGAGG
GATTGGTGATAGGGTTGGTGCTGGTTGGCGTGCGCTACATCTGGGGCCATGCTTACAGCGACGAGGAGGAGGTTGTCACATACGTGGCCAAGATGATGCT
GGTCATCGCAGTCTCCAACTTCTTCGACGGGATACAGTGTGTCCTTTCAGGTACACCTGATTATTTCTCCTTCCTGGCTGGATACTAAGTTACACAAGTT
CGTCCTCACAATAGCCAAGCTGATTAGCGATGAATCATGTGTAGAGTGTTTTGCTTTCTCTCCAAGAATTCTATTTAAGATATTCTCTGATTTATAATAG
GCTTTAATAGACGGCGTAGGAGGGTTTCAGAATATATTTATTATACATAAATTTCCTCTTTTACTGATTGAAACGGCACGTTAGCACAAAGTATATGAAA
ACTAGGACTTAGGGGGGGGGGGGGGGGGTTATGGACGTTACCTTTGTGTTATTGAGCCTTCTATAGTTTAAAATTTATTTTTCTTACATTTAAAGTGAGT
CATGACTAGATGGCTTTTTATTTTATTTTGTAACATTGTAGATTTATATATGTTTTACTCCCTCCGTCCCATAATATAAGAAATTATGCGTAAGTCATGG
ACAGACAAAAGCAGTATATGCTTATGAAGCGATAGAGGATGATATAATATATATTGCCAATTACCCTGGCTCTTTACCTTGATGGCATACATGCTCATTG
CACTTTAGATAGCAATGTGTTGTATAGACACCTCGTTAATATTTGTGAACCGACGTTTGGTGGATTGGGGTTTGTAAGTTGGAGCTAATACATAGGGGTT
GAGTGTGACATATTGATATATATATAGTTAGCCCTATAAGGGCTGAATACATTTGGATCAGCTGATATACTAAAAGCAACTTAAGTTTAAACTCCAAGAT
TGAAAAGGAAAAGATTGACATATATGCCCTCTACTCTTGTTTAATCTATCCTTCAGAACATAAATACTGTATGCAAAGATCACATTTAATCTTTTTTTAT
GATAATGTATTCACTTTAAATATTCTAGATATAATTGCATTGAAATTATCACTATATATGTTAGAATTAGAATCGGGGACATATCCGGTGAAAATGAGCT
AAGTGTTGAAAACTCGTGAAAATCATACCTAAAAGTTTTGTAAATTCATGAAAAAATACTAGAGATAGGTGTAGATATGAAATACATTCTCACCAAATCT
CAAGTTCAAACTCAACTTCGTTTAGGAGTAACAAAAAAGACAAATTTCAGGTGAATAGTAACATGACACTATTCACCTGAAATTTGTCTTTTTTGTTTCT
CATAAACGAACTTGAGTTTGGAGTTGAGATTTGGTGAGAATGTATTTTATATCTAAACCTATCTCTAGTATTTTTTCATAAATTTACGAAACTTTTAGGT
ATGATTTTCACGAGTTTTCAACACTTAGCTAATTTTCACCGGATATGTCCTCATTAGAATCACTCGCAATTAGAGTTTTTTTTTCAATTTTGTGACATTG
TTGATCTAAATTAATTATGTGTATTAATGAAGTGGTATATGATGATATATAATCTACATTAGTAATTATTTTCATAATTTATTTAATATTGTTGGGATGG
CATGCAAAAGGTCAACATATGTCTGAAAACAACATAGAAAATATTTTTTTTCAGAATGTTACTCACAATTTGAGTTGTTATTTTTCAGTGTTGTAGATCA
AATTTAATTAAGCATATTCTCTGAATTGATATTTGATGATATAGTCTTCATTGTAAGTTTTCTTTGCAATAGTTTTATTGTTTTTACTAGTCAAAATATA
GCTAATATTTGTCTTGACTATTAATTTAATCATAATAGAACTACAATGATGTAGAAGGATAGAAAATTCAATATACGGTTTACAAGTCATGATTATCACA
TAACATTTTATGAAGTTCTGAAAATTGATCATCAAAGTTTTAAAAGTTTGACCGATTCTTATCCTAAACATGTACACCAAATATTTATGACCTGTCGGAG
TAATAATTTTCCGTTCGTGAAATTTACATATTTGTGCAGGTGTGGCTAGAGGGTGTGGATGGCAAAAAATTGGAGCTTGTGTAAACCTTGGCGCCTACTA
TATCGTTGGCATCCCTTCAGCTTACCTCATAGCTTTTGTCTTACATGTCGGCGGAATGGTGCTTACTGAAGAACCCTCAAGATCTTTTGTTTGCCTGAAT
TTTCATCAAGTTCCTTGTTGCAAGTTGTTTTTGGTTGATGTTATGAGTTTCAACAATGCTGAATGTCTTATAGGGTCTATGGCTAGGCATCATCTGCGGC
CTCTTGGTGCAAGTCCTGCTACTAATGGCAATAACACTATGCACAAATTGGGATAAAGAGGTGCATACATGCACTTTTTTCCCTAGCTAGCCAATATTAT
GTTGCTGCTATTTTAAGTTCGAGAGTGAAGTGTATTCATAATTTTGTATTTACAGGCGGCTAATGCGAAGGACAGGGTCTTCAGTTCTTCTCTTCCTTCA
GATCTCGCAACATGAAGTTAGAGGTGATAGTTGTGAAAGCGTGCTTGCAGACTACATGCTATTACTAATCAGGCCGCATTGATCTAGTTTCTCTTGGTTG
GGTGTCGATCGTAAAATTTAGTATGCTGATCTGGAAGCTTAAAACAACTTGTGTATATTGCCACTTTTATATATATGCTGCCTTGTGAAATTTATTTTTT
TTA

>LOC_Os06g29950
ATGGCAAGCGCGTTGGACACTCTGTGCGGCCAAGCGTTCGGAGCCCAGCAGTACCATCTCCTGGGCATCTACAAGCAGCGCGCCATGCTGCTGCTCACCG
CCGTCAGCGTCCCGCTCGCCGTCGTCTGGTTCTACACCGGCGACATCCTCCGCCTCTTCGGGCAGGAGGCCGACATCGCCGCGGAGGCCGGCACCTACGC
CCGGTGGATGATCCCGGCGCTGTTCGCCTACGGCCTGCTCCACTGCCAAATCCGGTTCCTGCAGACGCAGAACGTCGTGCTCCCGGTCATGGCGGCCGCC
GGCGCGACGGCGCTGTGCCACCTCCTCGTCTGCTGGGTGCTCGTCTACGCCGCCGGGATGGGCAACAGGGGCGCGGCTCTGAGCAACGCCGTGTCGTACT
GGATCAATGTCGCCATCCTGGCGGTGTACGTGAGGGTGTCGAGCTCGTGCAAGAAGACATGGACCGGGTTCTCCACGGAGGCCTTCCGCGACGCGCTCGG
CTTCTTCAGGCTCGCTGTCCCTTCCGCTCTGATGGTCTGGTTAGTGACATAATTTTACGTACACTTGACTTCCTCTCTGTTTGAAATTTGGAGTCTCTCA
GAATGTTCAAACTTTTCTTTTTGAAAATTTAATTTGGAAATGTTTTGTATCTGGTCTCGTGTTGTGCAACTCATGACACACTGTACTTGCACTGCAGCTT
GGAGATGTGGTCGTACGAGATCCTTGTACTCCTGTCAGGTCGTCTTCCCAACCCAAAGCTGCAGACGTCCGTGCTATCAATCAGGTGATAATTAGTACTA
CTACTACCACAATTTTTAACGAGACATTTCAGGGGCGACATGACATGCCTACCTGAGCTCTGAGACAAATGCGATTGCATTTTTTTACAGCCTCAACACT
GCTTCCTTGGTGTGGATGATCCCCTTTGGCCTCGGCTCTGCCATAAGGTAAATCTCCTTCATGGATCATACTCCATACTAGAGAAAACTCTCGTGATAGA
TTGGATAAATTGCGATCATGTACATATATATATATAGGTGGCGAAAGTTGTTGCAACGTAAGCATATAACTGTACATATATAATGCCTGCGTTGCGACAT
TCTAAATAACATTCATTAACATAAAAAATTAAAGAAATATGATTAAATTAAAATCTTAAACCATATATCACAATTGGACTGAAGAAAATATAATCATAGA
AATAACAACATAAAACTACAAATAACCCGGAATGATAATTCAATTTTAGAAAAATTATGTAACTAAATCCCTTTTTTTCATTTTGCTATAAATAATTCAA
TATTATAAGTTACAACAATTTTTAATGGATCAAATAGTGCTAAAATTAAAAATATAAATGGGAAAAAAAACTGAAATTAGTTAGAAATTAAAAAATCGTA
ATTTAGCCCAAAGATGAAAATCCAATCCATTAATTCTGAACAGTTACCCGTTTCATTGACATAAATTAGAATTTTCCTTTTCTATTCATATTCCTATGGT
CTCAATATAATGTGAGCGGTCCAGGAGCATGGTTAGGCTAGACCAGAAAGGAATAATAGCTTCGTCCATAAATGGTGGAGGTTGACAACAAAGAAAATCA
GAACAACATGAATGCAGCTAGCAACGACGTGGTACCGATAAAGAGAGAAACGACAACAGCGAGCTCTGGTGGTGAACACAACTGGATGAGTGCATCAAAA
CGCAATCCCGGATGAGGGGGTTCCGTTTTCCTTGAATGCACAGGAAGAACGAAAGATGGAGAAAAAACAATCAACGCTGTTCATCGTCTTCTCTAGTCGA
AACAAGAAATAGAAAGGGATGGAAGATGGACACCGATCCTCCGGCGACCAAAAGGCAGTGAGTAAGGTGGTTGGATGTGTCCTAAGATGTGACTCATCTA
TAGATGGTGGTGGTTCGCAATGAAGAAAACCAGAATAGCGGGAACAACAATGACATGGTCCCAACAGAGAGAGAACGGACTCCTCGACCCTCATCATCTT
AGGTTTTGGGGGTGATGGAGATGGTAGGATGTTGAGTGAAAGAAAGGATAGCACTGTTTGACATCATGTGAGAGGTGGCACTAGTGCCCATATACCAATT
CTTTGAGGATAGCTACTATACAGTGGTGATACTAAAAGCATTGGCAAGCTGCTATTGAGCCCACTAGACGAGGCCGAACCAATCAGATGGTGCTTGCTAG
GATACCTACTGACCTAGAGCCTGGAGGAGGTCTGGCACACCAAAGAAAGAGTTGGCCAGCACAAGGCTGGGTGTGGCCTAGCCTTTCATCTCTAGGCTAG
GAGGGGCAGCCCAACCACGCTAGCCCTAGGGCTAAGATGCTAAGTTGGGCCGAGGGCCTAGGATGTGGGAGCGGTATTATGGACCAAGCCAAATGTTATT
GTTGCCCATCCACAAATTGTGAGGAGTTGAACAGGTGGGAGATGGGCCGTTGCTTCATGGCTGGCTCATCCTACCGATGTTTCCCTATCTACCTCCATTG
TTACAGCAGCGACGGTTTCGATTGTTGTTGCCACCATTTTTGTTGTAACCGGTAAGGTGGTTGGATTGGTGCCGCTATTGCCATCATCACTACCGGCAAC
CATAGATTGGTCACCGCCACTATTTCCACCACCCATGCGATCTTCACCATTAGAGGAGATGAAAATATTGGGGGTTTCACTTGGGTGAGTACTCTTTGTG
ATCTCCTCGAGCAGCAATTGGGAGTGATCTTCGACAAATATGGTGAACGGTTTATAAATAGGGACAATCATCACGAGGTGTTCATACTTGGGGTTCAAAC
CTTTGAGCATGTGGTAGGCAGGCTCATCGAGGTCAGTGTAGAGTTGGCCATCACCTTCAACCGACGGTAATCATCAACGATGGAGAGATCTCCTTGCATC
AAGCTGTGGAATTGAGCCGCAAGGATTAGCGCCTATCGATGGTGGTTGCTAGGCCTTGGTGCTCAATTTTGTGCCATACAAGTCGAACGGTGGCTCTAGT
GGTCATGGCAATCTCTAGGAGCTTAGCAGAGCACATAATCCATCTAGATCCAGACGATGCGATCCGGGCGGTAGGTTTCTATCAAGACTTGAGTGGGCAT
ATATTTGCAGAGGGTGAAGAAGAAGAAGCCACACCACTTGATGTAATTGGACAAAGAGAGATCGAGGGTGGCTTGGCACTAGGGATTTGATGTTGAGGAT
GGCAACAGCCTGAGAGTGGAGATCGACAAAAATAGTGTTGTCGTCGAGGTCATTTGGATGGAGCCAGTGACGCCTGGGGCAGCAATGGATGGACCAACAC
CAAGGGTGGGGATGAGGAGAACAAGACCGATGCGGCCGAAAGCATAGAAGAGGATGTCATGGTGATTGCGGAGAAGGCTACGGGACCATCAGCTGGCTAG
GGCAGAGAAAGGTCGCACATAGGGCAGCCGTGGCTGCCAGAGTAGTGTCATTGATGAGAGCTAGGCTGCGATGATATTGGCTACAGATGCTGATAGGGGC
GAACGAAAAGCGGCACGAACTGCCATGTCCACAGCGGTGGCAGCTGCATCCTGGATGGGGTTCTCTTCTAGACCGGTCGATGAGCCGTTGTTAGAGGATA
TGGCGCAGGTCAGGGAGAACAGTATGGCAACAACACCTAGTGAGAGAAGACGGCGTGACAGTCATGCTAGGTAGAGGAAGGCCCGCAGCAAGAGGAGAGC
CACCGAGAGAGGCCGGCAGTGCGGGTGGATATTATTAGCTAAAGCATGGTAAATCAAAAACGACTGGTAGTATGATAGCGGACGATGATAACATGATAGA
TTGGATTGATTGCAATCATGTACATAAATATAGGCAAACCCTTGTTGTATCCACTCAACCATCTATAGAACCAAAATCAAATTGGATAGATGAGGGATAT
AGCCAAGATACACGTCATGCAGGACCGTGTGATACTGTCATACTTCTAGCTTAGAACTTTTTACTCCAACCGTGCTCATCATCTACGCATGCATGTATAA
TATTGTTTCTCATCATCCATAATGCAGTACCCGTGTCTCCAATGAGCTCGGCGCGGGGAGGCCTCACGCAGCCTGTCTAGCGGTGCGGGTCTCCGTATTC
ATGGCCATCTCGGAGGGCTTGGTGATAGGGTTAGTGCTGATCAGTGTGCGAAACATCTGGGGCCATGCTTATAGCAACGAGGAGGAGGTTGTCAAATATG
TAGGCAAGGTGTTGCTGGTCATTTCAGTCTCCAATTTCTTCGATGGAATACAATGTGTCCTTTCAGGTACAGTGTTTACTACTACATTGCACAACTTTTG
TTGTTGCAATTCCTATATATGTTCATTTATATTTGATAGGAATTACAATTCAGTTAGTGAAAATGTTATTACTGTGCATTATTATAGATAATGATAAGAT
ATTTTGTGTTCTGAAAATGCATATATTTGTGAAGGTGTGGCTAGAGGCTGCGGATGGCAGAAAATTGGAGCTTGCGTTAACCTTGGCGCCTACTACATTG
TGGGCATACCTTCAGCTTACCTCATAGCTTTCATCTTACATCTCAGCGGGATGGTGCATACTCTGTACTCACTAGATCTTTTGCTACCTGAAATTTCTAT
AAGTTCTATTTTTTCGTGGTTATATTGGTTGATGTTATGAGTAGCAATAATATTAAATGTGTTTACAGGGACTATGGCTTGGCATCACCTGTGGCATCTT
GGTGCAAGTCGTGCTACTCATGGCATTCACCCTATGCACAAATTGGGATAAAGAGGTGAATATATGCATTGTTTTACTAGCTAATATGATGTTGCCATTA
TTTTAGTTCATGAGTCAAATGTAATAAAAAAATAATCTTACAGGCGGCAAATGCGAAGCATAGAGCCCTCAATTCTTCTCTTCCTTCAGATACCGCAACA
TGAACTCGATGGAGATGATTGTTACGTAAGCAAGCTAGGGGATTACTTCCTCCGTCCAAAAAAATAAACCTAGGACTGAATATGACATATCCTAGTATAA
TGAAATTGGACAGACTGTCACATTTAGCCTTAGCTTTGTTTTTTTAAAGGACGGAGGGAGAGAATACTGGATCCTATTACTAACCACCTAGCTATATAGC
CTCTCTTCATTTAATATATTATCTCTGCTGTTATCGTGCTTTCTCTTGATGAATGGTATAATTTAGTACACAGATCCTGAAGCTTAAAGCAGCTTTTGCA
TATTGCTGCATATT

>LOC_Os06g29994
ATGGAGAAGGCCAGCTGCCTGGAGGAAGCCTTGCTGCTCCCGGAGAGTTGCAAGGAGGAGGAGATCACAGCGAGCGATGAGGTGAAGCGGCAGCTGCGGC
TGGCCGGGCCGCTCATCGCCGGCAGCCTGCTGCAGAACCTGATCCAGATGATCTCCGTGATGTTCGTCGGCCACCTCGGCGAGCTCCCCCTCGCCGGCGC
CTCCATGGCCAGCTCCTTCGCCGCCGTCACCGGCTTCAGCCTCCTGGTACGTGTAACACTCTTTTGTGCAATGGCTCAATTTTGCAGTGTTAGTTTGTCA
TCCATGCATTGCCCAGACAAAGATTTTTGTACTATTTGATTTCTTTTGTTACAGTTCTGTACTTGATTTTTTTTATTACAATGGTTCTTGGTATTAATTC
ATAGATGTTGTGTTTTCCTGATATTTTTTTAACGGTTTTTTTTTTTGAACGGTGTGTTTTCCTGATATTGAGTTATTAAGCGATGATTTTTTTTTTACTT
AAAGAGAAACCGAGAGGAGATGCTGAGAGATATTATGTTTTTTATTATTTAGGCGATGAGATTTTTTTTAGAAGATTGTACTTGACTTTTTTGTTACAGT
TCTTGGAATTAATTAATTAATTACTAGATGATGTGTTTTCCTGATATTGAGTTATTAAGCAATGAGATTTTTTTTAAGGTACTTAAAAGAGAGACTGAGA
GATATTATGCTTTTTTTTAATTATATATATTTAAGCGAGGAAATTTTTTTGGTACTTACATATATAGATGCCGAGAGGAGATACTGAGAGATATTGTGCT
TTTAACTATTGTACTTTTTTTGCTACCTTCTTAGTATTATATATCAGAAAGTAACACAAATTACATGAAAAAATGTGGTATTTCTCAGTAGATAACTAAA
ATTGCTCGTGAAGTAATATATTTACATATCAAGAAGTGCCAAATATTAACATTGTCTTTCAGTAAAATAAAAAGTTAACAATGTCAAATATCTCTACCGT
ACCCTGTTAAGAAAAAAATAATTCTATTCGACAGAAGGATTAATTAAACAGAAGCGTTTATATGTGTTTAGTTGTATTATAACTTTTACGGTGGTAGGGG
TAATTTATTTGTATAATGGTAAAAATAGGCTGGCATATCCTGCTTTTAGGGCCATGTGGTACGTACCTACTGTCGCGTTAGATCTTTTCCTAGCAATCAC
ACCAAAGGAATAAACAATTTTTCTTACAGTACACTGTATTTCTCTCCGTCAACATCAGAGATTATCATACTGTATTCCATGTGTTAGGTTCCTGAACCTT
TTTTTCTTAATACTCTCATTAAGGAATAAACAATTGCATGATACAAAACCAAAGGCTATGCCTGACCACGTTCAAGCAATATCCTCAAATCAAGATCTTG
AGTTCTTGACCGTGCTGCATACATACGTGGTACTATATTTACTATTGGTTTAGGCACACAATTACATGCCAATCTACCATACTAGCAGTGTGGATTTTAG
TAGTTTTATCTGTAATCAATAGGCACCAGTTATACTCCCTCCGTACAAAAAAAAAACCAAACTAGCTAGGACGGGATGTGACCACTCCTAGTATAACGAA
TCTGGACAATCGTTCGTTGTTCTAGGACAAAGGGAGTAGATTCTAAAATGAAGTAGTGTTTGGATGCTAGGACATGGAAGAAAGAGACGGGGACGTCCTA
AACAAGTGCTGGACAGGGAGGAAAGACGCTTGGACAGGGAGGAAAGACTACTTCCTAGTGTTTGGTTGGTGGGGGTGAGATCGAGATGGACTCGTCCTAC
CAAGGGGAAAGTTCCTAGCTCCTCCTAGGTTTAGGACGATGACATCGTTCAGAGAAATTTGCTAGAAACTGTACAACTAATTAATGACAAGGAACAGGAG
AGTAACAACGATGAATTTAGTTTTGATCAGTGATATTTAGCACGTTTTTATGGTTAATTAGTTAATACTCCCTCCCTCTATTCACAATTGATCATCAGAT
TACCAAAACAAAAATATTCATGTTTGATTGTCGTGTAAAGTCAAGAGCCAACAGATTTCCTTTTTATGCATGCGTGGATTGGAGTATATTAATTAGTGTA
AGGTTTATATGTGCATATATGTGATAATTAGTATTGTAATTGTTGTTCATATGGTTGATCACCACATGACTAAATAATACTAATACTAACAAGAAATTAA
GTGCGTGTAATTTAGTTAACTAAGAGCATCATCGAGAGCGTCTCTAAATTTTGCTCTCCACTTGCCCATTTGGCTAGATAGCCAAAAAAAAAATTCTCTT
CATATTTTCTGGTGCTCCAACAACCTTTTTGCCCTCCTCTTCTCCTTCTTGCTCTCTTGTTTTCTTTTTGTCTCTCGCCACAACTCAACACCATTGACCA
TGGCGGCGGGCATAGAGGAGGAGCATTCCGGAGCTTGATGGTAGGGCGTAGGCAATGAGTTAGTACAAATGGCTCATCGAGATCTAGATCGAGGTTGCAC
ACTGGCCCCGTCGACCTCAGCTTTGCCTGCCTACTAGAGTTACCTCCAGCTAGCAGTGGTGCTCTAAATATAGTGTGGTCATGTGGACGCCTATGGAGCT
TGGTGCACATATAGAGCTGCTCCTTGCCGGTGTCACCAAGATCAAGTCGACAATTCAATATATTGGGGAAGGGAGGAGGACAACAGTCCTTGGCGAATGG
ATGAATGTTTGGATCGGGGTGTCGATGAGAAAGAGGAGCGAGGGATGAAAGTACCTTGGTCAGTGCCAGATGAAGCCATGGAGGGGCATAGCTCCGCCAT
GCTGGAGACACCGTGCAAGTGTGTATGCGGGAGGCGAGCGGGAGAGAAGCTAGATGGGAAAAGATCATGGGAGAAAGAGAGAGGGTTGGTCCAATTTTTG
GCCATCCGTAATAGGCTAACCAGATTTTGCACCCTGGGAGTTGCTTTGGCCTGCCGAATGTCTTGGCCATCCGGATAGCATTTCTCCTTGTGTCTTGGAG
GGTATTTTTTCCAGCGTTTGGCAAATTTTGGCATACATAGAGCCCAGTAGTAACTCTTTTGGAGTTGCTTTGAGATTATAACCATTCAACCAAATAGTTG
GATGGAACTATTCTAGTACAACCTATCTATCAAAAATAGGCTAGTCCCATTCCTCCGTCCAAACACATCCTGATTACCAATTTTATATAAGGACAGTTTC
CTAAGCTAAGGGGCGGACCCATGCCACGGGCCACCCAGGCTGTGGCCCTGGGCTTGGAGGTGGAGGCCCATTGAAGCTATTCCAATCGGAATAAGTTTAT
TTGAGATCCCTTAACTTTACACTCAATCCGAATTTTGCCCTTGAACCCAAAAACTAATACAACCGGTCCCTAAACTGTCAAAATTGGTGCAAACGTGGTC
CCTCAGCGGTTTGGAAGGCAGTTTTGGTTGACGTGGCGCCTACAAGGTTGATTTGACTAGGTTTTCATCCCACGTGGCATTGACGTGGCTTTTACGTGGC
AATTCGAATCGGAAAAATAATTCAAACCATGGGCCCACATGTCAGCTACACGTACAAAATAATTAAAAAAGGTGAGGCCCACATGGGTCCCCATGTCATC
CTCACTCCTCACTCATAGACAAAGCAGGCAGAGCAACGGCAGGCGAAGAGGCGGCGCACGAAGCAGGCAAGCGGAGCGGCGATGGACAGGGCAGGCAGGT
GGGGCTCAACAGCGGGTGAAGTAGCGGCGGACCACCACCTCCTCTCCCCTGTTCTCTCTCTCCCCTTACACAGGAGAAGAAACGATGGGAGAGGCAGCGA
TGGGGTGCAAAGGAGATTCGGGCAGCACGGATGGAGCCTGTGGAGAGAGGTCAATGGCGGGAGCACCTCTAAGGGTGAGTGGAGCGACATGTCACTGGGG
AGCAGCAGCGAAGAGAAGGAGGACGATGACGAGGAGGGGTAGGAGGGTACAGATGCCGCGAGGATGGAGGTGGAGTTGGCGGGGAAGAGTATCAGGACGA
GCGCCTAGATGGGCTTGATGATGCCGACGAGCACGATGTGTGTGATTTGGGATAGGAAAGTTGAAGATGACGAGCAGGAGCGGGTCGAGGAGGCGGTCGA
AGTGGTCGTCTCCGCCGCCAGCGGTGGAGGAGGAGAGCTAGTAGTGATCTTCGCTGGCGTCACACCGCTAGCGGCGGGAGCCCGTCGGATCTTTGCCCAT
CGCCGGCGAGGCGGACCGGATCTGGATGAGGAAAGACGTGGCATCGACAGCAAGGTGGCAGCCGCACAAGTGGAGACGCGGGGACGCCGCCGGCAAGGTG
TTGACAGAAAATACGAGGCCTGGGAGATCTGCTTAACTCCAGTGCAGGTCCAAAGCTCGCCTTCGAGTGTGCTAGCGTGCCAGTTGATTTGATCCTGTAA
CCAACAAGAAGTAGAAGCAAAGAAATCGCGGTTAAATCTATAAATGATAGCCGATCGGCAAAGAGCCGATGACATATCATTTATCTTTGAGCCGATGTCA
TATGTGTATCGATCGGCAATCTTGAATAAGTAAGAAAGAACTAAATCTACTCGATCGGCTGTAGATATTAACGATATATGCTCCTTATATCGATATATAC
TTAAATCAAGTGATTGGGATAGATCGGTCGCCATGCCGAGACAGTATAAATCACTTAGACCGAAATATATATATTAATAACAAGACTATATATGTTTACA
GCATAGCCGATCAGATAGATCTAGCATGTATCGGCTAATACTCCGATACTACTTTATATCAGGATATTAAAACAGGTATAGAATATCAAGCAAAAGCCTA
ATATATTCAAATACAGCAATATCTTGGCATAAAGGGCAGATTTAACATGTCAATAAAGCATATAGAGCAAATATAGTTAAATCAGATAAGATCGGCTGAA
ACTCCGATGCTACCCTAATCGGCAACCAGAAGACAGGCTAGAGGTTGATATTCTAAGCACGACTTAATAGATCAAACTTAACTGATGCAGCATTAAGTAT
AAAAAGAAGAACAATATCTAGACAATCAAACCACTGGAAGTTTCATAAAGTGGTAAATATCTTATATAATTTAGGTCAACGTCGCTATTCAACCCGAAAG
CAAGAACTCGTCGAAACAAAACTAAAGTAAAAGGGTGGCGATGCGCCGAGATTGTATTGAACATGTGTTAAAAGTTACATAGGGCTCGGGTCTATTTATA
CCCGAGAATTACAAGATATGTCCATAACGGACACGACTACTATCTCTAACAAACTCTAAGATACTATAAGTCTTTGCGGCAGACTTTTGCCCAATCATAT
CTCTAAGGAAATTATATAAAACATCCTAATTAATAGATACAATTGCCTCCTCAGGACTCTATCCATGTACGGCAATCACCTTGAAGCACCTCAATCCAAC
CCGACATCACACATCAAGTTGTATTGCTAGGATCGGCTACATCGGCTTACCTAATCCGACTCAGACTCGGCCGATCTTATCATAGCCGATCCGGACTCCA
GCCGATCTCTGCTCTGTTTCCGAACTCGATCTCCGCCTCCGACTTCGCTTCAATCTAATCTTCTTTCCCAATGCCGATATTACCAAATTTGGTTGTTAAC
ACATGCCCCCCAAGTCCGGAACAATTGGTAATGTTTCGGATTTGCTGTAAATCGACTCCGAGCAAGTTTCGCACTTTGTCGTTTTCCGACCGTTATTGCC
GTGCTTTAAATACTAACCGTCACCCTCGAGAAATCTCACACCGTGACTTCCGTTTTCACCGCTCAAGCGAAACTTTATCCTCTCTCTCTCTCCGGCGATT
CCTCCGACGCAAAAGCGACTCCCGGGCGACTTCATCTCCTGCGAGACCTCCGCCTGCAGCGATGTCGTCTTCCACCAATCCATCTGATGCGCCATCAGCC
AAGTATGCTGAGGTAAGTCCCCATCGGCTAGATCCCCTTTCTTAGCAGCAGATCGATTTTCTCCTATCTTACATCGCTCTCTTTCTCTCAGTTGTCTTGG
ATTTGTAGCATCTCTCCAACCAAGTCACGATTCCCAGCCTTTCGCACAAAAACCACTATTTTCTCGGCCCAATCGGCAATCTCGACCCCACTGATTTCAT
CATTGGTGAAACCAACCGGATCCCCTTCAGGCTAGCCAACCCTAACCTGGGTCACTGGAAGAATACCTTTAAGTCTTGGCCATCTCTCGAAAAATCCACA
CCTGATAAGAGCTGGACCACCTGGTACCAACGCGTATCGGCTAGTAAGAAAGTTCACTGGGATGAGACTGGAATCGGCCAAGCACTTGCTCTCACCATAG
CCAATTCTGCTAAGGATGAACCTCTGATGGCTACCGCCACCTACTTCTGGTCGAATACCATCAATGCTTTCTTATTCAACCAAGGGCCGATGACTCCAAC
TTTAATCGACATCACCATGATTACTAGATTAGATGTGACTTCATTGGCTAACCCCATGAGTATGAACACCAAGAACCAATTTGACTTCAAGATCAAAAGC
ATAGGTGGCTGGTCTGGCTAAGTGGCGGCATATATGGGCCAAGGATCCGTTACCCCTCGAGAGCATGTAGCTTTCTTGCTCATGTGGCTGGAAAAGTTCC
TCTTCTGTGGATCCAGCTGTGGCCCTACAACCAACTGGCAGTTTGTAGCCGAAGCCCTAGAATCAAAGAAAGAATTCCCTTTGGGAAAAATCCTTCTCGG
CTATATGTATCAAATGTTGAACAATGCATCGGCTAAAATAGCCGTCGGCTCAGTAGTTGGAGCAGGTGGACCATGGTGGCTGCTGCAAACTTGGTTAAAC
CTGATAGTCATGAAGGTTGTCAATCGGCCCTCTGTAACAGAAGCTGAATTCCCACTGCCAGAGCCGATTGCGGAAGATGACGGAGAAGAGCGCACCCATC
GCAGATGCATGTCATATGGAGAATATGCATCCACACCAACTGATGCTGGAGCAAAGCTGTCGGCCGAGCTGCTCAAGGACTGGTTCTGCAGCTTCTACGA
AGGTTTTAAGAAAGATGCACGAATCTGGTTTCCTTATGAAGACTCAGCAGACCTTGAACTTCCATTAGACTTTAGATTTGAAGATATTAATCATGAGAAA
TTCCAAAAATCCAAAGAAGTTCTTATAGCCGCAATCAGCCCATGCATCCTTCCTGTCGGCATTCATCAAGGGAGAAACATCCAAGTCTCCTACGAGTTCT
ATTACCCAATGAGCTCGGCCCAACTTGGATTGGGTCAACTTCCAATCGGCTTATTTTTTGCTGACAAGATTCAGTGCCGAGGACAAATCACATCCACTCT
AATGATGGATCGGCTACTCAACCTACCAGGACCTCCTCTGGGCAGCATTGAAAATATCGAGTTGGCAGGATTTAGAAGCAAAAATTTTGACAGATGGTGG
AGTGAATGGAAGCTGCATCTATTTCATCAATCGGCTACGATGTATATGACAGATCTATTCCCTAACGTCATACCCCAGGTAAACTTTGTCATTACTAGAT
TGCATAATCAGTTAGCTGATTCATTACTTGACCAATCTTTTGCTCCCTTTTTGCAGACAACAGTATCCTCCCCTCCTCATCAAAATAACAATGGCAAGAA
TATTGAATATGCTTCAGGCCTAATTCCAAATGGAGGTGGACTATCTCCCCCTGTTATCGGCTACCATGCCCCCAAGACTTCAACTCTCCTTCACGGCCTA
ACCAGGGAACCAGCCGATGCAGGCAAGAAAGGGAAAACCAGATCATCGGCAGATTTAACATGTCAATAAAGCATATAGAGCAAATATAGTTAAATCAGAT
AAGATCGGCTGAAACTCCGATGCTACCCTAATTGGCAACCAGAAGGCAGGCTAGAGGTTGATATTCTAAGCACGACTTAATAGATCAAACTTAACTGGTG
CAGCATTAAGTATGAAAAGAAGAACAATATCTAGACAATCAAACCACTGGAAGTTTCATAAAGTGGTAAATATCTTATATAATTTAGGTCAACGTCGCTA
TTTAACCTGGTCGGCTGCCTTCTACCGATAGATGTTAGCCGATTGTAGATTAGATAGCGGTATTGCCAGAGATTATGTAAGATATATGATAGCTCGGCGA
ATTATATAAACGAGATCAGACTATCATAAAGATGGAAGCACTAATCCCGAAAACATAAGTCGTCATAACAAGTTTTACCTCTTATTGAAGATCGAAACTA
ATGCAGCTCAACCCGAAAGCAAGAACTCATCGAAACAAAACTAAAGTAAAGGGGTGGCGATGCGCCGAGATTGTATTGAACATGTGTTAAAAGTTACATA
GGGCTCGGGTCTATTTATACCCAAGAATTACAAGATATGTCCATAACGGACACGACTACTATCTCTAACAAACTCTAAGATACTATAAGTCTTTACGGCA
TACTTTTGTCCAGTCATATCTCTAAGGAAATTACATAAAACATCCTAATTAATAGATACAATTGCCTCCTCAGGACTCTATCCTTGTGCGGCAATCACCT
TGAAGCACCTCAATCCAACCCGACATCACACATCAAGTTTTATTGCTAGGATCTGCTACATCGGCTTACCTAGTCCGACTCAGACTCAGCCGATCTTATC
GTAGCCGATCCGGACTCCAGTCGATCCCTGCTCTGTTTCCGAACTCGATCTCCACCTCTGACTTCGCTTCAATCTAATCTTCTTTCCCAATGCCGATATT
TACCAAATTTGGTTGTTAACACAAGGATGGGGCTCCTGCCTTCCCTAGCGCTGGTAGCCCTGCCGGCCTACCCGCCTACCCGCCTTGCCCTCTGCACGCG
CTCGCCAGTGTGGGGAGAGGAGAGAGCGCCGGTGGAGAGAACACAGAGGTTGGGACTTGGGAGGATAAGGTAAAGGAAGTGGGACCCACTGACATGTGGG
TCTCACTATTTTTGTTTGACTGACATATAAGCCCCACATATTCTTTAAAATGTTTTGGTTTTCAATTTTGCTTTTTTTTTATCAAACTACCACGTAAGCA
CCACGTCAATGCCCTGTAGGACAAAGATCTAGTCAAACGATCTACGCAAGTGTCAAATAAAACCGAGGTCAAATACCAGTTAATGTTGGAACGATCTACA
CCAGTTAATGTTGTCAACTAAAACCGGGGTCAAATACTACCAAGGACCTTGTTTGCACTGGTTTTGTAAGTTGGAGGATGCATTGTATCCGGTTTTCTAG
GCTGAGGACGAAAATCAGACTGGGCGACAAATTAAGGAACCTTAAGTGAACTTATTCCAATCTAATTTCACCATGTATTTGATGTCTGGGCTAAAATCGT
TATGGGCTGGCCCAGGTCCTGACTAAAGTCTAGGTCCACCCCTGCTTTTTGAGTAAGCTACATGCTGCTAAGTGCTAACAAACAAAAATTGGACAGCTAA
TGTTTTTTTTTTCTTTTATCATCGACATACTGTTGCCCACAATGATCTCGTTCTTATATATGGGAATTAATCCTGATCCCAGACATGTTTTCATGTACAG
AAAATGGATGAACTTCGATGGACATGTTTTATATATGACAGAAAATTCAATTTTGCAATTCCACAGAACTCCATCCCAACTGTAAATATAATTCAGTTTT
GAGTTTTCCTTTGCCAAAACTTTTCCTGATTACAAACAACATTAACTGGTGGCAAAATGCAACAGATTAGTGAATCTTTTACGGCCATTTCACCTGTTAA
TTGTTACTTCACCTTTTACCCCCATTTCAGCTGGGCTTGGCGAGCGCGTTGGACACCCTGTGCGGCCAGGCGTTCGGCGCGCGGCAGTACCATCTCCTGG
GCGTCTACAAGCAGCGCGCCATGCTGCTGCTCACCGCCGTCAGCGTCCCGCTCGCCGTGGCCTGGTACTACACCGGCGACATCCTCCTCCTGTTCGGGCA
GGACGCCGACATCGCGGCGGAGGCCGGCGCGTACGCCCGGTGGATGATCCCGGCGCTGTTCGCCTACGGCCCGCTGCAGTGCCACGTCCGGTTCCTGCAG
ACGCAGAACATGGTGGTCCCGGTCATGGCGGCCGCCGGCGCGGCGGCGCTGTGCCACCTGGGCGTGTGCTGGGCGCTGGTCCACGCCGCCGGGATGGGCA
GCCGTGGCGCCGCCCTCGGCAACGCCGTGTCGTACTGGATCAACGTGGGCGTACTGGCGGTGTACGTGAGGGTGTCGAGGTCGTGCAAGAAGACGTGGAC
GGGGTTCTCCATGGAGGCCTTCCGTGACCCGCTAAGCTTCTTCAGGCTCGCCATCCCTTCCGCTCTCATGGTCTGGTCAGTCATCAGTGAGACTTAATCG
AGCTTAATTACAGTCTCTGATCGATTAATTAAGCTCATTTATGCTTTGAATAAGTGATGATGATATATATTGGATTTGCAAATGAAAATGCAGCTTGGAA
TGGTGGTCATTTGAGCTCCTCGTGCTCCTGTCCGGCCTTCTTCCGAACCCCAAGCTGGAAACATCCGTCCTATCCATCACGTAATGATCAGTCAGAACAC
ATCTGAATTTTCAATATAGTTTCAGGTTCCTGAATTCGCTTAGCTGAATAACCATATGTACTTAATACATTGTGTTTTCTGACAGCCTCAACACTGCAAA
CTGCCTGTTCATGATCCCCTTCGGCCTCGGCGCTGCCATAAGGTGAAAAACAAATTAAAAGCTCAACCAAAATCTCCAATATCTGTACAAATCCAGTGCA
GAAGCCGGAGAAAAAAAAAGTACAATTCTCTGGCTGATTTTGGTTTTTTGTGTAGCACGCGTGTGTCGAACGAGCTCGGCGCGGGCCGTCCACGGGCCGC
CCGACTCGCGGTGCGCGTGGTGACGTTGTTGGCGACGCTGGAAGGGTTGGGCATGGCGCTGGTGCTGGCGTGCGTGCGCTACGTGTGGGGCCACGCCTAC
AGCAACGAGGAGGAGGTGGTCGCGTACGTTGCCAAGATGATGCTGGTTCTTGCCGTCTCCAACTTCCTGGACGGGATTCAGTGTGTTCTCTCAGGTACGC
GTTAATTATCATTCAAATAGTTGTGAATATAGATGGCCAAATGTGTCACCCGGCACGGCACTGCACGGCATGGCCTGGGCATGACTAGGGCATGTTGGGT
CGGCACAGCTCAACATACTCTTTGTGTCGTGTCGTGTCGTGTCAGCCCACAGAAATGCAATAAGGCGCGGGCCGTGCCGTGCTGGCCCAAAAGCAAAGCC
AGCCCATCATGCTTGTTTTGGAATAAGTCCATTGTGACTCCTTGCTCTCTTTGGGCGTTTCAAATAAGTCCATTTTGTGTCCCTTATTTTTTTGGGCCGT
GCCTTATACAACTAGGGCCCATTGGTCGGGTTGTGCCGTAGCGTCGAGTTGCGGACCTTTTGGCCAACTGTAACCCCGCCACCTTTTGAACCATTGTCAT
GACTCATACGTGCAATGATGTTTCCCTTTTCTTCTCTTTCCTACATCACCAAACTACTTACATATCAACGAAGAGAATCATTTAATAAACATCATTATAC
ATGCCTAAAACAATGCAACAAATTAAGATTGGGAAATGTTCCTTTGGATGTGTAGGTGTGGCGAGAGGCTGCGGGTGGCAGAAGATCGGCGCATGCATCA
ACCTCGGCGCGTTCTACGTCGTCGGCGTCCCGGCAGCCTACCTCGCGGCCTTCGTCCTGCGCGCCGGCGGGTTGGTACGTGCTGCGGCTGCCGCTTCGAT
CACTTCTCAAATTTTCATTTCAGATCTTGTCTCCTTTGATCATGTGACCAACTGTTGCTGTGGCGATCGACCCAAATTGATTCTTGAGCACACTTGATCA
ACAGGGCCTCTGGATGGGAATCATCTGCGGCGTCGCGGTGCAAACCCTGCTGTTCCTGGCCATCACATCACGCACAGACTGGCAAAAGGAGGTATATATA
TCGATATAAGCGTATTCAGGAATTTCGATTCTTGTTCATTTGAAGTTTAGTTTCGTTTCGCTTCCGTGTGATAATTTGGATATGTTTTATGTATGTGTAG
GCGAAAATGGCCAAGGATAGGGTTTTCAGCTCATCTCTTCCGACCGATCTCGCGACGTGAGAGGTTGCACTTCAGTCAGGAGTGTTGTCTGAAAGCAAGC
AAACTGAGTGTGGTTTCAGAGTTAGCGTGGCGCAGTGTGTGAACCATTTGGAAGCGAGAAGAAGCGGAAGCCGGAAAAAGGTTTGTGGGAGGAGGTGATT
TTGGCTCGGATGAGAGTAGCGGTGGACATAGATCGCTATATTGGACATTTCAAAAGGAGTTTATACTAACAAAAAATATATGGCTCTTGAGTCTTGATTA
GGTGGATTTTATCATCATAATCATAGTTTAAAGAGAAAAA

>LOC_Os04g30490
ATGGCGGCGCCACCAAGCATGGAGGAGCCTCTTCTTGGAGGCGGCAATGGCGAGGAGAAGAAAGGAGGGAGCTCGAGGCTAGCGGTGGTGGCCGAGGTGA
GGAAGCAGCTGTACCTCGCCGGGCCGCTCATCGCCGGGTGGCTGCTGCAGAACGTGGTGCAGATGATCTCCGTCATGTTCGTCGGCCACCTCGGCGAGCT
CGAGCTCTCCAGCGCCTCCATCGCCACCTCCTTCGCCGGCGTCACCGGCTTCAGCCTCCTGGTACACACACCAGCCCTTCCTCAAATATACGGTTCTTCA
GAAAGTAACTCGAGATATCTAAACTTTACACTAAGTTTTTTGGAGTATCTGAAGATATCAAATTTTATATTTCAAAATTTGGTACTTCTTAATACCTTCT
ATAAAATTACCTAACATCGAAACCTAATATTCATTCCTGACATGATATTGAATTCGCTCCCCATCTTGGTACGTGTTCGATCTGTTCATCATCCATGGTA
TGATGGCATGATATCTTGAGAAAGTACCTTGAAGCACTTAAATTTTACACTAAAATTTTTATTTCCTCAATATACTTAATACATGGAGTTATCAAATTTT
ATATTCGAAATCTTCTCGATACCTTGAGCTCAAAGATGATAAAATTACCCATCCCCAAAACCTCATCTTCATTCCCAACAACATAATATTGAATTTCGTT
GACATCTTGGTACGTGTTCGATCCGGTTCATCGTCAATTGGTATAGGCTGGCATGGCGAGCAGCCTGGACACGCTGTGCGGGCAGGCGTTCGGGGCGAAG
CAGCACCGGCTCGTGGGCGTGTACAAGCAGCGCGCCATGGTGGTGCTCGGCCTCGCCAGCGTGTGCGTCGCCGCGGTCTGGGCCTACACCGGCGAGCTCC
TCCTGCTGTTCGGGCAGGACCCGGAGATCGCGGCGGCGGCGGGGAGCTACATCCGGTGGATGATCCCGGCGCTGCTGGCGTACGGGCCCCTGCAGTGCCA
CGTCCGGTTCCTGCAGACGCAGAACGCCGTGATGCCGGTGATGCTCAGCTCCGGCGCCGCCGCGGCGTGCCACCTGCCGGTGTGCTGGCTGCTGGTGTAC
GGCGCCGGGCTCGGCAGCAAGGGCGCCGCGCTCGCCAACGCCGTCGCCTACCTCGCCAACGCCGCCGCCCTGGCCGCCTACGTCAGGCTGTCGCCAGCGT
GCCGGAGCACGTGGACGGGGTTCTCGTCGGAGGCGTTCCACGACTTGGTCGGCTTCATGAGGCTCGCTGTTCCTTCTGCTCTCATGGTCTGGTAAGTTTC
TTTTACTTAAAAAAATAAATTTTATAGTACTTTTTTTTTATTACACGATAGATGTACACGCGCACACAACACTCAACACGCAACACACACACACAAAAGG
AGAGATTCGGAGGTAGAGATGTTCTTCAAACTATTTTTAAGAAGGAATTGTAAGCAGGTTGGGGGCTAAACATGGGACCTCAGAATTGAAACCACACATC
CCTTACCAATTACCACTGTATTATCAAGTGCATCTCTAAGCACATAACACCATACTCACGAAATTTTATAGTACTTGAGAAAATACCTATGGATATCAAA
ATTTTGGACTGAAAAATTTAGTAACAGGAGATATCAGGTTTTATAGGAGTATTAGAAAATATGATACATTTTGGTACCTTGTTAAGAACGGTAAAATTAC
TCTAAGAAAACTATTGTGCTAGTCACTCTGAGTTCAGGTAAATTTCGTTGTCTCATGTCGAATTTAGCTGAAATTTGCATGTTTTGTAGCTTGGAGTGGT
GGTCGTTTGAGCTCCTTGTGCTGCTCTCCGGACTACTCCCAAATCCGAAGCTGGAAGCATCAGTATTGTCCATTTGGTGAGTGATGTTTTCATGATTTGG
TCACACATTCTGCATCCAGTTTGCCTCCTCTGATCGTGTACCACTGAATTTCCTGCAGCCTGAACTCGGGTTCCTTGGCATTCATGATCCCTTTCGGCCT
TGGTTCAGCCATAAGGTCAGATATATTGATCAAATCAAACACCTTATCATAAACATTGCTTTCAATTTATTGTTTTTCTTTTCATCAAAACAACTGTTCA
TGAACTTTTACAATGACAAATTAACGACATCACAATGCCCTGTTCTTCGTGATCTCTCTCAGCACCCGGGTCTCGAATGAGCTCGGCGCCGGTCGACCCG
AGGCGGCCCGTCTGGCCAGCCGTGTGGTGATGGCGCTGGGTCTCGTCGTCGGCGTCGCGATCGGGCTCGCCATGATCCTGGTGCGCCATCTATGGGGTTA
CGCGTACAGCAACGAGGAGGAGGTGGTCCAGTACGTCGCGAAGATGATGCCCATTCTTGCCGTCTCGTTCCTCTTCGATGACCTGCAGTGTGTTCTGTCA
GGTCAGATGATCGATGCTCGATCTCAACCAAAAAAATTGAAAACAAAATGCATGTGATTGAGAGACTATTGTCTGAGTTTTTTCACGCGTTAATCGGTTC
TTTTCATATCCATCTATTTATGATTGATTTGTATATATGGTTGTTAACAAACATATTATCCCCAAGAAAATGACTGACAGTGAGGGATTCTTCAGGTGTT
GCAAGAGGCTGTGGGTGGCAAAAGATTGGTGCCATTGTTAACCTTGGAGCGTACTACCTCGTCGGAATTCCAGCGGCGCTGTGTTTCGCCTTCGTCTACC
ATCTTGGTGGCATGGTAATTCTACTGCTCACATAAGAGAAAGCATTACCTCAATTCTGTCAACATTTTGGTTGGCTATTTCTTAGATATGGGACCTGGAA
TATAAGTTTTCATATAATCTTTGGCCGTGTATATTCACTTATGGATACAGAGGCTTGATTACTATCCATTATCTAAAAGAAATCGGTCTCTGTTTTGAGC
AGAAGAAATTGACCTCTGAACAATATATATGCTTCCAAACTTGCAGGGACTGTGGTTAGGGATAATGTGTGCACTCATCGTTCAGATGCTGTTGCTTCTA
GCCATAACAGTGTGCACTAATTGGGAGAAAGAAGTAAGCAAAATCATTCAGAACTTCTTGCATGCGTCACATGTATACTGTTATTTTTTCTGTCAGCTTG
TCATTACGGTTTCTTGATGATGTGGCCTGTTTTTGTCTTGTGTCTTTCCATAGGCTCTGAAGGCCAAGGAGAGAGTTTTCAGTTCGTCCTTGCCCGCAGA
CATGACATGATAATACAATGTACACGATCCAAGAACCAAGATGAAGATCGATGGACGATTTTGTTTGGCAATAGTGGCCAAGAAATTCTACGAGACAATG
GGAAATTACAGCTTGAGAAATTAAGACCGTCATCTCTATGTTTTGATGACACAATTAATAGTCGCCAAAACAAGGAACTATCTGCAAGGAAGAGTTCAGA
CAGCGAGAAATCTGCTTTTGGTGGATTTTTTGTCAGACGAAGAAATAAAATGTTATGGACTAGAGACGCTGCATTGGATACAATAATGAATTGAAATGTT
CAGTTAACTATATGTAATGGATGTTAGGATTTCGACAATGACACTATTTTGGCTCTACTATTGATTAGATGATTAATTATATTGTAAGTATTATGTGACA
TGCGCCATTGAGTCATGATTCATGATACCTTTTCTCCTAAACGAAATACATCTTCTTTTGCTTGTAAATATGCAAATATAAAGTTTTTTTTTTCT

>LOC_Os07g31884
ATGTCCCACTTCCGCCAGGTTCGCGGCGCGCACGCCGCATCCTCCCTCCTCCCGTTTTCCCACCGCCCCCCGCGCGCGACGACGACGACGACACCTCCTC
GCCCAAACCGCTGCCGCCGCCTACATATACACTCCTCCGCGTCGCACCACCACATCCACAACCAGTTGCGCCACAGGCGCGCGAGCCACCACCGCAGGCG
AGAGATTGTCGTCGTCGTCGTCCGTTGCTCCGGCCGTGACGACGACGGCGTCATGGCGTCCACGGATCCGCTGCTCGGCGGCAAGGAGGAGGAGGAGGGT
GGAGGTGAGGTGAGGAGGGCGCGGCGGTGGTGGGTGGGGCGGGTGGTGGACACGGAGGAGGCGTGGGCGCAGACGCGGTTCGCGGTGCCGATGGTGCTCA
CCAACATGTCCTACTACGCCATCCCGCTGGTGTCCGTCATGTTCTCCGGCCACCTCGGCGACGTCCACCTCGCCGGCGCCACGCTCGGCAACTCGTGGGC
CACCGTCACCGGCTACGCCTTCGTCGTACGTACCCCTCTCTCTCTCTCTCTCTCTCTCTCTCTCAACCACACACTACGCTGCCCTGCACTAGTAGTATAT
GCGCGCGCGTCCACCGGCGGATCCGCCGCCCACGCCGCCGGCGATCCACACGCCCACATGCGCGCGCGACCATGCATCATCGTCCTCACCTCCACACGCG
CATCGATAACTCCATTAACTATACGCATAATAAATTATTAATGCTACTTTCATCCGATAAGAATTTTGAAGCAAGCATGGGTATTAAAAATAGGTAGAAA
TAATAAAAGGAAGGTTGTGATTGCTAAAGAGGAGAAAATAGGTGAAGAGAATGGTTTTGATTGATTCACAGGAGATGGCCGGTGGAAAAATAGCTTTATT
TTAAAATAAATTATTGTGCAAAAAAATAACTATATTTTAAAACGGAGGTAGTATATATATATATATATATGTATGTATATATATATATATATATATATAT
ACATACATACATATATATATATATAGTACTATCGGATCACCGTGCACAATTTACATAAAGAACGTCCTGAACATTTCGCCAACGCGTCGCGCTGCCTACG
TGTTTCTTTCCCAGCGAATGCCGTGCCGTTCCATTGCCGTTTTTATCTGTGGCGATGATCATCATATGCACTACTAGTATATTGCAGTTGTAGCATTGGC
ATATGAATTATAACAAAGTAAGATCTACGTATAAGTGACTCAACTACTCACTTACAAGCGACTCAACTACAGCTGTGTTTAGTTCAGCGCAAAGTTTTGA
TTTTGGTTGAAATTAAAGATGATGTGACTAAAAAATTATGTGTGTATGACAGGTTAATGTGATGGAAAAGGATTAAAGTTTGGATCAAACTTTAGATCTA
AACACATAAACACACAGCCTACAAAACTATACAAAGTCAAAGTTCAATTTCCACAGTACTAGTAGATTGCAACCACGTACCTAGCTAGCTACTAGCAGTA
CTAGTGGTAACAACGATATGCGAATGGCAAACAGGGGTCACATGGATGTATTCAAAGCTCGTGCAAGATACATCGTTTGACCTTAATTTGAATGGGATTG
CACACTTCCACTAGAGAGAATCCATTATATGCCACTGACTTTGTCACACATCTACAATTTACCATCGACTTTGTCACATTCTACAATATACCATCGATTT
TTGCTTAACTTCTACGATTTACCATCGCCGTCCGATTAGCCTCCGTTAGTACTGTACAATTTTGTCCAAATGACCGAAATACCCCTAAAACAAAAACTTC
CAAAATTTGGATAAAAAATTCAAAATATCATATTATAAACATAAGATTGTAAACATCCAAAATTTGGCCAACAACTTAAAATCTTATATTTCAGAATTTT
TATCCAAATTTTGAATGTTTTTGTCCCAGGGGTATTTTGGTCATTTTGGCAAATTTGTACAGTACTAACGGAGACTAACCAGACGGCGATGGTAAATTAT
AGAAGTTAAGCAAAAGTCGATGGCATATTGTAGAACATGATAAAGTCAGTGGCAAATCATAGACATGTGACAAAGTCAGTGGCATATAATGGATTCTCTC
TTAATCCAGACGACAACTAGCTTGCCATCATTTTATATCATTTGTTCCATTCTTTTGCTATGTCAAAAGGAAATTTTGGATCTTTGTTAGCCCTACACCA
ATCAAACAGAACTATATAGTACATCGGATGTGAAATGCCATCATTAACCAAGAGCTATATATAGAAACATTTAAGTGGGCTACCCTAGTACTGAAATGCA
CGCTTTGAGCGAAGTTAGGTGAAGTGTTATTACAAAATAAACTAGAGATGTGAAGCGTAGTTTAGACTGCTTTATAACTTGTGAAGCTAAATTTTTGTGA
AGCTAAATTTAATGGTTGAAACTGTATAAACATGCTCTGAAGTTGAGGAGGAGAAATAGTATACGGCTACGCGAAACGGCTCTCTCTCTCCGCCCCACAT
ATCAATCGATCGGTTTGCCTGATGGTGCCAAAACCGTTGCTTTCTACGACTCCCAGATTGTCCAAGCTCGCGATTAGCTAGATGAGCCATGCAATCGATA
GCTAGCGCTCTATCGTGTCTTCTGGAGGATTAACTGATAAATCACCCGGTAGGCGCCGCCCGTGGATTGGAACCACCCGTTTCTCAGAAAAAATTCACCG
CACGTCGTTAATTGATCGCTGCGACTTGCACGACACAACGCTTGATTGGTTGTCTCGTTGTGTAGAAGAAACTGCACGGAGAATGCGATCATTTCAACGT
GCGTCATGGCGCGAAATTAAAAAAAAAACAACAGATGTTGCCACGGGTTCCATGTATATATACTGACGAACCGGTCGTCGGTCGATCTCCACTAGCCAGC
TAGCTAGCTACACACAGAAATCCACAGAAAAAACCGTTCTCCATAGTAGTAGTGCTGTTTTTTGTTTAAAGAAAGCAAAAATTTGGGTGGTTGAAAATTG
AAATGGCCTTGAATTCTCGCTCCGGTTTGGTGGTGTCACGCGCTGGAACTGGTAGTATTACTGGAACCGGTCAGGGCACTCCGTCTCACGTCATCGACCA
GAAATCGATCGATCGATCGAGTCGCCTGTGGAATGGTCAAAGTTACTCCTACAAGTCAGGCGAATCACCGTCTTCACAGATTTCCGGAGTCTAGAACAAC
CCGTTTCCGGAGTCAGAGCTCGCTAGTGATAATTTTTTGCTCAACTCCGTACAGGTTTTTTTCCTGTTGTTCTCTGAATTCTATAGCTAGTCCCTGCTAT
ACTATTCACCGAGCGATGATTTCGTCAGCCACCGGAGACAGTACCAATTCAGTACTGCTATTTAATTACTCGCTCACATGCCTATAGTACAGATAACAAA
AGCTGCGTACGTGATGAATGGTTAGCACGATGCCATCAATGGCAGTAGGTAGGATGATGAATGGTCCGATGGACGATCGAGTGAAGACGATGAGCAGTGG
TGGACACGTCCGATGGATGGATGGATGGATGGATGGATGGATGGATGTAAAGAGACGGGCCAGGCCCCAATCCAGCGTGAGACAGAAAGGCCATTTTTTT
CAGCAACCTTTGCTGTCTCCTTGATGATCTCTATAGCGATTGCCCCTCTGAACGAATTGAAGAGCGATTGCCTTTTTGAACGAATCAAAGAGCTTTGCAC
GATTGCATGTGCGCAAGCATTGCTATCGTTATTATATTCAGCGAACGACTCATCACGTTTGGTGGACTACGAGCAGCTACGGCTCTGTTTATGAAGCTTA
TGATAATCTTTAACTTGTTCTAGAATCTCCAGCAGCTATCAGAAGCCGTTCTAAATAATATTCAAATTTTGGGAATTTAGAGTTGTATATATTATTGTAG
ATCATACAGGAAATGGTTTTTTCGATTTTTGCAATTTAGCTTCTAACCATCCGCTTCTCGAAATATTAAGATCCCAGGTAGGCCTACATCACGTATCCGG
GGGCCATTTATGATTGATTTGTTTACCGCAAGGGATGGCGTTTGTTGTTCTTTCATTTGGTATGGGACAAATCATGGTCGCTACACCGAATTAAATAGGA
CCACTAGTATCATATATCCATGGAGTATTTCAATTTTCATCAACTTCTCCCGCTGCATTAATTGTGCCCCTTTATTTTGTGATTGCTGTCGATCTCACGA
CAGTTCGCCCAGGTTTGTTGCTTATATATGATTATATCTCTTGCAATCTCACTTTCATATACATAAAATCAATTTATAGGTCGCGGTACAAAGAAGTCCA
CATCATTTAATCATAGGATTCATTTGAAATGCAGGATCAAAGAGAAAACAAATGAATAAGAAAAGCATACAATTCTGATTGAAATTCAACTTCAAAAAGA
ATTGTAAAAAAATAAAGTGAAAAAAAAACAAGAATAATTGTTTGATTAGAAAAAAAATATGAATCGAATAAAAGAGATAGACTCATAGAAAACTTATATG
AATTGATGTATTTCTTAGAAATTTTATAGGATTTAATAGTTTTTAATTTAATACTTCTCAAAGGGCATACCGAAAAAAAATCATATAAAATTTGAATCTT
ACCAAATTCATACGTTTTTCCGGAGTATCAATGTTGCATTGCATCTGCGAGAATATTTGAAGTTCTTACAAAATGATGGGTAAATTGAAATTTGAAAATG
TGGGTGTGTTTGATTCAGACGGGCATGAGCGGGGCCCTGGAGACGCTGTGCGGGCAGGCGTACGGCGCGCGGATGTACCGCATGCTGGGCCTCTACCTGC
AGTCGTCGCTGCTCATGTCGGCGGCGGTGTCCGTCCTCGTCTCCGCACTCTGGTGCTTCACCGAGCCCCTCCTCCTCCTCCTCCGGCAGGACCCGGCGGT
GTCCGCCGCCGCGTCGGCGTTCGTGCGCGCGCAGGTCCCGGGGCTCTTCGCCTTCTCCTTCCTCCAGTGCCTCCTCCGGTACCTGCAGACGCAGTCCGTC
GTCGCGCCGCTCGTCGCCTGCTCCCTGGCGCCGTTCCTGCTCCACGTCGCGCTGGCGCACCTCCTCGTCAACGCGCTCGGCCTCGGCCTCGCCGGCGCCG
GCGCCGCCGTGTCCATCACCTTCTGGGCCTCCTGCCTCATGCTCCTCGCCTACGTGCTCCGGTCCGAGAGGTTCGCCGAGACGTGGAACGGCTTCTCCGC
CGAGGCGTTCAGGTTCGTCGTCCCCACCATCAAGCTCGCCACGCCCTCCGCCGTCATGGTCTGGTAAGCAAGCACTGACACACAAGCTCAACGCCGGGTT
GATCAAACTAAAGCTTAATTAGCTAGATGTAATGAGATTCTTTTTTTTTTCACTATATGAAGCTTGGAGTACTGGGCGTTTGAGCTACTGGTACTGATCG
CCGGATTGCTCCCGAATCCGACAGTGAGCACCTCGCTGATCGCCATGTGGTAAGTTCGTCGTTGCGCTGTCCCTTCCATGAATCGATCGCAAAGGAAGAA
ACTGATCTGATTAATGCATGATTGTGTTCAGCTCGAGCACGGAGGCCATCGCCTACATGATCACGTACGGGTTCAGCGCCGCTGTGAGGTACGTTACTTA
CATACGCACGCTACCTGTTCGATCGCCGGCCATTGTTCGTCGCCGTCGTTTCTGACCGAACGTTGCACGCGCCACGCGCGACGCGACACGCGCAGCACGC
GGGTGTCGAACGAGATCGGGGCCGGGAACGTGGAGGGGGCGAAGAACGCGGTGGCGGTGACGCTGAAGCTGTCGGTGTTCCTGGCGGCGGCGTTCGTGCT
GCTCCTCGGCTTCGGCCACGGCCTCTGGGCGGGGCTCTTCAGCGGCAGCGCCATCATCGCGGCGGAGTTCGCCGCCGTGGCGCCGCTGATGATGGCCTCC
ATCCTGCTCGACTCCGCGCAGGGGGTCCTCTCCGGCGTCGCCAGGGGCTGCGGCTGGCAGCACCTCGCCGCCGTGACCAACCTCGTCGCCTTCTACGTCA
TCGGCATGCCGCTCTCCATCTTCTTCGCCTTCAAGCTCAAGTGGTACACCAAGGTAGTACATTACTTATACTTACAATCTCACATTAATCCTTTTCATTT
CTGCTTCACAAAGATTACATGCATGTGACATTTGATTTGTGTTGCATTGCTTGTAGGGATTATGGATGGGTTTGATCTGCGGGCTGACATGCCAGACCTG
CACGCTGATGGTGATCACCGCACGAACCAAATGGTCCAAGATCGTGGACGCGATGCAGGAGAAGAAGGCCAGCTACGTCGCGTAGTTTAACTAGTCTTTG
GCTATACTGTAGATTATCGATCGGATTGGATATGTGTATGTATACACGATGAGCATTTGAAGCAACATCTGCGGTTAGCATGTCTGCAACACGCGCGACG
CCGGCTGTTGCGTTCGTGCAGTGCGTGCGCCTGCGACGTTTCGCGGGGTTTTGGACGCGACGACAATGCGCGCGAACTGCTTGTTCAAATACAGTTTCTT
CAGCCATCTGGAAGCTGGAAGCCTGGAATAGACAAACACCTTAGAGCAAGTATAATAGTAGGCTATAAGCCAACTATAAGCTTAAGGAGAATTTGAAAAA
TGGAGAGAGTTGGCTCTCATGCAAGAGCTAGCTATTCACATATTTTAAGATAGATACATAGGTGAGAGATAGAGAGAGGAGGAGAAAAAAAAGAGGTAAC
CTTATAGCCCATTTACTATATATGTTAACTCTAAGATAAGCTATAAACTCATTGTTGGCTCTATTATTAAACTTGCTCTTACAGTACTATTTTCAAATGG
TGAGCACCATATATTAATTGTGAAAACACACACACACACCGATGTACACGATGATGG

>LOC_Os01g31980
ATGGGCTCCTCCGACTCCCAGGCGCCGCTGCTGCTCCCGAGGGGGAGCCACCGCAAGGAGGAGGAGGAGGAGGAATACGCGGCGGCGGGGAAGGTGCGGG
GCTGCTGCGGCGGCGATGGGGAAGGAGGGTGGTGGCGGGAGGCGACTGCGGAGGCCGGGAGGCTGGCGTCGCTGGCCGCGCCGATGATCGCGGTCGCGCT
GCTGCAGCTGATGATGCAGCTCATCTCCACCGTCATGGTGGGGCACCTCGGCGAGGTCGCGCTCGCCGGCGCCGCTATCGCCAACTCCCTCACCAACGTC
TCCGGCTTCAGCGTCCTCGTGAGTGCCCTTTTCCCTTCGATCATCTTTTTTTACCCTTCTGTGCGTGAGACCACGCCTTCTAGGGATAGAATGGGATTCA
CTTCGTGCCCTGTGGCTGTGGCCGTGTGGTGGTTGGCATCTCGCGCAGCCGCCAGCGAGGTGCTTGTGGAAATGCCCCGCACGACAATCCGCCATGTGGT
TTTGCACCGCTGGTCAAATACTCGAAACATACTAATCAACGCACCAAAAGTTGGTAGAACGCGAGCTGGATCAGTAATTGCGTACGCGAATCCAAATCCA
TGTGCTCTTTTCTCAAATGGTCGACTCACCTTCGTTGCACTGATTTGTGTTAATTGCTGTTTTGGGTTTTGATTATTGGAGCTGACTGTTTTCACTTTAC
GATGCTACTCCTACTTGACTATATGCTATTCTCAGTTCCTCACATATGAGGCTAAGGATTTGGAAGCTTCAGTTCAGGTTCACCGTGCGCATTGGAAAGG
CTTTTCTGTCTTTCCAAACATTTCGTCGTTGTATATTGATTATAAGCTAAGCGCCAGCTCTTTGATTTGAGATTGCTTCCATATGCATGTTTCGTCCTTT
AGGTTGTGGACCAGTGCTTCATCTTTCGTATAACAATGAAATATAGTACCCGACTACCGTGCCGTGGCCGTGTATGTGCTTAGGGCTCTAGGACACCCTT
TACGGAATAATTAATTATTTGCCACTCTTACGGATGGTGATAAAATGTCCCACTCTTTACTGCAGTAATCAAGTTCTTTTTTTTGGTTTTACATTATGTA
CTTCTGTTTGGCAATGTATTGTCCACAGCTTTGGAATAGTTGCATGCTATAGAAACAGAGTAAAGGATTGCGGACTTTGTAAATAAATGACAAATACACA
TCTATATTCCTTTAAAAGCCTCTAGTGGTGGCAGTGAATCTGCCCACCCCCACTATTGCTTTTGCAGTTTTTTACAAATTGTCCCCCTGATATTTTCTAA
TATTGTGGAATAGTCCAACATTCAGTTCAAACAAGTGAATACCAGATAATCATAAAAGCAAACAAGTGATACTAAGATATTTGATAAACAAATATTTTTC
TATGACATATTATGATTATTTTTCTTCTGCCCATAGCAAAGCTTGGGCATTTTGCTAGTTATTAATAATATACACAAATTCGAACATTTAGAGAAAATGG
ATGTCACCTTTAGTTATCTAAATGTACAACAAATTACACTTTTAACTTTTAAAATTTTCTACTCCTTTTGTTCCAAAATATAAGCACTTATGGAGTTTTT
CACCGCGATTAAGGAGAGAGAGGTGAAATCAAATGACGGATTGTTGTGATTGGTTGAGATGAGGAGATAGATGGAGAATATTAAATGAGAGATGGCTGTA
GTTGGTTGAGATGGGACTAGGTGCATAAGTTACTACATTTTGCGACAAAATTTAAATACCAGAAGTAGCTATATTTTGGGACGGAGGGGGGGGGTTGTTA
ACAGCCATATCTTGTAAAAGTAGGTCAAAGCACACCTTAAAAGGGGCATAGCCAAGGGTCCCAACCTCTATATAGTGAAGACGAGACAAGCAATGGATTG
AACATGGAGTGGACAAGTCACTTGTGTTTATTACTTCAGAAAAAAAAACTTTGTAGAGGTAGCATTACTCTTACATAAGAAGGCTTGAGTGATGTTAGGA
GCTCGTCTAGTACAAAGGTTTGAGGCAATTGGACAAGCACTTCTAGGAAGACGATGTGACATGGAAGGATTCAATATTGGTGTTGACAATTGATGGTACT
TGTTATGCAGACACCGAGATCCTCCTCCATGTCACAGCCTCACCAGTCACACTGTGTTTCTAGAAGTACTTGCTGAATTTCTTAAGGCTTTGGACTGAAG
GAGCTCTGAGCATCGTGATCAGGAGCATCTTCTTCTACATTGGCTACCTCTAATGAGTTTCACCTATTGTAACTGCTGCTGAATATATAAGCACATATTG
ATTTAATTTATTCCATAAATAAATCATGACATTGCAAATTAAAACTAGCATCATCATATCATACGATCTACACATGTAAACTAGATAGTAGCGAATGCGT
ACCGAGGGTTCTAGAAGTTCGGCTACACAACATGAAGGACTCGTGGTACTGGGCATTGACGACGGCACGCAGCACCCGAGCGAAGAGGAAGGCGAGCCGT
TGTGGATGAATAGCAAGCAGTCGCGTGAAGCGCTTCCCAAAATTCCCGCCTTCTCCCAGTGTAGGACATCAAAGGCGAAGGTTCCGGAGACCTGCTCTCC
CGATCGTCGGTGCACACCGACGAGCGGGATGGAGTAGACTACGAGTGACAACGCAGAACTGAGGAGGAGACAAACCCTAGATTGATTTCGCGTGTGTTGC
AAGGAGGCGACGGCTCGATTTATATAAAGATATCAGGACACCTGCACGATCTCCACACCACGTAACCGAACCGAATAAGTCGCGCGTAACTCATCCGGAG
TCCACTCCTCTCCACGCACCGGATTATTCGGTGTGTTTCCAAAAACAAAACCGAAATTTGCAGCAAAGCAAAATTGCAAAAGGAAGCTGCATCTCGCCTG
GCCATGCGAGGCGAGCGAGCGCGCGCGTGTGTTCTTCTAGTTTTCTCCACCACACATGCCTCAAGTGGCTAGGAGAGCAACCTCCCTTGTAAGAAGGTCT
CCCTCCTCTAGAATAGGCAAGGTGGTACTAAACTTCCCATGTATGCCATCCCATGAGGTGGGCTTTTGTGATTTTCCGAATAATTAATCTTCATATGGGC
CTTAGCCTACATACCAATTCCAACAATTGCCACTAGATGATGAGTTCGGCTACCTCCCATGAGTTTCCTCTGTCATAACCAACATGAATGAAATTTTCGC
CACTTTCAATCTGTATTTTTTTTCTCAACTTCATTTTGACCCAATAGATAAATCAAATAGATGCTTTCAAAGTTGAGGGTGTATTTTGGACCTGTGCGAC
AGTTAGAAGTTCTAAAATGGACTTATTCCTATAAAAGAAAGAGCTCCCTTCTAGCTATTACTATAAATAGACTGCATAGACCCTGAAATCGTTATACATG
CCACGCTATATGTCGGCATGCTTTTCACACATAAATATTTTCTCCCAATTCACATGCCATGCAGTACATGGATGATCCGTTTGTACTCTTGCAAATTTAG
CCTTCACTATCATTCTAGCTAGACTTTAATGTTATCTCTATGCTTTATCCTGATAGTTTGACTTTTGTTCTTCCTTGAAATATCTATATATTTTATTACT
GATGCAGTTTTCCTTTTAGATGGGACTGGCATGTGGGCTGGAAACTATTTGCGGACAGGCTTATGGAGCAGAACAGTATCATAAGCTAGCTTTATATATG
TACAGGTCCATAATTGTGCTTCTTGTTGTGAGTGTACCAATCGCCATCATATGGGTTTTCATCCCAGAGGTACTTCCTCTCATAGGTCAGCAACCAGAAA
TAGCAAGTGAAGTTGGGAAGTATGCATTGTGGCTAATCCCTGGTTTATTTGCCTTCACTGTTGCTCAATGCTTATCAAAGTTCCTCCAGACTCAAAGCCT
AATATTTCCTATGGTTCTAAGCTCATCAATAACACTAGCACTCTTCATTCCTTTGTGTTGGTTCATGGTTTATAAAGTTGGGATGGGTAATGCTGGAGCT
GCTTTATCAGTCAGTATCTGTGATTGGGTCGAAGTGACTGTTCTTGGTCTTTACATTGTTCTCTCACCTTCTTGTGAAAAAACTCGTGCTCCACTCACAT
GGGAAGCATTTAGTGGGATTGGAAGTTTCTTGAGGTTGGCTGTACCATCGGCCCTCATGATTTGGTAAGTACATGTTACTCCCCAATTTACAAAAAGATC
ATTTGAACAATGTAAGGTTTCAAGGATGCCTGAAGATCTTACTTAATTTTGCTATATCTTGGACACTAGAATATTTTCTTGATTACTCTTGTATGATTAA
TCGTTATCTTTTCCTGCCATTTTGACATTGACATGGTCTGTAGAACACATATTTGAGGCATTGACAATCATTTTGCTCTAATGGAGTATTTGCAAATATT
AGGAAACGTGCATTGATATGAACCACTTTTGATTGCAAATATACTAATATCATGTTTATTTTGGCTAGTTTTAATAGTTTTTATCTATATCCATGGTCAT
ATTTTTAAACATTGACCACACATGCTCTTTGATTATTAGGGATGGAATTCCCAGCTAATAGTTACTTCTATTCTCTTATAGAGCTAAATTTCACAACTAG
AAGAAATGATGTGCAGTACAAAAAACCTTCAATCTAGTTTGGCATCTTTTCGATATAAACTTGTAAAATCTGTAAAATTTGGTTCGAAATACAATCTTAG
ACATTTTGTACTTGTGACGGCTTTGTAAAGCTCAAAGCCTTCAACACTACATTAGATTGAATGCTGTGAAACATCATATACATGCTAATGGTTTTGCCAA
CAAATAAGGAGAGCCTTGTGGAGGAAAGTGGAAAAATGCAATGGAGCCACAATAAACAAAAAGGTGTGCAAAGAAGACCACCCATTCTTTAAGCATGCAT
GCAAAAGAGGACAAAACAACAATACCTTGAGAATTCTCAACACCTTTTAGGACCTTGAATTTTCCACAATACAGGAATCATTTGGTTATGAAATCTTAGG
CTCCTTTTTTGTGACTGCCTTCCTGTTGATATTCTCAATGCTTACAATTTCCCCCAAGGCCAAAATTTTTTCGTTCTATATAGATTAATTACTCCTTGTT
CAAGTGTTAGGGATAGATTGTTGATCTTGTTATGCTACTAAGTTTAATACAAGCAGGACTACTACTCCATTGCAAATAATTATCCTTACAATTTTGAAGA
GTTTAACAAAAAAAAAACATGTCACCTTTACAGTTGTAAATAGACTTTGTTTCCTCCCTTTCTTTTAGTAATGGTAATATCGTAGATGACATAAAAGGTC
AAGTAAACATTAAAGTATCTGTTCACACATATTTACCATGCACGCATGATATGACTCATTTCAATAATGAAGTTTTGTCTGTTTAGCTTTCTCTCCACTT
TTAAATTAATACGTGATTTTAGGCTACTGTCTGTTTAGCATGAAAGCAATATTTAGTACGAAGAGGGAAAACTTTGGCCAATGAATGCGTTCCATTGGGA
CAATCAGGAACAAAATGTGTACAGGAAATGGAGGGCAATTGAAAACATACACATTCATCCATTTAAACTGTAGCGCACATTGCTCAAAATATCACTTGAC
TCTATGTCTCCTGCCCTCTTATTCTAAATTGGTAGGCCTCTCCATATATAATGTGAAGTTAAATCATGAATTTCTTTTACAGTATAATTAAAAGTAATAT
TACATATGTTAAGCTTCAAACTGCATAACTTTCTTCCCCAGAATTTAATTTAGCCTCACATGTCAACAGCCTCGAATGGTGGTCTTATGAGCTGCTTGTT
CTGCTTTCTGGGATCCTACCAAATCCAGCACTTGAAACTTCTGTGCTTTCTATATGGTATGCATTACATGCAATGAATAATAGATTCTTCCATTTTTCTG
TTATAATGTTTAACAAATAAATATATCTGGAACAGCATTTCTACTGTTGTGTTGGTGTACAATCTCCCTCATGGTATTGGAACAGCTGCAAGGTGGGACC
ACTCATTTTTCATCATGCTTAATTAACATCTTTTTTTGTACCCGTCAGATGTTTAACCTAATACATGTTATATTCATGTGGCAGTGTCCGTGTCTCAAAT
GAACTAGGTGCAGGGAATCCAGAAGGTGCCCGCTTGGTAGTAGGGGTTGCTTTATCTGTTATACTTTGTTCAGCAGTCCTAGTGAGTGTAACACTTCTAG
CGTTGCGTCATTTCATCGGAATTGCTTTCAGCAATGAGGAAGAAGTCATAAATTATGTAACAAGAATGGTACCTGTTCTTTCCATCTCAGTTATTACAGA
CAGCCTTCAGGGTGTCCTCTCAGGTATCAAATTTACCTCTAAAGGCAAAATTTTATTGCCAGTTTCATCATATAAAGACAGGTTTTGGTTTGAATATTTG
TGTTTGTTGTAATTCATATGCATTATCCAAAACCAATATTTCTGTTAGACATAATAATGCAATATGATTGATGGGTGATTGTTAGGAGTGATCAACATTG
TCAATCAGTCCATTTGATATCAGTGCTTGTTACTCATAAAAAAAAATTGAACATTAGAGATTCTTTGCAATGCTAATGCAACTGTCTTACTTAATATTTC
AATTTTCACCAGGTGTTTCCAGGGGCTGTGGATGGCAGCATCTAGGGGCCTATGTTAACCTAGGTGCATTCTATCTTGTCGGAGTTCCTGTTGCTCTCTT
TTTTGGGTTTGCAATGCATCTAGGAGGAATGGGTTTTTGGATGGGCATGGTAGCTGGTGGAGCGACACAGGTCACTCTTCTATCTATCATTACTGCAATG
ACAAACTGGAGAAAGATGGTAGGTTCCTTTTTTCCATTTCTTCTCCATAAAGTTTTATCAGTACAGGCTGTCTCTAAACCGTAATGCCTCAAAATTTGGA
TAACAATACTAACAGATTCTTGTGAGTGATTTGGGATATTAGAAACCATGCAGAAAAAGTAAAGTGAGCCTGATACCAAGCTCAATTCAATCCGGTTTGG
AATGTTAAACTTTTAATATAGTCTGCAGTCAAATGAAGTAAAAAAAAAAAGCAGTTGCCAGTTGTTACGGTTTTAACATGGTAGTCAGTTTTGGAGGTTT
TATGTTGTACCACCATACAAAAGAAGCTTAAGAAATACCCAAAGTGTGTTAACTTTACTTGTGTAAATCTATTTCAAAAGAGTTTAATGTACCAAAATGC
ACAAAGGGTCCTACTTAGCTAAAAACTACATCGAGGGACATTATCAATGTTTCCTTGTCTTGGTATATTGCAATGGTCTATGAACCAATTTTCCACGTTT
CAGTCTACAAAACGAAGTCCTCTTGAAGTCATATACCTGATATATATAAAAAATTGATTTTGTTTTTTATACTATGTTCTGAACGTTTTACATTCTTATC
TTTCTGTTGGTTATTTGCTTGCAGGCTGAAAAGGCTAGGGACAGAGTATTTGAGGAAAGGATTCCGACACAGTCAGTCTAACCACATTGACTAAGTTTTG
TTGGATTCAATCTTCAAATTTTTCCTGTACGGTACATGTTCTTTTTTTTTTTCTTGAGGATTAGTAACAGAATGGCAAATGAATCCTGTAGCATCTTAGC
TCGAAGAGTTAGTCAAGTCCCAGGAAGACTTGAAAGATGTGATGTTACATCTTTTTTACTTCTCTGTAGGAAAGCATATATAATCTTTGTGTTGAACAAG
GAGCAAAGTATACTGGAAAACGAACATCTGATTGCAGCGCAAACATCCTCCAGGGTTGGAACCATACGGTTTGGAAAAAATATAAAATCGATATAAACAA
AAGAAACGCATATTGGCTTAAGTCATGATTGTTTTGGCATCACTAGTACCTGCTGTTTGTATATCATTCGTAAATTGTTGTAAGGTGTAGACAATCCACT
TGTAAATGTAAGTGCTGCCATGTTAAGTG

>LOC_Os07g33310 
ATGGGCCACGCCGTGGACGGCCGGCTGGAGGCGCTGCTCTCCGGCGGCGGCGGCGGCGGCGAGGCGGCGGCGCCGTGGGCGCGGCGCATGGCGGCCGCGG
CGGCGCTGGAGCTCCGGCTGCTCGCGCCGCTCGCCGCGCCGGCCGTGGTGGTGTACATGCTGATCATCGTGATGTCCTCCGCCACCCAGATCTTCTGCGG
TCAGCTCGGCAACGTCCAGCTCGCCGCCTCCTCCCTCGGCAACAATGGCATCCAGGTCTTCGCCTACGGCCTCATGGTATCCATCCCGTACACCCACCCA
TACGCCACCACAATGTACGTATAAACGTATAATAATACGTATTCGGTATTCGTGTACGTCGTCGTCGTCGTCGTCAAGCTCGGGATGGGCAGCGCGGTGG
AGACGCTGTGCGGGCAGGCGTACGGCGCCGGGAGGCACGAGATGCTCGGGGTGTACCTGCAGCGGTCGGCGGTGCTGCTGACGGCGGCCGGCGTCCCGCT
GGCGGCGCTGTACGCGTGCTCGGAGCGCGTCCTCCTCCTGCTCGGCCAGTCGCCGGAGATCTCCCGCGCCGCCGCCGGGTTCGCCCGCGGCCTCATCCCG
CAGATCTTCGCCTACGCCGCCAACTTCCCCATCCAGAAGTTCCTCCAGGCGCAGAGCATCGTGGCGCCCAGCGCCGCCGTGCTGGCGGCGAGCTTCGCGC
TCCACCTGCCGCTCAGCTGGGCGGCGGTGCGGGTGCTCGGCCTGGGCCTCCCGGGGGCCGCCCTGGCGCTCAGCGCCACGTGGTGGGTGCTCGTCGCGGG
GCAGTTCGCGTACATCGTGCGGAGCCCCCGGTGCGCCGCGACGTGGACGGGCTTCACCTGGGCGGCGTTCCACGACCTCGCCGCGTTCGCCAGGCTCTCC
GCCGCGTCGGCGGTGATGCTGGCGCTCGAGGTCTGGTACTTCCAGGTGCTCATCCTCCTCGCCGGCATGCTCCCCGACCCACAGATCGCCCTCGACGCAC
TCACCGTCTGGTAAAGATTTCAAAAATGAATCGAACTTGTTAATTTCAGTGAAATTCAGTGCAATTTTCTTTTTCAATTTGCAGCACGTCGATACAGTCA
TGGGTGTTCATGATCTCAGTGGGCTTCAATGCTGCTGCCAGGTCGGTTCAGTGATCTTATCTCTACTTCTTCTTGATGTGTTGATGTCTGTCTCTGAAGA
TTTGAATCGATGCGAAATTTGTTCAATGTTTTGTTCTTGCAGCGTGAGGGTTGGGAATGAGCTCGGCGCCGGCAACCCCAGGTCGGCGGCGTTCTCGACA
TGGATGGTCACCGCGCTCTCGGCGATCATAGCCGCCATTGCCGGCGTCGTGGTCATCCTGCTCAGGGACAAGCTGAGCTACATCTTCACCCAGGGCGAGG
CCGTCTCGCGCGCCGTCTCCGACCTCTGCCCACTGCTTGTTGGCACCATCGTGCTCTGCGGGATCCAGCCCGTGTTGTCAGGTGAGGTTTCCTGAATGTT
TTTTGCTCCAATCTGATTGTTAATTTGTGCTCTGTAATTTTCTGAACATTGTGTTCGGACAGTTTGGTGGTAACCAGGAGTAGTTGTTTTAGATTGTTGC
ATTTGCAATCGATTGAGATTTTAGTAGGTTGAGGCTGTTTTCAGCTCGGTGCGTGATGATTCGGTTTGCAATCTAGTAGGTTGCATCATGAGTTTGATTT
GGTTGCATTTGAATGCTAACACATTGTTCACTGCTTAATTACAATAATCACTTGCCAATGATGTATCAGATTGCTATTTGCCCATTTGCAGTTTCTTCTT
GAGAAGATGTTGCACTAACCACCCTAATAAAATGTTACTAGTACTGAAACTCAGAAACAATTATTCCCTTGCAGAGTTGCAGTTGACTCTTGGGGGCAAT
TTGGCTTTTGGGAACGAATTATATGCAACATCTCAGTAACATTGCTGTCATTTCACTGTTGCTGAATTTGTTTACTGATCATGAAGGTGTGGCTGTTGGC
TGTGGATGGCAAGCATTGGTAGCATACATTAACATTGGATGCTACTACTTGATCGGCCTACCCCTCGGCGTGCTTCTGGGATTCAAATTTGACTATGGAA
TTAAGGTGCTATTAATTCTCGACATACCGCAATTTGACACACATTCAGTTGACTTTTCAGTTGTAGAGTCAACTGGAAAAGGTTAAACGTTTGCAAGTTT
GAAAATGGATATTTTGCATGCAGGGATTGTGGGGAGGCATGATTGGAGGGACGCTCATCCAAACACTTATTTTAATATGGATCACATTCAGAACAGATTG
GAACAAGGAGGTACCATTAAGCCATCTTTGATGATCTTAACAAAAGAAAAAAATAGATTCCATCATTACACTGACAGATGATTCTTTTTTTTGAAAAGAA
TCAGCATGAGATTGTGCTATTTCATTGGATATAGAGGTAAAAAAATACAGCCCCTAGAGGCAAGAAAAGAAAATTGTACATCAAAACAGAGAGACTATGT
GTTGTCACATGGGCCAACACATTGTTTTAAGCCAATTATTTCACTCAGTTACACATTTCTGTTATAATCTAGGTTGTTTCATTGGTTCTCTGAATTCTGC
ACAATACTCTTGTACATTTTCTGTTAACATTGCTCTAAATGTAGGTCGAGGATGCGAGACGAAGATTAGATAAGTGGGATGACACAAAGCAGCCTCTTCT
TGTTAACAGACAGTGATAGTATCAGAAGGAAAAATAGGAGCTGATATATGTATGCGGCTGCAAATTCGTCAGATTGGACGCCATCTAACCGCAATGATAT
GACTGTCCCGGACGGTTGGATCAACGACATTCAGTTCAGTCAGTTTCATGTGGGCTCATGCTACCACTTCAGAATTCACATAATGCCATGAATTATTCTT
TTTTGGGGAATACGCAAGGACCGTGTTTTTTAATTAAGAGGAATAAATGTTATTTACGTGCCAAAGCAAAAGCAAAAATGAAGGGGACGGGAAACTGGAA
AAATACCATGAATTATTCTCACCTAACGATACTATTTTGAGGCACATAATGTATGTATGTGTTATATGTTTATTTTGGCTC

>LOC_Os09g35600
ATGGCGAGTCGCCACAGCGATGAGGCGACGCAATGCCACCAACAATTGCTTGTCATGCCGGCGGCGACGGCGAGCTATCCCAAGCTGCATGATCGCCCGA
GGCTGGCCGGCGCCGCCGCCGGCGTTCTTGGCGAGGTGGCGTCCATCCTCTGCCTCGCCGGGCCGATGGTCGGCGCCGGGATCCTGCTGTACCTGCGCTC
CCTGGTGTCCATGGTCTTCCTCGGCCGCCTCGGCCAGCTCCCGCTCGCCGGCGGCTCGCTCGCGCTCGGCTTCGCCAACATCACCGGCTACTCCGTCCTC
TCCGGCCTCGCCGGCGGGATGGACCCTGTTTGCGGCCAGGCGTTCGGCGCGGGGCGGACTGACCTGCTCCGCGCCGCGCTCCGGCGCACCGTCGTGCTGC
TCCTGGCGGCGTCCGTGCCCATCAGCGCGCTCTGGGTGGCCATGCACCGCGTCCTCGTCGCCACCGGCCAGGACCCGGACATCGCCGCCACGGCGTACGC
CTACATCCTCTGCTCCCTCCCCGACCTCGCCGTGCAGTGCTTCCTCCACCCCATCCGCATCTACCTCCGCGCGCAGTCCGTCACGCTCCCGCTCACCTAC
GCCGCCGCCGCCGCGCTGCTGCTCCACGTGCCCATCAACGTCGTCCTCGTCGACCGCCTCGGCCTCGGCATCCGCGGCGTCGCGCTCGGCGCGGTCTGCA
CCAACCTCAACTGCCTCCTGTTCCTCGCGGCGTACGTGTGCCTCTCGGGAATGTACGGCGGCAGGGCGAAGGCGTGCGCCTCCGCCGCCGCGCCGGCCGC
CGGCGAGGAGGACGACGACGGCGGCGTCAGGGAGTGGTGGAGCCTGGTGAGGCTGTCCGTGCACAGCTGCATGTCGGTCTGCTTGGAATGGTGGTGGTAC
GAGATCATGGTGCTCCTCTGCGGCGTGCTCGCCGACCCCAAGGCGGCGGTGGCGGCCATGGGGGTGCTGATACAGACCACCTCGCTGATATACATCTTCC
CGCACTCGCTCGGCTGCGCCGTGTCCACCCGCGTCGGCCACGAGCTCGGCGCCGGGAGGCCGGAGCGGGCGCGCCTCGTGGCGCGCGTCGGCGTCGGCCT
CGGCGCGGCGCTCGGGATCGTGGCGTTCGGGTTCGCGGTGTCCGTGAGGGCGGCGTGGGCGCGGATGTTCACGGCGGAGGACGCCATCCTGAGGCTGGCG
GCGGCGGCGCTGCCGCTGCTGGGCGCCGCCGAGCTGGGGAACTGCCCGCAGACGGCCGGGTGTGGCGTGCTGCGCGGCAGCGCGCGGCCGGAGAGGGCGG
CGAGGATCAACGTGGCGGCGTTCTACGGCGTCGGGATGCCGGTGGCGCTGGCGCTGGCGTTCTGGCCCGCGGGGCTGGACTTCCGGGGGATGTGGGGCGG
CATGCTCGCCGCGCAGCTCGTCTGCGCGTGGCTGATGCTGCGCGCCGTGCTGGGCACCGACTGGGCGGAGCAGGCGGAGCGCGCGCGCGAGCTCACCGGC
GGCGGCGACGGCTACGCCGCCGTGGCCGCCGTCATTGTCGACGACGACAAAGCCAAGCAGCATGCAGAAATGGACAAACCGCAACAGGTTGACAACACAT
TGCTCATGGCGATCGATTGTGTCTAG

>LOC_Os06g36330
ATGTGCACTACCACATCTGCACCGTCCGTGCCGGAGGTGGCGACTCCGGCAGACGGCGGTGGTCACCACGTCTACGTGTCGCTGCCTCAGTGCACGGACG
GCGGTGATGTGGAAGGCGGGCATTGTCGCCCCGTCGTCCACCAGGTCAAGTGTCGTGGCGGCGACGACGACGGTGGTGGAGGAGGAAGAGGGGGAGGTGT
GGTCATGCCGGCGGCTGGGGAGACGGTGCGGGAGGCGGCGGCGCTGTGCCGGCTGGCGTGCCCGATCGCGCTGACGGCGCTGATGCTCTACTCGCGGTCG
GCGCTGTCGATGCTGTTCCTCGGCTCCCTCGGCGACCTCCCGCTGGCGGCGGGCTCGCTCGCCGTCGCGTTCGCCAACATCACCGGCTACTCGGTGCTCT
CCGGCTTGTCGCTCGGCATGGACCCGCTCTGCTCCCAGGCGTTCGGCGCGCGGCAGCCGCGCCTGCTCGGCCTCACGCTCTACCGCTCCGTCCTCTTCCT
CCTCTGCTGCTCCCTCCCGCTCTCCGCGCTCTGGCTCAACATGGCCAAGATCCTCCTCTTCCTCGGCCAGGACCGCGACATCACCGCCATGGCGCAGGAC
TACCTCCTCTTCTCCCTCCCCGACCTCTTCTCCTTCTCCCTGATACATCCGTTACGGGTGTACCTCCGCTCGCAAGGGATCACCCAGCCGCTCGCCGTCG
CCGCGGCCGCCGCCGTGGTGTTCCACGTGCCGGCGAACTACGTGCTCGTGGGGCGCCTCCGGCTCGGCGCCCCCGGCGTGGCGGCCGCGGCGTCGGCGTC
CAACTTCGTCCTCCTCGCCGTCCTGCTCGCGTACGTCGCGCGGCGGGACGAGGCGCTGAGGGAGGCGGGGGGTCCCACGGCGGAGTGGCTCGCCGGATGG
GGCCCGCTCGCGCGGCTCGCCGCGCCGAGCTGCGTGTCGGTGTGCCTCGAGTGGTGGTGGTACGAGGTGATGATCCTGCTGTGCGGCCTCCTGCCGGAGC
CGAGGCCGGCGGTGGCGTCGATGGGGGTGCTCATGCAGACGACGGCGCTGGTGTACGTGTTCCCGTCGTCGCTGGGGTTCGGCGTGTCGACGCGGGTGGG
GAACGAGCTGGGCGCGAACCGCCCCGGGCGCGCGCGCGCCGCGGCGCACGTGGCCGTGGCGGGGGCCGCCGCGATGGGGCTCGCCGCCATGGCGTTCGCG
ACGGGGATGCGGCACGCGTGGGGGCGGCTGTTCACCGCCGACGCCGACATCCTCCGCCTCACCGCGGCGGCGCTCCCCGTCGTGGGCCTCTGCGAGCTCG
GCAACTGCCCGCAGACCGTCGGCTGCGGCGTGCTCCGCGGGACCGCGCGGCCGGCGCGCGCCGCGCACGTCAACCTCGGCGCGTTCTACCTCGTCGGCAT
GCCGGTGGCGGTGGTGCTCGCGTTCGGCCTCGGCGTGGGGTTCGTCGGCCTCTGGGTGGGGCTCCTCGCCGCCCAGGTGTGCTGCGCCGGCCTCATGCTC
TGCGTCGTCGGCTCCACCGACTGGGAGGCGCAGGCGCGCCGCGCCCAGGCGCTGACGTCATCGGCCGCCGTCTCCGGCAAGGCCGACGCGGCGGAGGGAG
GCGGGAGATGGCCGGAGAAAGGGGAGCATCAGGAGTGGGAGAAGAGGCGGCACGTGGCGTTGATCTCGAGCGAGGAGGCCGATCCCGAGACGGCCGAGGT
GCTTTGA

>LOC_Os12g36660
ATGGAGGAGCTGAAGCTGATGCGGCGCCTGTGCCTGCCAATCTCGGCGCTCAACCTGCTCCACTACGTCAAGAGCATGGTCACCGTGCTCTGCTTGGGCC
GCCTCGGCCGCGCCGAGCTCGCCGGCGGCGCGCTCGCCGTCGGCCTCACCAACGTCACCGGCTACTCGGTGCTCTCCGGCCTCGCGCTCGGGCTGGAGCC
CCTCGCCGGCCAGGCGTTCGGCTCCGGGACCGGGAGGACGAGGAGCCGGCCGCGGCGCGCGCTGCGCCGAGCCGTGCTGCTCCTCCTCGCCGCGTCGTTC
CCCGTCGCCGCGCTCTGGGCGTGCGCGGGCCCCGCCGCGCGCGCCGCGCGCCAGGACGCCGCCGTGGCGCGCGCCGCGGGGAGCTACTGCCGCTACGCCA
TCCCGGACCTCGCCGCCGCCAGCGTCCTCCTCCCCGCGCGCGTCTACCTCCGCAGCAAGGGCGAGACGCGGAGGCTCGCGTCGTGCGCGGCGCTCGCCGT
GGCGCTCGTCCACGCGCCGGCCACCGCGTACCTCGGTGCGCGGCTGCGCGTGCCCGGCGTCGCCATGGCCGCGTGCATGACCAGCTTCGCCACGCTGGCG
TTCCTGTGGATCTCGCTGACGTGGGCCCCGGCCCAGAACGAGCCAGATGAGCCTGCCGATTTGGAGGAGTGGGCCGGAGTGGGGCAATGGGCTGAATGGG
CCGACCTGCTCCGGTTGTCACTTCCGAGCTGCTTGAGCGTGTGCTTGGAGTGGTGGTGGTATGAGCTCATGACGATCGCCGCCGGCTATCTCCGGGACCC
GCACACCGCATTGGCGACGGCGGCCATCGTCATCCAGACCACGTCGTTGTTATACACAATTCCGGTCACCCTAAGTTCAGCCGTTTCAACCCGAGTCGCG
AATGAGCTAGGGGCGGGCCGACCGAGATCGGCCCAAGTCTCATTCGTAGTAGCAATGGGAATTGCGATGATGGGCTCGTGCGTAGGGCTGACATGGACTA
CATTTGGGCGAGGACTATGGGTCCAAGTGTTCACCACTGACCCCACAATACAGTCACTCACAACAAGCGTGCTACCGGTTATCGGATTATGTGAGCTTGC
CAATTGTCCGCAGACAACCGGTTGTGGAGTGCTACGCGGCAGTGCGAGGCCGGCTGTCGGGGCGGCCATCAACCTATACTCCTTCTACCTCGTCGGAGCA
CCTGTAGCCCTAGTGCTTGCTTTTGGGCTTGATATGGGCTTTCTGGGCCTTTGTCTTGGGCTTCTCTCGGCCCAGGTAGTTTGCCTTATATCTGTGGGCT
TTGCTACATTTCAAACCGATTGGGAGGCAGAGGCTTTGAAGGCCTTTCATTTGGTTGGTGGTGGAGATGAGAAATGTGGTGATGACCTGCCATGTTTGGC
CCATAAGGAAAATGTATAGATTGTAAAAAGTTGCATGGTTTGGTAATTTGATTTTAAATCTTTTTGCGGTGTTGCAGGTAAAAATTGTAAATTTATGA

>LOC_Os08g37432
ATGGAGGACGAGGCGACGTCGGTGGCGGCGCCGCTGCTGCGGCCGCGCGGCGGCGTTGACGCGGAGGCGGTGAAGCAGCAGCTGTGGCCGGCCGGCGCGA
GGGTGGCGGGGGAGTGGTGGGTGGAGTCGAAGAAGCTGTGGCGCGTCGTCGGGCCGGCCATCTTCCAGCGGATCGCGCTGTACGGGATCAACGTCGTCTC
GCAGGCGTTCATCGGCCACATGGGCGACCTCGAGCTTGCCGCCTTCTCCATCGCCTCCACCGTCGTCGCCGGCTTCAACTTCGGTTTCCTGGTATGTGCT
GCATGCTGCTTTATTTACGCTACTACCAATCTCACATAACTTTGTGCTTAAACTTTGTCTCGTATGCACTTGATTTGGATCGAGACAAAAGTAGTTCATT
GCAATATTCATCCCGGCTAGAATTAAAATGACCAGCTATTCGGACAGCTTCTCTCTGTTCTATCATTTGATTGACACAAATAGAAACCGCAACGACTTCA
TGCCCAATCCAGCTAGTCATGCATGCCCGCTACATAAATTTCAAGTTTTCATATGGAAATCCTGATGAAAGTGTCCGACAGCTAAGCAATTAACACCTTG
CAAGAAATGGCTCATCAGTTATTTGTGGCAAATTAGCTCACTTCACACTGTTACACCGTAAATTAAGTAGAATTAATGTCAGCATTACTGCCAAAACAGC
AGTGTCTAGTACTAGTGTTTTAAGGACTAGCTAGACTTCGTCGTCTCCAATTTGTATGCGCGTGATCGAATTATGCACGCGGTTGTTGGATTGAATTGAA
ATTTATTATTAACCTGCTATAATTAGACCTCCAGGCACATACTGTATTTATTTAGGTAACATCTGGCACGGGTTCACAGCTTATCATCGAAAGCTCTGAG
CCCTTAATTCGGTCCATTTTTTTTTGGCTGGAAGCAATAATTTGGTCCATTCAATAGGCTCTGCATCATCCACACTTCCACAGTAACTTTCAGGTAGAGT
AGACTTTATGCATGAATTTTTTAAAAAAAATATGTAAAACAGTAGGAGGCCGGTCGGCTTCATGCATGTATCTCATGCATGCACGCTTGAGTGGATCTTA
GAGAGCTAGCAATTTATTTACACGGACAGTAGCTATCTGAAGCCGACTTAGGCTGTATTTAATTCAGCGTAAAGTTTGAATTTTAGTTAAAATTGGAGAT
GATGTGACTGAAAAGTTATGTGTTTATGATAGGTTGATGTGATGAAAAAGGACTGAAGTTTGGATCCAAACTTTGGATCTAAACACAGCCTTATGAAATG
CCCCGAGAGTTCTTTTATGCGCTGAGGTTCAGGAACAATCCAAGAACAGATGGAAATAGTTGGGTAGTTAATCGAGGATAAGTGATCCAATCACCCTAAT
CATCTTTCCTTTTGTAATTTTTGCAATTAATTATTTGCCCGGCGTAAAAGTTCTGTAATGACTAATGAATTAAGCCGGAAGTATCGTGTCGTAGCTGAGC
ACATGGATTGGGCGAATCAATGCTCTCTGATCGCTGTCGCCTTCTGCTGCTGCAGTTATTGTTCTTTATGTTTGTCCCTGTCTGTGTCCCGACACTGACG
CCGCCACGCACGGCGGCCGCGACCAATCTATGACCAACTGCGTAGGTACGAAACGACATGATCTGCAATTAGTTGAGCCCCCTCTGAATGCGTCATGGCT
CACGCCATGGTGATATATAAGCTAGAGTAAGTGCTAGACACTGTGGTTTGAGATAGCAGTAAACTGTTAGTAAGTGGTGTAAGTATTAGAACGTGTGGAT
TTTAATCGGATCGTTGATCATTACGCTCCTCGCCAAAACGGATCGAACCACCTGATTCTAAAAACAAGACCATCTAGGGCCGTGTTTAGTTTCAATATTT
TTCTTCAAACTTTCAACTTTTTCATAAACTTTGCTACACACAAACTTTCATTTTTTCCGTCACATCGTTTCAATTTTAACTAAACTTTCAATTTTAACGT
GAATTAAACACATCCTAGATTTTACAGTCTCGTCATAAGAACTTACGAACACCTGGCCGAGAGGGACCCCATCATAACAGCTGTGTCTAGGATTGCTCTA
AGGTCAGTAGACCACCTAGAGCGTCTTTAATTACCATATAGAGACGAAGTAAATTAAACGACAACTAGAATTTAGAACGATAAAAGACAAGGGATAAGAG
AAAAAGGTAATTAAACTTGATAGATTGAATCGGCCATGACATGATAAAATAATAATTTGGATACCTGAATCCGCTGTGACAATTTCATATTTATAGAGTG
AGAAGGTATTACCTCTCGTACAAGTCGAACGTAACGAATCTGAGAAAAATGCAAACTCTCCGAAACCAGGTCACTCGGCTTAGCAAACCATAGTATCCGG
CTTTCTCGGGATGAAACCATTTTGGTAGCTCTTAACAGTACGGTGAATTATATATGGTCATGGTAATAATCAAGCAATGGCGTGGTGGATTTTTGGTGTT
TGTGGTTAATTAGCTGGGCATGGCGAGCGCGCTGGAGACGCTGTGCGGGCAGGCGTTCGGCGCCAAGAAGTACCACATGCTGGGCGTGTACCTGCAGCGG
TCGTGGCTGGTGCTCCTCATGTTCGCCGTCGCGCTGACGCCGACGTACGTGCTCATGGAGGACCTGCTGCTGCTGATCGGGCAGCCGGCCGACCTCGCCA
GCCTCGCCGGCAAGATGAGCGTCTGGCTGCTGCCGCAGCACTTCGCCATGGCGATGCTGCTCCCGCTCACGCGGTTCCTGCAGTCCCAGCTCAAGAACTG
GGTCACCGCGGTCACCGCCGGCGTCGCGCTCGCGCTCCACCTCGTGATCACCTACCTGCTCGTCAACACCCTCCACCTGGGCCTCCTCGGCGCCGTCGCC
GCCGCCAACGTGGCGTGGTGGATCGTCGTGCTGGGGCAGTTGGTCTACGTCGTCGGCGGCTGGTGCCCGCTGTCGTGGAAGGGATTCTCCATGGAAGCGT
TCGCCGACTTCTGGGAGTTCATCAAGCTCTCCTCGGCCTCCGGGGTGATGCTTTGGTGAGCACACATTCTCACACAACTCGAGCACAACAAAATATACAT
GAACTCATCATCTCGGCTAAATTGTAATTTGCTCATGTATATACAGCTTGGAGAACTGGTACTACAGGGTGTTGGTGTTGCTTACAGGGTACCTGAATAA
CGCTGAAATCGCTGTGGATGCACTCTCCATATGGTAACTAGCACTAGCAGATGATTGAACATTTTTCTCCTTCAAATCCAAACTAGTCTTCCTCACAAAT
TGCATTGCATTGTACTGGTTCTTGACTTCGTAGCTTGACGATCAACGGATGGGAGATGATGATTCCTTTTGGCTTCTTGGCTGCAACTGGGTACGTGCAT
TCCTACACTGGTTTGATCAGTCCATGGCCTGAACTTGATCAGCGCACCATGAGTCAATGACATGAGCTTGAAATGGCGCAGCGTGCGGGTGGCAAACGAG
CTCGGCGCCGGCAGCGGCAAGGGCGCGCGGTTCGCCATCGTGGTGTCCGTCACCACCTCCGTGGCGATCGGCCTCGTCTTCTGGTGCCTCATCATTGCCT
ACAACGACAAGATCGCTCTCCTCTTCTCGTCGAGCAAGGTGGTGCTCGACGCCGTCAGCGACCTGTCCGTGCTGCTCGCCTTCACCGTCCTCCTCAACAG
CGTGCAGCCCGTCCTCTCAGGCAAGTCCAAAGCCTCGTTGCCACAAGTTTCGCATTGCATTCATGGATGGAAGTTTGGCGAGCCATGGGTGATTGATTCT
AAGCTAGCTCCCTGATGCATTGGCATTGCAGGTGTGGCCATTGGCTCAGGGTGGCAAGCACTCGTAGCCTACGTCAACGTCGGTAGCTACTACTTGGTCG
GAGTTCCCATCGGTGCCATATTGGGCTGGCCATTGCATTTCGGAGTTGGGGTAATGATCCGAACACACCCCAGTACATTTTTATTAGTATGTTTTGGGGG
AGAAGCAGTAATTTTGTTCGAATGCATGGCAATGTTTGGATTGATTCTGACTGTTCATACCCAAATTGCAGGGAATTTGGTCCGGGTTGATTGGTGGCAC
AGCTGTTCAGACACTGATATTAGCCTATCTCACTATCAGCTGTGATTGGGATGAAGAGGTGAACTCCTTTATTTCCTTCAAATTTATCTTGTCACAAAAA
TGGACCAGCACATTTGTTTGAACATATCTGGTGTGTTTGCATGCAGGCAAAGAAAGCAAGTACAAGGATGGAAGTATGGGCCAGCTCAAAATGAAGCAAC
CAAGTACCAACAGTGTGTTGGTGAGGTTTCTTGGACACACAAAGGGGGCACTTCAGTGGGCAGCAGAAGAACCGCAACTTCTGCTCAGTACAAAGAGGCA
AACCATCAGAATAGATCAAGAAGACGAGAACATTTTGGAAGGCATAGCTGGTGTTTCACATATAGACATATTCACGTTACCTTAGGCTGCAGACAGCCAG
TTTCTGAAGACGCTCGTTTGCCAAGAGAACATTGGAGAAGAGTGCAGAGGCTTGCGTAGGGTGATAGTATGTGTGAGTTGGGATTATATTTATTAGCCTT
GTAACCTGAAATTTGCACTCGGTTGCAAGTTGCGACATGTAAGCACTGAGTATACTATTTAATGGATATTGCAACTGCAAGCCTGTGTGTTGTTCGCGGA
TTGTAAGACGTCCGGACACTACAAAATGGGCCAGACGGTAGCCCATTACCATCGTGTATGATATATATGCACCGAAACGAATCCACTCCTACGGTCCTAC
CTCAC

>LOC_Os03g37490
ATGGGAAGCTCCGTCAAGGACGCCGGCGGCGGCAAGGAGGAGCAGCAGCAGCAGCTGGAGAGCCCGCTGCTGGAGGCGGCGGTGTCGTCGGGCGGCGGCG
ATGGCGGGGGAGGGCACGGGGTGAGCGGGGAGCTGGAGAGCATCCTGGGCGACGAGACGGTGCCGTGGGCGCGGCGGATGTGGGCGGCGACGGGGGTGGA
GATGCGGCTGATGCTGCGGTTGGCGGCGCCGGCCGTGCTGGTGTACATGATCAACTACCTCATGTCCATGTCCACGCAGATCTTCTCCGGCCACCTCGGC
ACGCTCGAGCTCGCCGCCGCCTCCCTCGGCAACACCGGCATCCAGGTCTTCGCCTACGGCCTCATGGTACGTACTTCAATTGTTTATCAAACTCGATCCG
TCAATCGCCGCCGGCTGCTCCGATCTTAGTTATTTAACTGACCTGCCATTATCAAAGCGAAAAACGTACCATTTGATTAGTACTAAATTGATTAGCTTGA
TGCATGTATGATCATGATATTGACCCAGATCAAATTAATTATCCAGTTTAGGCCAGATCGATCCGTTATACTGGTCGGTCGGTCTGGCATAATTTCACTA
CTGACTTGTACTACGTATGTCCAACGTAGTTGATGGAGGTCGATACTATAACAAAATAAATTGAAGTACCCTTATTTAATGGCCATAAACATATGGTTGT
TGGAGATTTTGGGTCCATTATTCGGTCTCTTAGGATGATTAGCTCCCCAGATGAAAAACTTGTCACATGCCGCCGTCCATTTATTGTTGCATGGCCTCCG
TGTAGGCAGAGGATAATTAAGAAATGTGCATGTGAGTTGTGCGTGCACCCAGCTACCCACTGTATCGCCCGTGATCATTTAGAGCAAATTTAATAGTATA
GCCTATTATTAACTTTAATTTATCTATAGTCAATCTAAGAGCACGTTCAACGGTTGAGCCCGCTATGACCTTATAGATATGTCATGTCAGAATAAAACAG
TAGTTCTACAAAGGCTGGCTTTTTTTATCGTCTCTCCACTGATATGCAGTAATTAAATTCTAGTAGCAATGATTACGTGATTTTCTGCACTTTGAATCTA
AATAAGCGACTTTTCTTGAAGATGGACCATACAACGGTCGTTGTTTATCTCGTGTGCTCGTGTTTATCTCGATGAGAGCCGATGTCAAGCCGATGGCATG
CAAAACATCGATGCATCTCCTTTCTCTTTTCTCTCTCTTCCACCTAATCAAATATGCTTACATGGCAATAAAGAAAGCCCACTAATTAATGCCTTTGTAC
ATGCCCTAATAGCCAATTCATTCAATAGTTGCTTACTATACTACTAATATATGGTCACACCTATCATATACACATTACGTCTTGGAGTCCGTGCTGCAGC
TGGCTACAGATCTGTAGCCTGCTGCTCTTTTCTCTCATCTTTTATCTTATTAAAATATGTTTACAGCTGGCTAATAGCATTAGCCTGCTATTGTACCTGC
TCTTATCTACCTACTGTATCGCCGGTGATCATTTATTTTCACGGTGCAAGCTGCTCGCGGGACAGCCTGAACCGGGTCCTATTCTTTTTTTTCTTTCTTC
TCTGAGACGAAGGACCAGGTGCGATTCGAAGCATAGGAAAAGGAAGGCGTGAGCTGACAGCTGAGGTAGTGTGAGACCAATGTAGAGAGATGACCGAGTC
CACAATAATTTGCCGCAGCTTCCTTCCATATCGCGGCATCGCAATCGCCGAAATGATACGAAATCAAGAAGCAAAAGGACAGCCCTCCGCAGCAGTAATT
AAGTAAGCCGGTAAAAATGAACAAGTTGGATTTGGCTACTTGGCTGGCTTCGATAGACGACGGCACGGCATGTACACATCTCTCTACTCACGTCACACAT
AATACAAGCGTGTGCAAACATAACACTGAGGGCCACACCTAATCATACTATAAAGCGCCTATAATGTATAGCTAGTACATAGGAGAGCCCTTTTACACTT
GACCTGTAGCAGGATTGCCAGGCCTACAGAACACGGTTGCAAACATAACACTGAGGGTCCCTCCCTTGGAATGGAGAAGTTTGATAGTAAAAGTTTTCGG
ATAAAATGTACTGTTTAATGTGAAAATCAGGTGAAATTTCTGTGTTCTTCAGGACCACTCAACTATAGAAAAGGGAGATATATTGGTTCAGTAGCAAACT
GAAGAACAGAAAAAGAAGAATCGATCAGTGTCCGCTCGATGAATGCAACTATCTATCTGTAGTGATTCTATGATCAAATTAAGGTGTTTAGCTGGCTGCT
GGCATGGCATGCAATGCATGGGCTGCTGGCTAATGGGAGCTACGTTGTGCAAATGCAGCTGGGGATGGGGAGCGCGGTGGAGACGCTGTGCGGGCAGGCG
TACGGCGCGCACAAGTACGACATGCTCGGCGTCTATCTGCAGCGATCCACCGTGCTGCTGATGGCCACCGGCGTCCCGCTCGCCGTCATCTACGCCTTCT
CCCGCCCCATCCTTGTCCTCCTCGGCGAGTCCCCGGAGATCGCCAGCGCCGCCGCCGTCTTCGTCTACGGCCTCGTCCCGCAGATCTTCGCCTACGCCGC
CAACTTCCCCATCCAGAAGTTCATGCAGGCGCAGAGCATCATGGCACCCAGCGCCTACATCTCCGCCGCCACGCTCGCCTTCCACCTCGTCCTCAGCTAC
CTCGTCGTCTACCAGTTCGGTCTTGGCCTTCTTGGCGCCTCGCTAATGCTCAGCATCAGCTGGTGGGTCATCGTCGTCGCGCAGTTCATCTACATCGTCA
CCAGCCGCCGGTGCAGGCTCACTTGGACCGGCTTCTCCATGCTGGCCTTCTCCGGCTTGCCCGACTTCTTCAAGCTGTCCCTCGCCTCCGCCGTCATGCT
CTGCCTCGAGACCTGGTACTTCCAGATCCTCGTCCTCATCGCCGGCCTCCTCAAGGACCCTGAGATGGCACTTGCCTCGCTCTCTGTCTGGTACTACTTA
TAGCTGATATGATCTCACTTAAGAGTTGATTTTCCATGCCATTGCATTTTGGGATGCTGGTCTAATCATTCAGTTGTGTTTGTGTGTCGCAGCATGACAA
TTTCTGGATGGGTGTTCATGATCTCAGTCGGATTCAACGCAGCAGCCAGGTAACGCTGATCACTGATCAGTAGTGATCATTTCCTATAGCTTGCAGGTTG
CAAGTGTCTTCGAAAATTACTAACGCTTGTGTATTATATGCAACGACTAATTAATAATCAATGTGCAGCGTGAGGGTGAGCAATGAGCTCGGTGCTGGGA
ACCCCAAGTCGGCGGCATTCTCGGTGGTGGTGGTGACGGTGCTGTCGTTCTTTCTGTCGGTGGTAATCTCGCTTGTCATCCTGCTGTGCCGGGACTACAT
CAGCTACATCTTCACCGACGGCGAGGACGTGGCGACGGCGGTGTCCAAGCTCACGCCGCTGCTGGCGCTCACCCTCATCCTCAACGGCATCCAGCCCGTC
CTGTCAGGTAAAAATTAAAATCGCAGACCAACCAGTAGTAAACTACTAATTCGTTCGAGGACGACGAGCTGCTCACCTCGATCGCCTGCCTTTGGCATTC
ACACAGGTGTGGCCGTGGGCTGCGGATGGCAAGCGTTCGTGGCCTACGTCAACGTAGGCTGCTACTACATCGTCGGTATCCCCCTCGGCTGCCTCCTCGG
CTTCTACTTCGACCTCGGCGCTGCGGTACATTGATCAATACTCTTCTCCATGATAGTTTTTAGTTGAATTTGTTGAACTGTCGGAAAGTTCTAAAAACAA
AAATTGAACTGTAGGAAAGAATCGTACTGTAGTACTGTTGTCCGACATATATGCTCCATGAGACCATGACAGTTTGGCGTAGCTTTGTAATGGACCTATC
ACCTTTTTTTAGATAATGAATGGACCTATGACCCATGTATAGTGTATGAGTGTATATATGTACTAGTTTCTTGCATGTTATTGATGGATGGCGCCAATTG
CAGGGTATTTGGAGCGGTATGATAGGAGGTACACTGATGCAGACCTTGATCCTTATGTGGGTCACCTTCAGGACCAACTGGAACAGAGAGGTAAATTGCT
TAATTACTCTCCTTTACAAGTTCTGATAAGCAGTTTTTCTTCAGTATGTTTAGATGAAAAGGCACAGCACGTACACAACTGGGCAAGAATATGGTGCTAA
CACAGCGGAGGAACGACACATGTCTTCCAGATCTGCAGCACTGCAACAATCAGTCTGAAACTATACACAATATAGGCCGAGTTTAGTTCCAAAATTTTTC
TTTAAACTTTCAACTTTTTCATCACATCAAAACTTTTTTACACACACAAACTTCCAATTTTTCCATCACATCATTCTAATTTTAACCAAACATTTAATTT
TGTCGTGAACTAAACACACCCTATAGTCTATAGTCTGAACACGTACTACTACGGTCCAGATATCCGTGACAAGTTGTCTCTGACCAATCAAAAAGTTCTC
TGACGGAGGGAATCATTACCAGGGATGACCCGTTACAATTGTCCGATTATCTGTGAAAGATCATAGTTGTAACTCATCATATATAATCCAACACGTGTAG
CAACCAGGGTTTGAAATTTCGAAAGTGGGATTTCTGCCGCAGGTTGGTGATAGAACTGAAATTTCAGAAATTTTGGATTTTTTCGTACGAATTTTTTTTT
TGAAATTTTGACTATTTTAAATGGATTTAAATAAAATTTGACCAAATTCATAAAAATTTGCAAAAAAACCGAAAGTTTCTGACGAGATATGAGCATTTCG
GTGGGGGGCGAAATTTCGGAAATTTCGAACCAAAATTTCAAATCCTGGTAGCAACCATGATCCTTAAGAGAAAGCATGCTATGTGTGACGTGTGTAGTGT
GATGATCTATCACAGATGAGAGCACTTACCTACAATGGGTCATAACGACCGTCACTGATTAACTGATAACCACCACTGATGATTGAAAATTCAATTTTTT
AAAATTTTGAAATGATCTCTGAGGAATATATGCCATACACCAAAATCTCAACAGGATTTATAACTTTATAACTAACAACAATTTCATTTGATACCGTTTA
CATGCCCGAATATGCTTATATAAGATCTATTTTTAAAAATGTAATTTCGATTTTTTTTTTCAAACAATCTTGAATGCAGACATTCCATATGTCAAAGTTG
TAGGGCTCGATGAAATCTATAACTTTTTAATTGACAATATTTTTATTTGAGATCAGTTACATGCCTAAATATGTGTTATAAGTTATGTGATCTATTTTCA
AAAGATTTTTTGAATTTTTCTGACAACATCGGATGGGTGCATGCCGTATATCAAACATTGTAGGGCTCGATATATAAGATCTGCAATTTTGTGGTTGACA
AATTTCTCATTTGAAGTCGTCTAGAGTATTAAATTAGTGTTTCACGTTAGAACAAAAATATAGTCAAATCGAAAGAATAACATCAAAAGAGTTACAATAT
GTGTTCCCTAGGTGATATTATAAGGATGGTCTCTATGCATTATGAGGTATTGGGTTTGTGGCCCACTAGTGCCGTACTTGCGAATTCCGCTTGACAAATC
CTAAATTTGTTTCTAGTGAGTGAGCATGATTGGATTACCCTAGTAAAATTTAAAATATTCAGATCTGAAACAATATAAATATATGAGTCACTCCAGTGCT
ACATATTGAATAGTTAAAAATTTCCTCCATAATGTATCATTCAACTGGGAAATATATTGTTTATAGTTTCTATGCTAACACGTATAAAATTTCCCACCAA
ACTTGTTAAGACCTGGTTTAAATTACAGAACTTCTCTTGAAGGGTGTAATGTAGTGAAGCAATGGCCTGGTGCCAATGGCTTTCTCATTATGTACTCTCT
TCGTTCTTTGACTATCCGTCTTATTCAAAAAAAAATTAGAATTATTATTTATTTTATTTGTGACTTACTTTATTATACAAAGTACTTTAAGCATAACTTT
TCGTTTATTATATTTGCACAATTTTTTTTGAATAAAACGAGTGGTCAAACAGTACAAGCAAAAAGTCAAAATCGCTTATATTATGGAACAGAGAGAGAGT
AAGACAGTATTTATCATGCTTTCATGTTGTAGGTGGAAGAAGCCATGAAAAGGTTGAACAAGTGGGAAGATAAGACACCTCTGTTGTCAGAATAAGAACA
AAACAAAAGAAAAGGCTATTGTGGTTATTACACTGAGAGCCTACATGCCTAGAAGAAATGGGATTATGTGGGAAGTTCATAAAAGGAGATTTTTCATCGT
GGAATTCATCATTGAGCCACAATGCTCTGTTACTTCTCGTTTCTACTAGCGTACTAGTATTATTTCGTTTTTGATGATCCTGTTTTACAGTTATGATGAT
GGAGATAATTTGATCATTTATTGAACTACACGTGAATTATTGGTTATTTCTCATAAGCTTAAATTTTTGGGGGTGAATGGACTGGCTTATACAAATCTTT
AAGTCATTTTGACATTTCTCTTTTTATGATGAAGTCACTATAAGACTTGAGTTATACATTAATTAATTGCCGGACCTGTAAATCCGTCAATTATTTAGAA
GCCCATGCTTCATCCCTACATATAAGAGATGCTTCTTTTGTTTAGCTT

>LOC_Os03g37640
ATGGCCGGCGGCGTAAGCGACGGCGGCGCGGCCCACGGCGCGTCGGGGAGGCTGGAGAGCATCCTGTCGGACTCGTCGATGCCGCTCGCCCGCCGCGCGT
GGGCGGCGACGACCATCGAGCTCGGCCTCCTGACGCGGATTGCGGCGCCGGCGGTGGTGATGTACATGATCAACTACCTCATGTCCATGTCCACGCAGAT
CTTCTCCGGCCACCTCGGCAACCTCGAGCTCGCCGCCGCCTCCCTCGGCAATAACGGCATCCAGATGTTCGCCTACGGCCTCATGGTACGCCCCATACAC
CCCCATGTATTTATTCATGGCTATATTTTTCTTCCTCTATCCGTGCTGGGAGATCCTTAAATCCCATCGAGTGTCTCGTCATTTTTTTGGCCATTTTTGG
CTTAACCAAAAGAGGCAGAGATGGGTGCAGAGACGCGTGGCGCTCGAATCCTGTTTAGACGACATGAACACTTCATCACGTTCGAACTATTCGATCTTAG
GCTGCGTTTGAAGGGCGAAGATTTTCTGGTTTTCGGTATAATTTTCTTGATTAGTGTTTCTTTTGATCGTACAATTTAGGCGTTTCAAACAAGAACTCTG
TGTCTTTTGACCCTTTTTTTTTCTTTCGATGAAGCCGTTGACCAATTCACCCCACCAATCAATGAGCATCACTGCACTAGTAATGATTTTAAGATGGTCT
CCCCAAAGCCACGTGATCCGAGAAAACCCAGAAATCTCTCGTGTGTTTTTTTATTTGTATCGAAGGTTCTACCTCTCTGAATGCCCTGCAAGCTGATGCA
ATATAGTGGAGCAGAATATATTTCTGCTGTGTGCTTTGTTTCGATCACAAATTTGCAATAGGACTTGGCGAGCTCCCTGGATCGCCTCCTCCCGGCAAAA
TTTCAGCGAATTCCAGGTTATCAAATTTCAAAATACACGAGTACACGACCAGCAGAGGGTACAGACAGAATTACTGCTTCAACTACCGCTGGTTACATCA
GTTCATACCGTCACCTACCCTGCGAAAAGCATGGGGTCAAGTCGAGACAAGTTTTATGTAGGATACCTACCTACCACACACGATAGAGCTGTATGTACAA
CTCCTCATGTTCAAAGACCTCAACAGCGTCGTACTGGCATACTGCCGCAATCACTGATATCAATCAACTCGGTAGGCAAGTGAGCTCGCCCCTGTTTCTT
GGCCGGCCGATCGATCTGGGCCCTTGAGACCACGCCTTGGGACGGTTCGGATGACTGGACGCCCGCCGAGTCTTTGGTTAGCTTAGAGGCTCAGGTGTCT
GGTCCAACTGTTGCTCCCTTGGCATATATAGCGAGTAATTCCAAGCAGGAAATCCAATTTTCCTGTGGCATATATAGCGAATAGTTGCAAGCAGGAAATC
CAGTTTTTCTGTGGCTGTGGGCTGTTGCACGTACACAGGTCGCCACCAGCTTGTGATAATAACCTCACAAATCCAAAAAGGCTCATGTAGCCTTCTCATC
GATCATCATATGGTGTTGGCTACTAGCCAACTGCTACCACGCAAGGAATGTGGCGCCAAATTAATACGAGAGGCGTGGACGGGGCCGGCACGCCGACTCT
CTATCGTGTTCTCATCCGGAAAATCGTGGTGTTCGGTTTCTAGATTGTTACGCCCAATTTCATTTTTCCGTAGCAGGCCAGCCGCTGATCAAGGGGATTT
TTTTTTTGTGAGGCGGCTTCGCAACCCTTGTGGCACCAATAGCGAATTAGAGATAAGATATGATCCGTACAACAAGTCAACCAGTCTAACTACTGCCTCC
ACTTTTTAAATACTCGTGTCCGTTTTTTTAATATTTATGCTAGCTAGGAGGATAGCTCAACTTTGAATTATGACCACTAATTATTTAAAGGAGTATATAC
ACTTAAAAAATACTATGATATATTATTGGTAAAATTTGCAACAGTACACTCAAAATTTGTATATTTTGTTGGTAGATATCGTAAAAACGTGTTACGTCTG
AAAGATACCTAAAAGGACTTTTATTTACTGGAGAGCACTTTCATCTCAATTGGGAAGAGAAATTCTTCAAAGAGACGAGAATATCCCTATCATCAAAAGT
TTTTGAGCTGAAACTAGAGTGAAAGATAGAATATAATGTATGTTAGTGATATACTTGGGGTGTTAGCAAATTTAGAGTTGCATAATTTTTAAATTTGTAC
TCGAGCGTTGTTCTAGGGGCATTCTCGTTTTTCTTAAGAATTTATCTCTTCAATTAAGTCGAAAGTGTCATCTAGCAAATTACTATTTTTTAGGATATCT
TTCAGCCGTTACACATTTTTCCGATGTCTATCAGCAAATTACACATATTTTGGGTGTCTTGTAGCAAAATTTGCTTATATTATTGAATGTTGTGGCATAT
GAAATATGACCCTATAACATTTTTCCGTTATAATATAACCATTTAAAGTTATTAGATATTCTAGGGTTCTACAAATATAATGGTTTCTGAGTGCTACTTC
CTCTACCTAACTACTCAAGTAATTTGCACCCAATCTTGTCCCAACCACCATCTCACAATCAACACTTATTTAGGGACATTGTAAACTTTTCCTTTCATCC
AGAATCACTCCAAAATAACCTTTGGTTCCTTGTATCAAAACCAAAACAGCAATAGTCATCTGACAAATACTTTCGGCCTTTTCCTGGGACCTGTATGTTT
TGTCATTGACAAGTGATTGGTTCTTTTTTCATTTTTTGCCAAATGTCATTTTACAACCATTTTCTTCATTTATTTTCATTGACGTCAGTTGCCCGTTAGT
TGACCTTCATTATCCCCATGCAAAAAAGTCAATTTTACCCTTAGAAGTCAAATATCAACCTAGGGGTACTTTGGGTTGGTTTGGTTTGTGGCCTAAATAG
GCCTTACCAAATTTTGTCAGTGCCAAATTTTGGCAAGTTTTGCCATGATTAATTTTGGTAAGGTAAAGTTGTGTTTGGATTGAAGCCAAAATAGTTTAAG
TTCACTATTGAAATGGCCAATTTTCTTAGGCATGCCAAAATTTGGCTTCAAACCAAATAGACACTATACACTATTGAAATTGCCAAATATTGATAAGCCT
AATTTAGGCCTCAAACCAATCCAGCCCTTCATGTTTTCATACTCAAATTTTACATGAGCAACCTGGTGTTGTTTGGTTTGAATATATGACTGCTTTTATT
TATCTAAATGTAGTAACAGACTGCTAACTTGATTGACATTATGTTTGATGCCAAATTTGATAATATGGATATTTTGGATGCGAAAATGGAATCAAATATT
ATCGAATGAAAAATAGAGTGAATACGATAATAAATATTTATTAGAATATAAAAACTCCGCAAACTGAGCTTACAATTTTTTTCATAAAAAGATATATCAA
AAATTCCAAATTTTAGCAACTAACAATACAGTATAACATCACATATCACTTTGTCCAATTTTCATCTTTTGAGGCAGTAAAAATTCTCTGGAAAAAAATA
TGAATTCATTTCCGAGAAATTCTCCGGAAAGTTTCCGGCCGATTTCAAATCTCGACATATAGTGCCCCTACCGTATTCATTTTTGATAAAAAAGAATTAT
GAATTTGTTTTGGTTTCCAAAAATTTCAAAAAAATTCTGACGATCCTTTCTGTTTCCGAAAACAGGTCTGAAATCTGGAAACTTTCTGAACCGTAGGACT
AGCTCATGTGTTGGTCTCACCAATTTTGACATTAACCAGACTAACTTTGGTAACTCTCACCTGTGTTGGTCTGTCTTTCACGCTGCTAATTTTTTGTTTC
CATATCCGAGAATGATGTATTCTTGGTTGGCTGGCTATCTGGGAAATGAAGTGAGAACACCTATCCTAATTTTCATGCTAATAACAGGAAGATCTTAATT
TTGCATTACTAAAATTCCTTCGCCTCTGCACTCTGTAGCTCGGAATGGGTAGCGCCGTGGAGACGCTGTGCGGGCAGGCGTTCGGTGCACACAAGTACGA
CATGCTGGGAGTCTACCTGCAGCGCTCCGCCGTGCTCCTGACCATCACCGGCGTCCCGCTCGCGGTCATCTACGGCTTCTCCGAGCCGATCCTCGTCTTC
ATGGGGCAGTCGCCGGAGATCGCCCGCGCCGCGGCCATCTTCGTCTACGGCCTGATCCCGCAGATCTTCGCGTACGCCATCAACTTCCCCATCCAGAAGT
ACATGCAGGCGCAGAGCATCGTGCTGCCCAGCGCCTACATCTCCGCCGCCACGCTCGCGCTGCACGTGCTGCTGAGCTGGGTCGTCGTCTACAAGGTCGG
CCTCGGCCTGCTCGGCGCCTCGCTGGTGCTCAGCATCAGCTGGTGGGTCATCGTCGCGGCGCAGTTCGCCTACATCGTCACCAGCCCGACGTGCCGGCAC
ACCTGGACGGGCTTCACCTGGCAGGCGTTCGCCGGCCTCTGGGACTTCCTCAAGCTCTCGGCGGCGTCCGCCGTGATGCTCTGCCTCGAGTCGTGGTACT
TCCAGGTGCTCGTGCTCATCGCCGGCCTACTCCCGAACCCTGAACTTGCATTGGATGCCCTATCTGTGTGGTGAGTAAATCTCATCTTATATAGTCCCTC
CGTTACTTTAATAGATAGCGCCATTAACTTGTGGATACACATTTGACCATCCATCTTATTCAAAAATTCTCTACAAATGCATAAGTTATAAATTATGTTT
AAAATACTTCTATTAAAAAAACAACTCACAAATCACAACAAAACAAATGATAATTACATAAATATTTTGAATAAGACAAACGGCTAAACATGTGTCTAAA
ATTTGTCAGCGTCATCTATTAAAAAAACGAAGATAGTAATAGTATAATGCTTACTTACGATTAGCTTCACAAGTAATTTAGAATTGGTGATTACTTGCAT
TGTTTGTCTCTGGTGCAGCATGACGATTTCAGGCTGGGTGTTCATGATCTCAGTAGGATTCAATGCCGCAGCAAGGTAATTTGATTCTTGACCACTCAAA
TTAACAGTAGTCGGGCAAGCGCAATCTCCTGACTTCTGTTATCTGAACATTTTTCAGTGTGAGAGTGAGCAATGAGCTTGGTGCGGGCAACCCGAAGGCT
GCATATTTTTCAGTGTGGGTCGTGACTATCTCCTGTGCGATAATCTCTGCCATCCTTGCGGTTGTGATCCTCTGCCTCCGCAACTACATTAGCTACTTGT
TCACGGAGGGAGAAGTTGTGTCAAATGCGGTGGCAGATCTCTGCCCGCTCCTCGCCATCACGCTCATTCTCAATGGAATCCAACCAGTTCTGTCCGGTAA
GAATTCAGAACTTGGTCCATTACATCTGACATGGTCACATCTTCACATTATCTTTACTTTGTGCTTATTACATAAATAGGCTTTCTCATGTTTAGTTTAA
AAGAATAGTTCCATCCCTATTATACCGCGGGGGGCATTCTTCCTTTCCATGGATTTCAGAAAAAAAAAAGACCTCTACAGTTTGCAAATAATTCAGTATA
TGCATAGGGAAATTAGTAAATTCAGTATATGAATTTGTTGGCAGCATGCTGAAATCATAATTTGTTGGCAGCTGTAATAACATTGGCACAATTAATCCAG
TATTTGACAAATGGATTATTTTTGGAATTTACACATGTATATTTTTGTAGACAATAGAATTTACACCAGCCTCCACATCCAAGATTTATGCCGCCATTTA
CACATGTATATATTCACACTAAACAAATAACTGGGACTCTGCCATCGTTATTGGTTGTAGCAAAATGTCGAATACTGATTAAATACTAATCCGGCTGTGC
AATATATCATCTTTATAATGATGGCAAGCTCGCAACTAATTGTTGCTCATTTGTAAACATCAATTTATACAGGAGTGGCTGTTGGATGTGGATGGCAACA
ATTTGTAGCTTACGTCAACATTGGCTGCTACTATATCGTCGGTGTTCCCCTTGGTGTTCTTCTTGGGTTCGTCTTCAAGCTTGGTGTAAAGGTATAATAT
TGATTCTGCTGCACACTTTTTTTTTTGGCATTTCACGCTGGAATCATTCATTCCATCAGCTAAATTCTGTTCTTTGATTATTGAATCGGATTCATCCTCA
TAGGGCATCTGGGGTGGGATGCTTGGAGGAACATGCATGCAGACGGCCATTCTTGTCTGGGTCACCTTGAGAACTGATTGGAACAATGAGGTACCCGTCA
CTGGACCTATGCAGAAAGGAAAACTTTTTTTTTCTGTTTCTTACATTGGTATTAATTAAGAAAATTGAGTTGTGAACTACTCCCTAGTAGAATTTTATAA
TCCGTATTTCGATTTTAAAAACCCAAACTACATTACTGAAATTACAAATATATTTAGTATATAGAAGTATGCAAATAGTTTATTTCATTAATATAGTTAA
AGTCTAATCTTCAAGACGTTTTGAAAATAAATACGCCAAGGTCCCAAGAGTGGAACATCCTCTCTGCAGCCATATCTATCAGCTTTAATTTAACATGGAC
CTCTTGTGCTGCACATGCATGCCTGCTATAGTGCTATCTCGTGGTTCAGAATCTTAATAGGAGTACATGCCGGTTACTAGAGAGTACTTCCATCATGATA
TGTTCAATTCAATAGACTGCTTATCACTAAACAGTGTACTACTATCCACCGGGTGTGTTCCTCTTTTGTCATAGTATTCAATAGTACAATCATTGGATCT
TGATTTAGGCATTTAGCCATATTGTTTATGACCGAGGTGGCTTCACTCAGATATATATTTATTACAAAAGTAGACAACTACCATCTAACTGCATTATATT
CTTGCTGTTGCTGTTGCTGTTGTTGTTGTTGTTTCTGTTTTGCTAATTTACAGGTCGAGGAAGCACAGAAAAGGTTGAACAAGTGGGAGGACAAGAAAAA
GGAGCCACTTCTTACAGGGATTAGGGACAACAACTAAGTTGATGAATCAAGATTTCTTGTCAGTTCAACTATCCCCCACGTCGCCAGCATTTGCTTTGAT
ATTTTCTACCAGCATGGCGCATGCAGAGGGAAACTGCAGGATCAGGCATATATCCGAGTTGGGAGACCAGTGAAAGATGTGCTTCATTGAGCTCAAATCT
GGTTTACAATAACATTAGGTCATGTGGTTTACTTCCTTTTGGGACATCTGGAGATGTGGAACGATGCCTACTGAAACCTCAGAAATTTTGCAGTAGAACT
AGAATGGGAGTGGTAAAGTGAACTGTTTTTAGAAATGGATTAAAAACTGGGCCTCTACATCCAAATTGGATGTACAAAGCCAAAAACAGTACAAGAGTAC
TTAGACTCACTCCTTGC

>LOC_Os10g37920
ATGTGCGAGGCTCTCGTTGACCGGCAACTCCTCCCCCCGTGCGGTTGCAATGGCGGCGGCGACGTCGTTGTCGTTGTGGTGCCGAAGACGTCGGCGGCGC
CGGTGTTGGAGGACAGGCCGAAGACGTCGGCGGCGGCGGTGAGCAAGGGCGGCGAGGCGGCGTCGATCCTGCGGCTGTCATTGCCGATGATCATGACGGG
GCTGATACTGTACATCCGGCCGATGATCTCGATGCTGTTCCTCGGCCGGCTCGGCGAGCTCGCGCTCGCCGGCGGGTCGCTCGCCATCGGATTCGCCAAC
ATCACGGGGTACTCCGTGCTGTCCGGCCTCGCCATGGGCATGGAGCCGGTGTGCGGCCAGGCCGTGGGCGCCGGGAACCTCCCCCTCGTCGGCGCCACCA
TGCAGCGGATGGTGCTCCTCCTCCTCGCCGTGTCCGTGCCCGTCGCCTTCCTCTGGGCGTGGATGGAGCCGCTCCTCCTGCTGTGCGGCCAGGACGCCGC
CATCGCCGCCGCCGCGCAGCGCTACATTCTCTTCTGCCTCCCCGACCTCCTCTTCCTCTCGCTCCTCCACCCGCTCCGGATCTACCTCCGCGTCCAGTCG
ATCAACCTGCCGCTCACGGCGTGCGCCGCGCTCGCCGTCGCCGCCCACCTCCCCATCAACCACCTCCTCGTCTCCGTCCTCGGCCTCGGCATCGAGGGCG
TCGCGCTCGCCTCCGCCTGGGCCAACCTCAACCTGGTCATCTTCCTCCTCGCCTTCGTCTACGTCTCCGGCGTGCACCGCGACACCGGGGGATTCTCGCT
GCCGCGCAAGATGTTCAAGGACGTCGACGGGTGGGTGCGGCTGGTCAGGCTGGCCGCCGAGAGCTGCGCCAGCGTCTGCCTCGAATGGTGGTGGTACGAG
ATCATGATCCTGCTCTGCGGCCTCCTCGCCAACCCCAGGGCCACCGTGGCGTCCATGGGGATCCTCATCCAGACCACGTCGCTGCTCTACATCTTCCCGT
CGTCGCTCAGCTTCGGCGTGTCCACGAGGGTCAGCAACGAGCTCGGCGCGAACCGGCCGTCCGCCGCGCGCGCCGCGGCGAGGGCGGGGCTCGCGCTGAG
CGCCGTCCAGGGCCTCGCCTCCCTCGCGTTCGCCGTGTCCGTGCGCGGCGCGTGGGCGCGCATGTTCACGCCGGACGCCGACATCCTCGCGCTCACGGCA
TCGGTGCTGCCGATCCTCGGCCTCTGCGAGCTCGGCAACTGCCCGCAGACCACCGGCTGCGGCGTGCTCCGGGGCAGCGCGCGGCCGAGAGACGGCGCCC
ACATCAACCTCGGCGCGTTCTACGGCGTCGGCACGCCGGTCGCCGTCGGGCTCGCGTTCTGGGCGGGCATGGACTTCAGGGGGCTCTGGCTCGGCCTCCT
CGCCGCGCAGGCGGCGTGCGTCGCGGTGATGCTCGTCGTGATCCAGCGCACGGACTGGGACGTACAAGCCAAGCTCGCGCAGGTGCTCGCCGGCGCCGCG
GCCAGTGGCGGCGACCACGGCGTCAACGAAGCCGGTGGGAATGACGCGGTCGCGCACGTCAAGGTCGCGGCGCCCCACGGCGACGAGGACTCGAGCTTGC
TCATCACCGTGAGCACGTAG

>LOC_Os12g42130
ATGGCGGAAACAAGCAGTGCACGGTCGCCATTGCTGGACGTCGATGAGTCTTCGGGTGCGTCGGAGGAGCTGCTGCGCCGGGAGCCCGTGCCGCGGAGCG
TTCTGTCGCGGCTGGCGGCATGGGAGGCCGGCAACCTGTGGCGCATCTCGTGGGCGTCCATCCTCATCACGCTCCTCAGCTTCACTCTCAGCCTCGTCAC
CCAGATGTTCGTCGGCCACCTCGGTGAGCTCGAGCTCGCCGGCGCCTCCATCACCAACATTGGCATTCAGGGCCTAGCCTATGGCATCATGGTAACTTTG
ATTTCTTGCATGCACTCTGGTTGTTTGGGAATGTAAAGCATTATGATGTGTGTGTTGCTTGCATGCAATGCTGCAGATTGGCATGGCGAGCGCGGTGCAG
ACGGTGTGCGGCCAGGCGTACGGCGCCAGGAAGTTCAGGGCCATGGGCATTGTGTGCCAGAGGGCGCTGGTGCTCCAGTTCGCGACAGCCATCGTCATCG
CATTCCTTTACTGGTACGCCGGCCCGTTCCTGCGGCTCATTGGGCAGGCCGCGGATGTGGCGGCAGCGGGGCAGCTGTACGCGCGCGGCCTGGTGCCTCA
GCTGCTCGCGTTCGCGCTCTTCTGCCCGATGCAGAGGTTCCTGCAGGCCCAGAACATCGTCAACCCCGTTGCCTACATCACCATGGCCGTGCTGATCTTC
CACATCCTCATATCGTGGCTGACCGTGTTCGTGCTCGGCTTTGGCCTCCTCGGCGCGGCACTGACGCTGAGCTTCTCTTGGTGGGTGCTCGTGGCATTGA
CATGGGGGCTCATGGTCTGGACTCCGGCTTGTAAGGAGACGTGGACTGGATTGTCCGTGCTCGCGTTCAGAGGCCTCTGGGGATATGCCAAGCTTGCCTT
CGCGTCAGCCGTCATGCTAGCGTGAGTGATCTACTTATCTTGAGCTATGAGCCATAGTTCTTGCGTGTTTATGTCTTGTTTTCATGTGTTCTTGGTCAGG
TTGGAGATTTGGTATGTGCAAGGATTTGTGCTTCTTACTGGCTTCCTCCCCGACCCAGAGATTGCACTTGATTCGCTCTCTATCTGGTATGCCGCCCACA
CCCTGTTTACCTCATGATACTCATTGGTCTTGCAGTTTCAAATGTCTGCTTATACACTACTGCAGTATTCATATATATGTAACTCACATCGCTATGTATT
TTACGCATGTCAGCATCAATTACTGGAATTGGGACTTCCAGATCATGCTTGGTTTAAGCTATGCGGCCAGGTGAGTGCAAATGAAAGATACACACTTCTC
AATCCCACTTCATTATTCAAACTTTTGCATGAACTTATTATGCAGTATTCGTGTCGGTAATGAGCTTGGAGCTGGCCATCCAAATGTGGCAAGGTTCTCG
GTCTTCGTGGTTATCACAGCAAGCGTTGCCTTCAGCATCCTGGCTACAATTCTAGTCCTAGTTCTCAGGTATCCCCTGAGCACGCTCTACACAAGCAGCA
CCACCGTGATCGAGGCTGTCATCAAACTGACACCGTTGCTGTCCATCAGCATCTTCTTGAATGGAATTCAGCCAATCCTCTCAGGTGCATTTCACATAGC
ACAAACGCTTCGCATTTCGCATTTCTCGGCTGCCAAGTAGTAGCATGATTGTAACTGAAGAATTGCTTGGTTACCTTTGAGAAATCTGCAGGAGTGGCCG
TTGGTAGTGGATGGCAGGTGGTGGTTGCCTATGTCAATGTTGGTGCCTACTACCTGATTGGGCTGCCAATTGGATGCGTCCTTGGATACAAAACAAGCCT
GGGGGCAGCTGTAAATACTACTGCTCTCTCCTAATTTCTTTCCAGTTTACTTTTCTATGTTACAGTTTTTCACACAGATTTCATCAGTTGCAACTCATAA
CATCTTGTTTATGTTAATCAGGGGATCTGGTGGGGCTTGATCATAGGAGTATCTGTGCAAACGGTAGCTCTGATCATCATCACTGCCAGGACCAACTGGG
ACAATGAGGTGTGCTCTTTAGTTCATCCTTGTGATCTCTCCATGGAAGCTTTGATCAACGGTGGTGGTGCTCATGGTGATGCTTCTTTGACAGGTGATGA
AGGCGATTCAGCGACTGCGGCAAACCGCCGTGGATGATGGCACGGTTCCCATCGTCGACGACATCGAGTGATCTGCCTGAATGGAACTGAACAGGATTAC
AGGACTGATCTAGAGCTCAGCTTGGCCATCCTAGAAGCTCCAAGTTGGACATGGCAAAGATTTTCTTGGGTTGTTTACCCTTTCGGCTTCAGTTTATGTA
GCATCTCAGTAACTCAGTTCCAATTTGATTAGTGGACGAGAAAATTTGGTTTAGTTTCGTACAACTAAGATGCTTTTGTAGTGTGTTCTTGCTCCGAATT
GGTATTCATGAATATTTTCCTATTCCTGAAAGCAAATCAAATTCCACATATATTAGTG

>LOC_Os03g42830
ATGGGGAAGCTGGTGAGCAAGAGCTGGCAGGAGTCGAAGCTGCTGTGGCACATCGCGTTCCCGGCCATCCTGACGGCCGTCTTCCAGTTCTCCATCGGCT
TCGTCACCGTCGGCTTCGTGGGCCACATCGGCCAGGTCGAGCTCGCCGCCGTCACCGTCGTCGAGAACGTCATCGAGGGCTTCGCCTACGGTGTCCTGGT
ACGTATATATACTCAATACGCGCAACCTCATCGCACACAAACTGAGGACTCATCATCTCTCCTCTCCTCTTCCATTAATTGCTAACTTTTGATCACCATC
ACATATATACTTTGCAGCACACATGTTAGTTACTGTGTTTGTACGAAATGCATGTTCATTAATTCAGAACATCTTATTAGATTTGCATCGAGCTAGCTAA
CCCTCTTAAAAGTTCAGACAGTTAATACAGAGGAGGTAATAAGCTTATTATATTAGTGCTGCTTCCAGCTACAAGTTCATATGTAAATTAGTACGGCTGT
GTTCTTTCCCTCATTTTCCAAACCCACCTATGTTGTTTTCCGTACGTACGCTTTTCAAACTGCTAAATTATATGATTTATGCAAAAAAAAAAACTTTCTA
TATAAAAGTTGTTTTAAAAAATCATATTAATCCATATTTTAAAAAAAATAGTTAATACTTAATTAATTATGCAATAATACGGGAGGAGGGGTCTCTCCTC
CCGAAGACAGCCTAATTGTTTAACACCACAAAAACGTTGAAAAATCCACTCAACTTGCTTAATTGGTAAAGTTTGTCACAGTTAGCTAGCTAGCATATTA
ATTCCTCTATAGTTGGTACGTGCACTTGTGCGAGGAATTAGATTCGGCTAGCTTGCATGTTTTTTTCTCAAAAACTCTTCTCCTTGCCACCATTTCGTTC
AAAACAAAAGCACTTTTAAAATTAAATTGGAATATTTATTTGGAGCGAACCTGTGAATGAAATACATATGTATATATAGCTGGCTAAGCATATAGCACTA
CCTAAATTAATAAGTAAATTAAGCAGGCCATAATTAACGAGCCGAGCTAAACCATGCGACAAAGGGTGGTTTGCACGTCTCCATCTGCATCTGCCCCGGC
TGTAATCTACACCATCAATTTGTTTCCTTCAATTAATTGGAGGATTTCAATTCGATCCATCATATCCATGCGTCATGCATGCATCCGGATTAAGCAGCTA
GCAGAAACGAATTTGCCAAGAAAATTAATAAGCTCGATCAGCTACAAAATATGGAGTACAGCTAAACAAAAACAATTTAATGAATCGATTAATCAACGGC
TAATATATCGATTGATGTGTACTGATGACCACTTTTAGTTCGATTCTAGCTAGTAGCAAGCAAGTCTAGCTTGTTAAGTACTTATGCCTTTATATGGGGC
CATGTCGAATATAGGCGTACAACTAAAGAAACATTAGTTAGTTAATTAATACATGTCACGGTGCTTTAACTTAATTATAATCTTCATCCACGAACGTTTG
TACGTACGGCATACTACACGTTGAACTGGCATTATAATCTTTGCCTTTTCCGACACATGTACGCTAGTGATTAATTTTGTGGTTTTGGGAAAGGGACTAG
GGATCACATGCACAAATTAAAGGTGAATAAAGCAATTCAAGCTAATTGATTTACCAACCAACAACCAGATAGATGCTTTAGCTAGCGTGGGCAATCAGAA
AACCACGCAAATTAAGGACCATCAAATAATGCCTGGTTGAAGATTTGCCATCTCATTCTCTAAAATGATGATGATCATCACTTCCCGGAAGCTGGTAGAA
GCTAGCACCAATACTGCAACTAACCATGTACGTACACACGTACACGATTCTTCCCACTATCGTTCCATCTCTATATATATACCCCTCTCTCTATCGCGCG
TCTCTTATTTATCTATCTCTCTCCGTTCAAAAATAATTATAAGTATTCGTGAACGGTACGGTGTGCGTGTCGAGATTGTGCACCGATCACATCATGGTAA
ATTCTTCCCACTGTCGATCTATCTATATATATCCTTCTCTTAGCACAACGATGTGTCGCGTGTCTCTTATTTGTCTATCTGTCTCTCTCTCTCTATTCGT
AAATAACTGTAAGTATTCACGAACGGTATACGTGTGTCAAGATTGTGCACCGATCACATGTAATAGATTGTAGCGAGTTAATATACATGGTTATTGAGAA
CTTGAGGATGACTGGATGATCGATATAGCTAGGTAGCTAGACAAGTAGCTACAGCTAGGCCAAACATTTGTTCCGGCAGTGGATGGAGCTAGGTGATCGA
TCGAGATTGAGTGTTGACCGAATGGGCGTAGTAGGAGTAGGACATGGATGGATGGATCGATGGCGACGATCGATGGAGGCGTCTCGACACGTACGACGTC
GAGCAAACCAAACCCAATTCAACCAAACCAAACCCATTTTGGTATTTAGCTAGCTAGCTCTCGATCGCTTTCTTTTTAGATTAGTAGATTTGTTCGACCG
TCTCCGAATCACGCCATTTCGATAGATGCTCCACTTGCACGGCCGGCCGATGATTTTTGTAGGCACCAAATCCTATTCCTATACTTACTTGTTGTTCCCT
CGGATCAAGTTCTATTTTGTTAGTACGACGGGAAAAGAACATTATTTTAATTAATTCAGTGGTTTTCTTCTTGGTTCATCATGTACTCAACAAATTTCTG
CTGATTCTATGAAACTGGATTATATATGGAGAAAACAATGGGAAAAAGGTAAAAGAATAACTCCCAAAACATGAACTGATCATAAGTAAAATAATAATGA
GCATATAAAAGTATCAAACCAAGTATGCTGGGTAATTTTATCATTCTTGAGAAGGTATTGGAATATACCATATTTTCTAGTGTAAAATTTGGTCCCTCCA
TGTACTAACTACTTTAAGATACCAAAAATTTTATTGTAAAAATTTAGATATCTCGAGATACTTTCTAACAGACTATAAAATTTCTCATCTATGCTACATA
CAGCTAGGCATGGGGAGTGCGTTGGAGACGTTGTGCGGGCAGGCGGTGGGTGCTGGGCAGGTGTCCATGCTAGGCGTCTACATCCAACGCTCATGGATCA
TCTGTGGCGCCACCGCTGTCATCCTCACCCCGACCTACGTCTTCACCGCCGGCATCCTCATAGGGCTTCGCCAGCCCACCGACATCGCCGCCGTTGCCGG
CACCTACACCCGTTGGGTCATCCCGCAGCTCTTCGCCTACGCTGCCAACTTCCCTCTCCAGAAGTTCTTTCAATCGCAGAGCAAGGTGTGGGCCATGACG
GCCATCTCCGGCATCGCCCTGGCGCTCCACGTTGTGCTCAACTACATCTTCCTCACCCGCCTCGGCCACGGCCTCGTCGCCGCCGCTCTCATCGGCAATG
TCACCTGGTGGCTCATCATTCTCGCCCAGTTCATCTACCTCGTCTCCGGCTGCTTCCCGGAGGCTTGGAAGGGGTTCTCCATGCTCGCCTTCAAGAACCT
CGCCGCCTTCGTCAAGCTCTCGCTCGCCTCCGCCATCATGCTCTGGTAATCATTCCTGGATCCGGTCGTTTTCATTTACTTTTGACAATTTTGACCAATT
AATGCACACATAGGGTGGCAATTACCTTTTGAAAATAGAATGACCAAAATATACACCTCTTGATAAACCCTTGTTTAAATAAAAAGAAAAAAAATCTAAA
TGCAATATTTGGCGGTATTATTTCTTCTGTAGCAAGTGTTCAAATTTTGATTTGAGCCAACATTAAGCTAGATTCTTCGGTGGACAGCCACAAGGGCAAA
ATAGGAAATTGTGCATTTGAAAAGGTGGAAGAAAATTTTAGTCAAAGTTGACAAAATTATGCAAACGGATGGAGTAACTAATTTGCTACACCTAATCATA
TATGCTTGCGTCACCAATTCAACTCACCTAATTTTGATTATTTATTTTGATCTTGTTGATGAAATGGTTAGCTTGGAGCTTTGGTACTACACAGCAGTGC
TCATCCTTGTCGGCCTCCTAAAGGATGCCAAACTCCAGGTTGACGTCATGTCTGTCTGGTATGTGACGAATTTCACCAACTCCCTTTTATAACTAATTTC
TATATAGTATATATATATGTGTGTCTTTGCATATAATTAATTAATCCGATGAAAATTTGCAGCATCAATTACCAGCTCTGGACCTTGATGGTTGCACTGG
GCTTCAATGCAGCAGTGAGGTAATCAATAATCTACCACCATTCTAGCTAATTACTCCCTCCATCTATTTTTGATAGGCATATTTTCAAATCTGAAAATTT
TATTTTTAATAGGCATATTTCAATCCAACGACCTATCATCTTAATGACTTTTTTTTGGATTTAATGCGTAACTCTCTATTCTTCTACACAAGATTGGCAA
CATAGGCATCGAAAAATATAAATATTAATGAATCGATTGTTTACGAAGAATGACTAGTAGCATGTTTAAATAGATGATAAGTACAATTACTTATCCTTGG
TCTGTGTGCCAAGATGAAATATGACTATGAAAAGTAGATGGAGGGAGTAATTACTGAACAATTAACTAAATTGACGCTGATTAATTACTGCTTCAATTCA
TAATATATGCACAGCGTGAGGGTGTCGAACGAGCTGGGCGCGAACCGGCCGAAGGCGGCCAAGTTCGCGGTGGCGATGGCGGTGTCGACGTCGGCGATCG
TCGGCGCCGTTTTCATGGCCGTGTTCTTCATTTGGAGGACGCAGCTGCCGCGCTTCTTCAGCGACGACGCCGACGTGGTCCGTGAGTCCGCCAAGCTCGG
CTACCTCCTCGCCGCAACCATCTTCCTCAACAGCATCCAGCCCGTCCTCTCTGGTAAATTAATTAAATTCCTTTCATTTTATCAACTTAATTATCATTAG
TGGAAATTACTTGATCGACCGATCATTCATTCGAGACACATTGTTTTTTTTATTATTATTTTGGATTTTTAGCTGGAGAAGCAGTTGATATCTGAACAAT
TAGATAATTTTGGGTGGTCTGAATTTTGCAGGTGTGGCGATAGGAGCAGGGTGGCAATCACTCGTGGCGTTCATAAACATAGGCTGCTACTACCTGGTTG
GCATCCCACTGGGTGTCCTCTTTGGCTTCAAGCTGAAGCTCGATGCAATGGTAATATATAGCACAAGTTCAATCCGCACAAATTAATCTGAATTAGTAAT
GCACATATATATTCTGCAGCACAACTATATATTGATATGATTTGCTACTATTTATTTTGCAGGGGATTTGGGTGGGTATGTCACTTGGCACGCTGCTTCA
GACAGCCATACTGGCCTTCATTTCCTTCAGGACAAAATGGGAGAGACAGGTGAGTTAACAGCTATCTCCTCTTCTGATTAAGCTAAATAATTAACTCTGA
ACACATCACTGTCAGGCTAAGTTGGAGAGTTCCCTTGAAGATTAATCTGAAATAAGTTAACTGACAAAGCTGTAAATATATATTTTTCAGGCCATGATGG
CTGAGGAGAGGATCAGAGAGTGGGGAGGGAGGAACGACGACGCGCTGCCGTCCACGACGACGCCGACGGCTGATGATCATAACGTAGATAGATGATGATG
AGATCAGATGGTTAATTATTCCTTCAAATTAATTAAACTTGCAGTTAAATAGTGGAGTTATTTATACACACATCACAAAAGCTGAGTAGGCTTGTAGAAT
TATTTTGTACAGATTCATATATGGTCTATGTAGAGAGAGAAGCTCGGTTTTTATAGGTGCTAAACCTCAGCTTGAATTTCGTTTTGTCTTGCCTTCCTTT
TCTTCCATTTTGGTTGGAAGATGATCAGCTGGAAATTATTGTACTACTGAGGTTCATTTTCACATTGAGGTGATTTTTTGAGCTCCGTAATTATAAAACG
TCTCTTTATTTGACAAGGTATCCCACTAGATCAAGGAAAATA

>LOC_Os08g43250
ATGTGCCACTGCTCGTCCAAGGTCGTAGCCGTAGCACAATGCCACCAGCCTCTGCTCCCGCCACCGGAGGCATGCCCCGCCCTGCATGACCGCCCCAGGT
CGGCGCGCGGCGGCGGCGGCGCGATCGCCGAGGTGGCATCCATCGTGCGGCTCGCCATGCCGATGGTTGGAGCTGGGCTGCTGATGTACATGCGCTCGCT
GGTATCCATGCTCTTTCTTGGCCGGCTTGGCCGTCTCCCGCTCGCCGGCGGCTCCCTCGCGCTCGGCTTCGCCAACATCACCGGGTACTCGGTGCTGTCC
GGGCTCGCCGCCGGGATGGACCCCGTGTGCGGCCAGGCGTTCGGCGCCGGCCGCACGTCCGTGCTCGCCGCCGCGCTCCGGCGAACGGTCGTGCTGCTCC
TCGCCGCGTCCGTGCCCATCGCCGCGCTCTGGCTCGCCATGCACCGGGTCCTCGTCGCCGCCGGCCAGGACCCCGACATTGCCGCCTGCGCCTACGAGTT
CATCCTCTGCTCGCTCCCGGACCTCGCCGTGCAGTCCTTCCTCCACCCGCTCCGCGTGTACCTCCGCGCGCAGTCCATCACGCTCCCGCTCACGTACGCC
GCCGCCGCCGCGCTCGCGCTCCACGTCCCCGTCAACGTCCTCCTCGTGCACGGCCTCGGCCTCGGGATCCGCGGCGTCGCGCTCGCCGCCGTCTGGACCA
ACCTCAACTTCTTGCTGTTCCTCGTGGCGTACGCCTACTTCTCAGGTCTGATTCGTGGCGACGACGACGACGACGGCGGCAATGGCAAAGCCGGCGAGGA
GGGCGCGACGACGACGACGACGACGATGGAGTGGGGGTGGTTGGTGAAGCTGTCCGTGCACAGCTGCATGTCGGTGTGCTTGGAGTGGTGGTGGTACGAG
ATCATGGTGCTGCTCTGCGGCGTGCTCGCCGACCCGAAGGCGGCGGTGGCGGCGATGGGGATACTGATCCAGACCACGTCGCTGCTGTACATCTTCCCGC
ACTCCCTCAGCTGCGCCGTGTCGACGCGCGTCGGGCACGAGCTCGGCGCGGGGCGGCCGGAGCGCGCGCGCCTCGCCGCCCGCGTCGGGCTCGCCTGCGG
CGCCGCGCTCGGCGTCGTGGCGTGCGCGTTCGCGGCGTCCCTGAGAGGGGTGTGGGCGCGGATGTTCACCGCCGACGCCACCATCCTGCGGCTGGCGTCG
TCGGCGCTGCCCATCCTCGGCGCCGCCGAGCTGGGGAACTGCCCGCAGACGGTCGGCTGCGGTGTGCTGCGCGGCAGCGCGCGGCCGGGGAGGGCGGCGA
GGATCAACGTCTCGGCGTTCTACGGCGTCGGCATGCCCGCCGCCCTGGCGCTGGCGTTCTGGCCGGCGCGCCTCGACTTCCGCGGCATGTGGGCCGGCAT
GCTCGCCGCGCAGCTGGTGTGCGCGGCGCTGATGCTGCTCGCCGTGCGGCGCACCGACTGGGACGAGCAGGCCGCCCGCGCGCGCGAGATCACCGGCGCC
GTCGCCGGCGTCGTCGTTGGCGATGGCGACGTCGTCGTCAAAGGCGATCATGCAGACGCCGCCAAAGTAAAGGCAGACAGTGGCTTGCTCGTGGTCACAG
TGCTAAGTTGA

>LOC_Os08g43654
ATGAGCAGTACGAGTGGATCTGCATGGGATCACAGCAACAATGGAGGCGGCGGGTCGCCGGAGTTGAGGGAGGCGCTGCTGCTGGGTGACGGCGGGTCGT
CGCCGGAGTCGAGGGAGATTAAGGGGATTGCTGTGAAGAAGCAGGATGACCTGGAGGAGATCCGGAGCGTGGGGGAGCTGATGCGGCTGGCGGCGGAGGA
GAACCGGCGGCTGTGGTACCTGGCCGGTCCGGCCATCTTCACGTCGCTGGCGCAGTACTCGCTCGGCGCCGTCACGCAGGTGTTCGCCGGACACCTCACC
ACGCTCGAGCTCGACGCCGTCTCCACCGAGAACATGGTCATCGCCGGCCTCGCCTTCGGGATCATGGTTAGTCACTCACTAGCTAGTACTCCCTCCGTTT
CATAATATAAGACACAACTATATTTTTTATATGTTACATAATATAAGGTATGCATGCATGCATACAATTAATTAGAACCTCTTCTCCATTAAACTATTAT
TTTTTTAAATTCTCCATCCTCAATATCTCTAATTCTATTGGATACATGCATTATATTTATTAGAGTGATTCAAACTAGGAGATAATAATAATTATTTCTT
GGTCTTTGGGTTAAGAGCGGTTATGCCTTATATTTTAAAACGGAGGGAGTAGGGAGTAGCTGGCTGGCTACTTCCTTAATAGTTACTCCAGTTACTTCCA
TTCATCTATTCCTACTTACCTACCACCTCCGTCAAAAAAAAATATTAAATATGATACATTCTAATACTTTTATATATATATATATATATATATTAAATTT
ATAGTACTAAGATGTACCAAATTTAATATTGATTAATTTTTTAGATAGAGCGAAGTGAGGGGAGTATAATATAATTACCCTCGTTCACCGATCGATCGTG
TGTATTACTATCTCCATCTCAAAAGTACTGTCCTTTTTTTAATTTGTGTAAAAATTTACTGTCTTTTTAACTATCAACTTGACTACAGTACACTTTTCGA
GAGACCTTGGAAGTACAGTAGTTAATTTTGCTTGATTAGCTTCCCAATTTTTTCTTCATTATGTCTAAACTTTATCTTAATCACAGGATTGAGTTGTACA
TTTTTGCGCTTATGTCAGTTATTTGGATCCAAAGTTTTATTAAATCTTAGTCTAACTTCCTTGTAATTAGTTAAAACTTGTTTTCTTAAGACAAATTTTA
ATTTTCTTCATCCAAATTAACAATCACTGCAAATATTTTTTATACGAAAGTTATTTTTAAAAAATCATATTAACCCATTTAAAAAAATAGCATATATTTA
ATTAATTACACGCTAATGAATCACTCCATTTATGTGCGCGAGAGATTGGATCCCAAACTTCAACATACGAACTTAGGGGTGAAAACGGTACGGAAACGGA
CGGAAACAAACTTTATCGTTTTCGTTTTCATATTTTTTTCGGAATCGGAATCGGAAACAAAAACGGAAACGAATAGTATCGAAACCGAAAACGGAGCGAA
AACGAACCAGCGCGGATACGGTAACAAAAATTTATCGGAATACAATAACCCCTCAAACTGAGCTTCAAACTTTTGTCAAGTCCAATTCGCAAGTCTCAAC
AGTCAACAATTCATCATAAAACACAATTATATCAAGTCTAATTGTTTAGTCTCAACAGCAAAAATATATTCTTCTATAACTTCATATAATTTGCATAACA
AATATTCTAAAAGAATACAGCAAAACAGAATGGTATAAGTCTATAAGGTATACACAATTCAGGTGCTATACTGCTATCAGCCTATCACTCCAGGAAATGG
GTTTGAGAACAACAACAGAACATCAGTCCATCAACACTTAGTTCATCAATCATCACAGAACAGCAATAGTTCATCAATCATCACAGAACAGCAATAGTTC
ATCAATCATCACAGAACAGCAACGCACATCAGTCCATCAGTGTTTCAGTACTTAGTTCAATCACAAAACACATCACCCTATAAATACATAGTTCATCACA
AAACATAGTTCAATCACAAAACACATCAGTACATGGTTCAAACATATCTCATCCACTTGTGCAGCAGGAGTACACTAATTTGAAATGGAAACTTGAAATT
AGATGTAACTTGAAAATTAAATTGACCAACATTTTCTTCAAACATCCATTGGCGCAATGCCATCCTCATTAGAACATTCCGCTTCTACTGTCTCTGTCTC
TTGTTCCGTTCCATTAGCCTTCAAAAAAAATGATAGAGCATTAGTAAAAGTGCAAAGTCAATCACTATATACACCTGCTGCTGCTGGTTGCTCAGATGCT
GCCGCTGGGCTGCTGGCTGCTGCGAGGCGAGGAGCCGTCGGCGTTGGTGGCGGTGAGGAAGAGACTGCAGTGGTGGTGTCGTCGTCGCCTCGTCGGTGTG
GTGGTTGTTCCGTCGTCGGCGGCGGTGGTGGCGATGGTGAAACGGCGAGACGCGGTGGGACGGCGCCTTGAGATGGCGGGGACCGAGCAGGCCGGCGGAG
GTGCGAGATGGTGGCGGCGGCCGGCGGCGAAACAACGAAGAGCAAGGGCGGCGCGAGGACGGCGGGGGCCAGCCAGCCAGGCGACCAGCGGTAGGCGCGA
GGGCGCGCCGGCGCCGTGCGAGATGGTGGCGGCGGCCGGCGGCGAAACGACGAAGAGCAAGGGCGGCGCGAGATGGTGGGGGCGAGGACGGCGGGGGCCA
GCCGGCCAGGCGACCAGCATAGGGCGGTGGGGGGCCGGCGCCACGGGCGGTGGGCGTGAGGGCACGCTGGCGCCGCGATGCCGCGATCTGGACGCCGCAG
CCGCCGCTCCGCCTCCAACTCGCGAGTCGCGTCTGAGTTCTGAGTCTGACGGTCTCTCTCCTATAGGGTTAGCCGGTTAGGGTAGATGCCGCCGCGATTT
GGGTTGGGCTGGGAAGCTAGGGATGAATTATGGACTATTGAATCTATGGGCTTTTTAACTTCGGAAATTCCGACAATTTTTCTGGAATGTTTCCGATCGT
TTCCGGGTTCCGACGGAAACTGCTATTATCATATTCGATTCCGTTTCCGAGAAAATATTTCCGTTTTCGATTCCGATTCCGAGAAATTCCGAAAAAATTC
CGACTGGCCGATTCGGTTTCCGAAAACATGACCGGAATCCGGAAAATTCCGTACTGTTTTCACCCCTAATACGAACACAGCGATAGTTGCAGTAGAGAGT
TAAGTGCACATGTCTTTTTTATTAATTCCTTGTTTTCTCCATCACCTGCGCAACATTTTTTTATTACATGGACGCGTATGCACACACTACTGTACACACA
ACACCATATGCACACACTCGCACATGATTTATATATGTTTATGTATCACTTTTGACCCTTCTAGTAGTATGTCTTTTTTATTTATAAATCATGTGCCTAC
TACCCAGATTAGGAGGATCGAATTCAACTTAAGAACGAATGGAAGGCTATGTAACTTTAATTTTGGACATATTTAAATTAGTTTTAACTAAAATTTCAAA
AGTATGTTAGAAGATTTTTTTTGGGAAATCTTGCTTGAATTTCTGACCTCCACTTGAAGATTCCCGCAACACGTGTTACCCGTTCTCTAAGAGCCAGATT
ATTATAAGTCGGATTATAATAAGCCGATATAGAATAAGTTGTTAGATGTTTATTTCTCTAAATTGTTAGCTGTTTGTTAGTTGTTAGCCACCAAATAATC
TAAAAAAGCACCTTTCGAATGGATTATCAGACTATAGTAATATGGTTTATAAATTGTAATAATCTATCATAATAATCTATCTGTTTGTTTTAGCTTACTC
CTAAAAATGTGTTGTGTGTGTATGAATGTGTGCGGTGCAGTACGGGATGGGGAGCGCGCTGGAGACGCTATGCGGGCAAGCTTTTGGCGCGAAGCAGCAT
CACATGCTGGGCATCTACTTGCAGCGCTCATGGGTGATCCTCACCGCCATGAGCGTCATCCTCCTCCCCATCTACCTCTTCGCCACCCCGATCCTCCGCT
TCTTCCACCAGGACGACGAGATCGCCGTCCTCGCCAGCCGCTTCTCCCTCTACATGATCCCCCAGCTCTTCGCCTACGCCCTCAACTTCCCCATCCAGAA
GTTCCTCCAGGCCCAGAGCAAGGTCATGGCCATGGCGGCCGTCTCCGCGGCGGTGCTGCTGTTCCACGTCGCGCTCACGTGGCTTCTCCTCGTGCCGCTC
CGGATGGGCCTCGTCGGCCTCGCCGTCGCGCTCAACGTGTCGTGGTGGCTCGTCGTGCTCGGCCAGCTCGCCTACATCGTCATGGGCTACTGCCCTGGAG
CTTGGAACGGGTTCGACTGGCTCGCGTTCACCGACCTCCTCAGCTTCGCCCGCCTCTCCCTCGGCTCCGCCATCATGATCTGCCTCGAGTTCTGGTTCTA
CATGTTCCTCATCGTCATTGTCGGTAACCTCCCCAATGCCCAGGTCGCCGTCGCCGCCGTCTCCATCTGGTTAGTGAAAACTCAAATCATCCCTTAGAGG
GATATCTCTTTATTTTTGTGTCACTAAAAAGTCATAAAAAAATTGAAAAAAATAGTAGGATATATCAACATGTGATATATCAATTCACAAATATGCAAAT
TCAAATTCAATTTATACAAGTAGAAACAAAAATAACAAATTTGACTATAAAGTGAACGTGTAATTCACAGTTAAATTTATTATTTTTGTTTCGAATTGTA
TAAGTCGAATTTTAACTCGCATGTTTGTGAAAGATATATCATATATTGATCTATCTTGATAATTTTTAAATAATTTTTTGATAATTTTTTGAACGGCATG
CACAAAATGAGAGAATAACCCCTTAGGGACAAAAACCCACACTAATCAGTAATCACTCATCGTCTTCACTGTTTTATGCTCGGATCGTAGCTGATGTCGA
TCTCGATCTGTTTGCATTTTGCAGCACGAACCTGTTTGGGTGGCAGATCATGGTGTTCTTCGGGTTCAACGCGGCGATCAGCGTGAGGGTGTCGAACGAG
CTGGGCGCGGGGCGGCCGCGGGCGGCGAGGCTCGCGATCGCGGTGGTGCTCGTGTCCTCGGTCGCCATCGGCGTCGCCTTCTTCGCGGCGGTGCTGCTGC
TCCGCGACGTGTACGGCGCGCCGTTCACGGGCAGCCCGGAGGTGGTGCGCGCGGTGGCGAGCCTGGGCGTGGTGTTCGCCTTCTCGCTCCTCCTCAACAG
CGTCCAGCCGGTGCTCTCCGGCGTGGCCGTCGGCGCCGGGTGGCAGTGGCTGGTGGCGTACATCAACCTGGGCTGCTACTACTGCGTCGGCATCCCCGTC
GGCTACGCCATCGCGTTCCCGCTCCGCCGCGGCGTGCAGGGGATGTGGGGCGGGATGCTCACTGGCGTCGGGCTGCAGACGGCGATCCTGGTGGCGATCA
CGGCGCGCACCAACTGGAACAAGGAGGCCAGCGAGGCGCACGCCAGGATCCAGCACTGGGGTGGCACGGCCAAGCTCGCCGTCGACGACCCCATCTAGTT
AAGCGACAGCGAGCTTCATCATCCATCCATGGCGTAAGAATTTGTAATGTACCTGCACAATGCAAGTACATGTACATCCTGTTGTCGGATTTGGTTTGAG
ATTCGTGCGCGTAGCATGGATTGCAATAAGAAAATGCAGATGTGTTGATATGTCGTGGTTTTGTGTATCCGAGAATGTCAATCCACGATGCAATTATGCA
GTGTATGTGCACCTTGTTGTTTGTTTGGATTTGATTGGAGATTCGTGCGCGTGTAGAATAGATAAATATCATGAATAAAGCATGATATTATATACTAGT

>LOC_Os08g44870
ATGGGCTCCGTGTCACCACCAGCGCCGGAGGAGGACGCGGCCGCCGTGGAGTCGGCCGGGGCGGCGGCGCGCATGTTCTGGCATGAGACAAAGCGGCTGT
GGGCCATCGGCACCCCCATCGCCATCGGCACCATCACCAACTACGCCATCAGCTCCGTGACCACCATGTTCATCGGCCACCTCGGAAACCTCCCCCTCGC
CGCCGCCTCCGTGGGCCTCTCCGTGTTCGCCACCTTCGCCCTCGGCTTCCTCCTGGGCATGGGCAGCGCCCTGGAGACGCTGTGCGGGCAGGCGTTCGGA
GCCGGGCAGGTGTCCATGCTGGGCGTCTACCTCCAGCGATCCTGGATCATCCTTCTCGGCGCCACGGTCCTGATGGTCCCCGTGTACGTGCTGGCCGAGC
CGCTGCTCCTGCTGGTGGGGCAGGACCCGGAGGTGGCGCGCGCGGCGGGGCGGTTCACGCTCTACATCCTCCCGGGCGCCTTCGCCTTCGCCGTGAACTT
CCCGTCGGGCAAGTTCCTCCAGGCGCAGAGCAAGGTGGGGGTGCTGGCATGGATCGGCGTGGCGGGGCTGGCGTTCCACGTGGGCATCACCTACCTCGCG
GTGTCGGTGCTGGGGTGGGGGCTCCCGGGCGCGGCGGCGGCGTACGACGTGTCGCAGTGGGCGTCGTCGCTGGCGCAGGTGGCCTACATAATGGGGTGGT
GCAGGGAGGGGTGGCGCGGGTGGTCCATGGCGGCGTTCCACGACCTGGCCGCCTTCCTCCGCCTGTCCATCGAGTCGGCGGTGATGCTGTGCCTCGAGAT
ATGGTACCTGGGCCTCATCACCGTCCTCACGGGGGACCTGGACGACGCCCAGATGGCGGTCGACTCGCTGGGGATCTGCATGAACATCAACGGCTACGAG
GGCATGATCTTCATCGGCCTCAACGCGGCCATCAGCGTCCGGGTGTCCAACGAGCTGGGCTCCGGGAGGCCCAGGGCGGCCATGCACGCCGTGGTGGTGG
TGGTGGCGGAGTCGCTGCTCATCGGCCTCCTCTGCATGGCGCTCGTGCTCGCCTTCAGCGACAAGCTGGCGCTCGTCTACACCAGCGACGCCCACCTGCT
CCGCGCCGTCTCCAGGATCGCTGGCCTGCTCGGGGTCACCATGGTGCTCAACAGCGTGCAGCCGGTGCTGTCCGGTGTGGCCGTCGGCGGCGGATGGCAG
GGCCTCGTCGCCTACATCAACCTCGCCTGCTACTACCTCTTTGGCCTCCCCGTCGGCTACCTTCTCGGTTACTACTTCAACCTCGGAGTCGGGGTACCCA
TTCCTATTCCTATTCCTACCTACCTTCCTTCTCTTTTCTTTTTTCCACTAATATAATGGAGTACTATGCATATGTACTGCGAAATTATATATAATTGATC
ACAGAAAAAAATTAAAATTAAATTGGCTGCAGGGGGTTTGGGGTGGCATGCTCTGTGGAGTTGCACTTCAAACACTCATTCTACTCTTTGTAGTCTGGAG
AACAGACTGGAAGGCAGAGGTAATATATAGTATTATTACATTTTCGTTTTCATTTTAAATGGAAAAATAAAGAGAGTTGCTCATCATGATATACCATTGC
TGTTGCCGATTAATGTACATATAATTTCAGGCTGCGCAAGCTTCAGCTCGTGTGCACAAGTGGGGAGGCACAGATGAAACCAAACCTCTCTTACAAGGAG
ATCATTCAGACAGAGATTAGCATATGCATACCCTGTTTCTCTTTTTCTTTTCCCCCTGCGCAGAGCAGATACGAAGTTGGACTCCAAATTCAATTCTTAT
CCTGCATGTACCAGGCAGCTCTGTATTCTTCAATTGTACGATTTTTGTATACGCTACTGGGTCACAATTTATTAACATTGTACGCTATTGGGGATTTGGG
GTTCTTCCCTCCCTCTTCTATTTATTATTACAAACAAGAATACAACAGATCAAATTGCAATTGTTTAGATGCAGTAATGACAATGATGATTCCTTGGTTT
ACAATG

>LOC_Os02g45380
ATGTCGTCGCCGCGCCGAGATGGCCGTGGCGCGGTCGACGACCTCACGGCGTCCTTGCTCCACAAGGGGGATGGTGGGGAGGCGGTGTTCGTCGTCGTCG
TTGTTCCCCCGGTGGCGGAGGAGGAGGAGCCGCCGCCGGTGCTCACGTGCAAGCCGCCTGGACGGTTTGCTAGAGCGGTGAAGGAAGCCTGGTCCGTCCC
GTTCCCGATGATGCCGTCCATGTCGGCCGGCGCGGCGGGCGCCGAGGCCCGGTCGATACTGGGGCTCGCGCTGCCCATGATCTTGACAGGGCTGCTGCTT
TACCTCCGGTCAATGATTTCGATGCTTTTCCTCGGCCGCCTAGGTGGTCTGGCGCTCGCTGGCGGGTCCCTCGCCATCGGCTTCGCTAACATAACAGGAT
ATTCAGTGCTGTCTGGCCTCGCCATGGGTATGGAGCCCATCTGCGGGCAAGCCTTCGGCGCGGGCCATTACGATCTCCTCGGCGTCACCATGCAGCGCAC
CGTGCTCCTGCTCGTCGCGGCCTCCGTCCCCATCGCCGGGCTGTGGGTGCACATGCGGCCTCTGCTCCTGCTCTGCGGTCAGGACGCCGCCATCGCGGCG
GTCGCCGAGACCTACATTCTTGCTTCTCTTCCGGACCTCCTCCTGCAGGCGTTCCTCCACCCCGTACGCATCTACCTCCGGACGCAGTCCATAAACCTTC
CGCTCACCGTGTGCGCGGCGCTCGCCATTGCTCTCCACCTTCCGATCAACTACGTGGCCGTCTCTGTCCTCGGGCTCGGCATCAAAGGGGTGGCATTGGC
CTCTGTTCTGGCCAATCTAAACCTCGTCCTCTTCCTCTTTGGCTACATATGGTTCAAGGGCGTGCACAAGCGCACCGGCGGCTTCGCGCTCTCAGCGGAT
TGCTTACGCGGCTGGGGCGAGCTCGTCAGCCTCGCCCTGCCGAGCTGCATCAGCGTCTGCCTCGAGTGGTGGTGGTACGAGATCATGATCCTCCTGTGCG
GGCTGCTCGCGAACCCGCAGGCCACCGTGGCGTCCATGGGCATCCTGATCCAGACCACGTCGCTCATCTACATCTTCCCTTCCTCGCTCGGCTTCGGCGT
CTCCACCCGCGTCAGCAACGAGCTCGGCGCGAACCGGCCCGAGCGCGCCTGCCGAGCCGCGACGGTGGGCCTCATGCTCGGGTTCGCGTTCGGCGGCGTG
GCGTCCGCGTTCGCGTGCCACGTGCGCGGCGCGTGGGCGACCATGTTCACCGCCGACCCGGCGATCGTCGCGCTCACCGCGTCCGTGCTGCCGATCCTGG
GCGCCTGCGAGCTCGGCAACTGCCCCCAGACGACCGGGTGCGGCGTGCTCCGCGGCAGCGCGCGGCCCAAGGACGCCGCAAGCATCAACCTCCGGTCGTT
CTACCTCGTCGGCACACCGGTGGCGCTCATCCTCGCGTTCTGGTACCACTACGACTTCAGGGGACTCTGGCTCGGCCTCCTCGCGGCGCAGGCGACCTGC
GTGGTGCGCATGCTCCTCGTGATCGGGGAGACGGACTGGACCGCGGAGGCCAAGCGCGCGCAGCAGCTCACCGGAGCGGCGGACATCAAGGATTGCGGCG
GCAAAGGCGATCACGTCGCAGTGATTGAGCAACCAGATGAGCAGTGTTGACAAGCTACGGGCGTTCAACATTGCCGTCGGCTCCTCGGCTTACCTTTTTT
TTTTCCATATTTTTGGCGGGAGAGAAACCAGAGGCTAACATATGACAATTTTGTTACCAATTGGTAATCTGTAAAGATTCTTTTCTGATGGTTATTACAG

>LOC_Os05g48040
ATGGAGGAGAGAATACCTCTGCTCTCGAAACGATTCCCGGCGGACGGCACCGCCGGAGTGGGAGGAGGGAGGGAGGAGGAGGGCGGAGATAGGTGGTGGA
GCGGGCTGGCGCGGGAGGCAGGAAAGGTGGGGTCCATGGCGCTGCCCATGGCCGCGATGAGCGTGGCGCAGAACGCCGTGCAGGTGGCGTCCAACATGAT
GGTGGGGCACCTCCCCGGCGTCCTCCCGCTCTCCGCCTCCGCCATCGCCACCTCCCTCGCCAGCGTCTCCGGCTTCAGCCTCCTCGTACGTCGTCATCGC
ATATCCTGATTTCCCCACTCGTTCACGCGTCCTCGATTTGCTTATATCCATATTTGTTGCCTGCGTGATTTGGTCTCATTGGATTAACTGTTTAGCACTT
TAGCCAGAGAGGCACGTTTCACGGTTTCAGATATTGTTCAATGTGGCGTTCAAATTTAGCAGTAGGAGGACAGGCAAAAAGTTTAGCCGTACAAGCGGCT
GGTTAGTTTGGAAGGGGGATTTTGATTGGAACAGTGCCTAAAATTTTTGCTGGAATACTGTTTGAACATTTGGCGTGTTCCAAACATTCTGAAATAAATC
ATGGATATAGCATAGTAAGTAGCAGATTTTTTTTTTTTGGGTATACAAGTAGCAGTTTGCAAACCTACAAAATTTAAAATCAACGTTCTCCTAAATATAG
AGATAAATAACAAGTTACACTACTAGTCTACTACTCCACGCTGAATGCTTTTCTAGGATGAATTTTAAATTGCCTGCACAGATGGTGAGCTAGTCAATTG
TCACGATTTCAACTAGCTTTCAGAATCTGCGAAGTGTGTACAGCCTAGAGGACTACTTCGATACTCTGGCGAAATATTCTGTAGGATTTTTTTTTTTTAC
TTTTCTCTTCAGTTGTACACGGATTGCCTTTTTAGTTTGTGATCTTAATTTTGAAACCACCCATAATTTGAATTTTGAACTTGTAAAACAGGTTGGAATG
GCAAGTGGATTAGAAACTCTCTGCGGTCAAGCTTATGGGGCAAAACAGTATGACAAGTTAGGAGTGCAAACCTACAGAGCAATAGTCACACTAACAGTAG
TCACAATTCCCATCTCACTTCTATGGGTATTCATAGGCAAACTCTTGACCCTAATAGGTCAGGACCCCGTGATCTCACATGAAGCTGGAAGATACATAGT
GTGGTTGATTCCAGGACTCTTCGCATACGCGGTCTGCCAGCCTCTCACAAAATTTCTGCAGTCTCAGAGTCTAATATTTCCCATGCTCTGGTCCTCCATT
GCAACTCTGCTCCTGCACATCCCTCTGTCTTGGCTGTTGGTGTTCAAGACCAGCATGGGATTTACTGGAGCTGCTTTAGCAATTAGCATATCTTACTGGT
TGAATACATTCATGCTCGCTGCATACATCAGATTCTCATGTTCTTGTAAGGTGACTCGCTCGCCTCCTACAATCGAGGCATTCAGAGGAGTCGGTTTGTT
TCTGCGAATAGCACTACCATCTGCACTAATGTTATGGTAATTACAGTAGCTTCAGAATCTCCTTGTTTTATATGTAAGTATTTCTTATTTCCTGTTAAAA
AATTCCCACTTATTGGATTAATGGATTTTCTTCTATTATTTTGTAGTTTTGAATGGTGGTCATTTGAGATCCTTGTTCTCCTGTCAGGACTTCTACCCAA
CCCAGAGCTTGAAAGTTCAGTTCTTTCCATATGGTAAGAAAATAAGAGTCCTCAATGTCGCACTTAACAATATATTCTCTTATAGCTGCACCTTTTGTTA
TTTTATAAGCACTCCATTTATGCAGCTTGACGACTACCTCTTTGATGTATACTATACCATATGGTCTTGGAGGCGCTGCAAGGTAGAAGCCAAACCACTA
CTGTGAATGATTATTTTTTCTCAGAGAATAATCATGTGTTAACAGCCTTGTGAATTTTGTTTTAATGAACAGCACTCGAGTAGCAAATGAGTTAGGCGCT
GGGAATCCTGAAGGAGCTCGATCGGCTGTTCACCTTGTAATGTCTATTGCTGGGACAGAGGCAGTTCTTGTTACTGGGATGCTGTTTGCAGCACAGCGCA
TCTTGGGCTATGCTTACAGCAGTGATGAGGAGGTTGTCACATATTTCACCTCAATGGTTCCTTTTGTGTGCATCTCAGTTGCTGCTGATAGCCTACAAGG
AGTTTTATCAGGTTACATTTCCTAACATTTGATTTATCTGTTAATTATTCATTCCCTTCAAAAGAATGGAAAAAATGGAGTATTCAGCTATGCCTGAAGT
TTTCGAAAATTTGATCTAACTGGCCTTGCCTCTCTCTTATTTCATTTTTTTTATATAACTGGTTCTTATAGTTTTGGGGCCATTACATTTACACCATTCA
GTATCTTTAGCCTGTTAGCCCAACGGTATCTTTTACCCCTTAGTTTGATTGCTTAATTCAATGTGTGCGCTGTTGTCAAATCTCTACCAAGACCTCAGGT
AGCAAGTTAATTTCAGTCACTCCGGTATCGTAAAGACATACCAGGTAACTTGCCGCTTCTTGTTTTTCCTTTGTTCAATGAAACTAATGCTATTTTGTGT
TGTGGAGGCCGACATTGTTACTCGGGGAGTTACCTGTTTGTTCCTTCAAACATGTGCTCTTACGTGAACATGGATATGGTGGTGTTTACAATCAACACGC
ATCTATCAGCGATGTCGTCTTAAGTGTGGACTCCACTTCACTAAGTATGCAATTACACCTTTCCCCTGGCTAGTGGTAGACTGGTAGTGTGGCACTGGTG
TTTGCTTCACAGGTCTATTTCATTGTTTGTGCTTCTGAGCAGTTGTGGACATGCCAAAAACAATGAACTGAACTTGCGAAAACACACATCTCATTCAGCT
CCAGCACGGAAACATACTATTGTTTCTCCTCTCTAGAAGATTATATCAAGATAGATGCACCACACGTCATTGCTTAACACTGACAGATATTACTTGTTAT
CAGGTATTGCTCGGGGTTGCGGATGGCAGCACCTGGGAGCCTATGTAAACCTCGGTTCATTCTACCTGGTTGGCATTCCGGTAGCCCTACTTCTTGGCTT
TGGTTTCAAGATGGAAGGCAAAGGGCTTTGGCTGGGCATCGCCTGTGGTTCCGTATTACAATTCTTGCTTCTCGCCGTCATTGCATTCTTCAGCAACTGG
CAAAAGATGGTTTGTTTCTTTATCTGAAACTCCAAGCCTTCTCCCCAACATCATCAAATCTTGATCACTCGAAAACTGAATCATGTTTCTCCCGCCTACT
GACCTGATGCTGCTTCTGCAGGCCGAGAAAGCGAGGGAGAGAATTTTCGGCGAGACACCGTCAGAGAAGCAACATTTGGTGCTTGATGCAACGAATTCGG
TCTGATTCTGCATCCTGATCCGTTGACGCGAACTGAAGCGGATGATCGGATCATGTGGAGGAGACTGGCTCCTCTGGATGTGTAGGGAATCTGCTGAAGA
AGTAAAGCAGTGTGCATAGTTGTACTGTTGCATTTGTTGGATCCGGGAGAATGTATCAAGAACTCTATGTGAAATGTATGATGGCGATATGTATGTACGA
GATCGAGGTTCCGAATACTTCCAGCCTATAGAAGTATAGATAAATTTTCCACTCTTCGTGGACAGAAAGAATAAAAGGCTAATCTTCTCTCGGAAAATGA
GGCTAACCTCTTCTGAATGACTTATCATAACTTCGCCAAATACCAAAAAAGGCTTTTTTTTTTTACATCATACAGCGTAATTACATATTTACATGTAATT
GATGCATGATCAGGCATTCCAAGGATCACACTCCTTTTGGCAAAAAGGTGAAAAAATTCAAAGGAAATATCAAAGATTTTTTCCTCTGACAAAAA

>LOC_Os04g48290
ATGACGACCTGCGCGGATGACCAGACGGGCTGCGCCTTCTTCGCCCCCTTGCTGTCCTCCAAGGGGGCGGAGGTCGTCATCTTGGTGGCCGGCGATGAGG
CGGAGGAGCAGCAGCCGGCGCCGGTGCTGACGAGCAAGCCGCCGGGTCGGCTCGCCAAGGCGGTGAACGAAGCCTGGTCCGTTTCTTTGGGCGTCGCGTT
CCCGGTGACGCCGTCCATGTTCACCTGCTCGGCACGGGGCGAGGCGCGGTCCATTCTTGGCCTCGCATTCCCGATGATACTGACGGGTTTGCTGCTCTAT
CTCCGGTCGATGATCTCGATGCTATTCCTTGGTCACCTCGGCGGGCTGGCCCTCGCCGGCGGGTCCCTCGCCATCGGATTCGCCAATATTACCGGCTACT
CTGTCCTCTCCGGCCTCGCCATGGGCATGGAGCCGATATGCGGTCAGGCCTTCGGCGCGGGCAATTACGCGCTCCTGGGCGTCACCATGCAGCGGACGGT
GCTCCTCCTCATCGCGGCCGCCATCCCCATAGGTGGCCTGTGGGTGCAGATGCGGCCTCTCCTCCTCTTCTGTGGCCAGGACGCCGCCATCGCGGCGGTC
GCCGAGACCTACATTTTCGCGTCTCTCCCTGACCTCGTGCTCCAGGCATTCCTCCACCCGGTGAGGATATACCTCAGGACGCAATCCATCAACCTGCCCC
TCACCGTGTGCGCCGGCCTGGCCATTGCCATCCACCTCCCCATCAACTACGTTCTCGTAGTCGTCCTCGGCCTCGGCGTAAAGGCGGTCGCATTGGCGTC
CGTGCTGGCCAACTTGAACCTCGTGCTCTTCCTCCTCGCCTACATCTTCTTGAAAGGCGTCCACAAGCGCACCGGCGGTTTCCTTCTGTCCGCCGAGAGC
TTCCGTGGCTGGGGCGAGCTCATCAGCCTCGCGCTGCCGAGCTGCGTGAGCGTCTGCCTCGAGTGGTGGTGGTACGAGATCATGATCCTGCTGTGCGGCC
TGCTGCTGAACCCGCAGGCGACGGTGGCGTCCATGGGCATACTGATCCAGACCACGTCGCTCATATACATCTTCCCTTCGTCGCTCAGCTTCGGCGTGTC
CACCCGCGTGAGCAACGAGCTAGGCGCGGGGCAGCCCGAGGAGGCGAGCCGCGCAGCCACGGTGGGGCTCGTGCTCGGCTTCGGGTTCGGCGCCTTCGCC
TCCGCGTTCGCGTTCCTCGTGCGCAACGTGTGGGCGAGCATGTTCACGGCCGACCCGGCCATCGTCGCGCTCACCGCGTCCGTGCTGCCCATCCTGGGCT
TGTGCGAGCTCGGCAACTGCCCGCAGACGACGGGGTGCGGGGTGCTGCGCGGCAGCGCGCGGCCCAAGGACGCCGCGAGCATCAACCTCCGCTCCTTCTA
CCTCGTCGGGACGCCCGTGGCGCTCGTCATGGCATTCTGGTTCCACTTGGACTTCAGGGGCCTCTGGTTCGGTCTGCTCGCTGCGCAGGCCACCTGCACG
GTGCGCATGCTGCTGGTCATCGGCCGGACGGATTGGGCGGCCGAGGCCAAGCGGTCCAAGCAGCTCACCGGAGCGGGCGCCGCCAACATGGAGAGTGACG
ACAGAGTTGCCGCGGACGAGAAGTCGCGCTTACCCGTCGATACGGACGTGGAGCGATCGAGCGATCACACTGATCGGTGTTGAACTGCTGACAGCAACAG
CGCGAGCCGCATGCGTATTGTAGTAATCTAGCCTCTCTTTTTTTCTTTTTCTTTTTTACCATTTTTATTTCCTCCCTCTTTCCAAATTTCGGCGGGGGAG
GAATCAGATGCTGACAGAGCGACAATTTTGTTCTCGGATGCTAATTAGCAATGTAAAGATTATGCTGATTGTTTATTAGTAGCATAGAGTTGGAGAATAT
GAGATACCAAGGAAAAAGATTAATTTTGACTCTTTTCACAATGGAGGAGCAAACTGTTCACGGCTTCGCTTTCTCTTGCTCCGGGTCGGTGTCTGGTCCA
GGGAGGCCGGCCGCGTGACGACTCGGTCAGCGGCACGGGCCAACCAGTGGTAGCACCGGGTCTCAGCTCTAAAGTCGCGTGGCGCGTGGCTTTGGACAAA
CCGTCGGGACCCGCCATTTTTTAGCCTCGTAGCCGTCGGGCCGTCAAGTTGACACTCGCGGCTTTAACTTCTGGTAGCCGGTACCTTTTCGGATACAACT
GTGCTATGGAAATCGGACTATCGCACGTTCTTGTAACAAAGGGCCGGCTGACTTGTAAAGCACACCTAATTGCTATCGATTAGAATTCTAGACCATGATT
AGCTCTGGTTTTCTTTGCTTTTGGGGTTAGGACCCGCATGCTTGTGTATTGAGAAAATTCTGTAGGATAAGCGTGGAATAGTCCATCCTATAAATTACAA
AATGCAAACCCATGTCTCAAAGAGCTGTAGGATAAGCGTGAAATAGTCCATCCTATAAACTACAAAATGCAAAACCCATGTCTCGAAGAGCCCTGCTCCG
GCCGGCATCGCGGGCAAGCGAGCCCCACGTTGAGGCGTGGTTGGGCTTGAGCGAGCTTCCCGTGCGCGCGGCTCGCGCACAGGCCTGGATCCCTGTGTTC
TGGCTCAGCTCAGCACCCACGCGCGTGCGCGCGACGGATGGCGTTTGGCACCGGCATCGCCGCACCGCGCGTTAAAAAACGACCCGCTCCTCCGCTCTCG
CTCGCTCAGCCCCAACTCGGCCACTCCTTTTTTTTTTTTTGGAAACCTGCCACTCCTTGGAGTTCCTAGAAGATGGCACTGTTTGGAGGCACCAAAAGGC
ATCGTCAAGCTGTCAGGCCTGCTTATATATGCACTGCTAGTACGGAGTACTATAAACTAGTACTCGTAATACCGAACGTTTGGATAAAGTACAGCTCATC
TTCACAAAGATGTTGGAGTTCGGATCGAATGCCCGAGCTGCACAATGCGCTGCATAGATCGGAGACCGACCGATGACTAGATGAGCACCTGTTGTGCCAA
CGGATAACATGGTTATGTGTCTGTTGTATGTGCTCCCCGCCCAATCACACCTGCTGCTGACGTGGAAGGGAATCGTACTCATTTGGAGTCAAAACCGTTG
TTTACCTCCACCGATCGAAGAATCTGAGGTGGAGTGGCAGCCTGGCTTGCTCAATCGACCAATGGGACTGTATACACGCTTGAATGCTTGATCCTTTGAG
AGTCAATGATTGTTCCCGGTCGCTTGGATTGGATCATTCCAATTTAAACAAGTTATGTTCCCTGGTTCTTGGGCGAGCTCGAGAGGTGTCTCCACCGAAG
TAGAAATCGCGTTTACTTTCCTACGCGATCAGCTCACGGCTCATCAGTGATCGCAATACATGCATGATGCACACGTCCCATTGGGCTGAGATCGCATTTT
AATTAGGCCCCCTTTAAACTGTGACCGATAGTATAGGTCGCATGGCAAACCGTTTGAAAGGGCATGTACCTATTAAAGGCTAAGTTCCTATTAAAAAAAG
CTACATATATCCAAATGGATATAGAGGCCGGGTAAAAAAATATTCTTCTAAAAAAAAGATTCAAAACAAATTTTCCAAGAGATTAAAACTCTTGCTTACT
TTCCTATAAAATATCTATAGAATTATCCATTCCATAGGATTTTTAAAGGAAATGATATGATTCAATCATTTGTTTTAAAGGGTTTTGTAGAATTTTTCCT
AT

>LOC_Os01g49120
ATGGCCGCGGCCGCGAGGGAGGAGCAGCCGCTGCTGCTGCGGCGGGAGGAGGGGGAGGAGGAGGGTGAGGAGGTTGGGTGGAGGAGGAGGTGGGGGAGCG
AGGCCGGGAAGCTGGCGTACCTGGCGCTGCCGATGGTGGCGGTGAGCCTGACGAACTACGCGGTGCAGGTGTTCTCCAACATGATGGTCGGCCACCTCCC
CGGCGTCCTCCCGCTCTCCTCCGCCGCCATCGCCACCTCCCTCGCCTCCGTCACCGGCTTCAGCCTCCTCGTCCGTACAACCCCCCAAATTACTCCCCCC
AGCTTTTCATTTTTGATTGCTGCCTTAATTTGCAAACATTACTATTAGTATTATCTTGCTTTCGCTGGCTGCATGTATACTTGCATGTCCTCACTGTTGG
ATTGAGCGATACTGGGAGCCTCTGGGAGAAATGAGTTCGATTATTTGGGCATGCAAGATTTGTGCTTAATTTGTTCTTGGTTAGTTAACTGTTCCAGGAT
GATCTTGAACAAAAAAGAAACCAAGAAAACGGAAGAGATTCACGAGTTTCCTTTTTCCCATTGTTTTTAGCATCGGTCAGTGTCCAGCTTCCCTGGTGCA
GCTTTCTAGCGTGAAAGCCATGTGATTTTCGGAGTATTTTACGGTCGAACACGTGATACTGATCTAGTGGCTTCCTCCTGATTTCCGATTGGTGTAGGGG
CTCAATTGGTCTAAGTATTTACTTATTCCAACTGGTTCGCTAGCGACAGCCACTCTGCAGGAATTGTATATTAGTAGGACTCTAAGATGAGTTATCTTTG
AGGAATAATCGTCCAAAATGTCTGCTGGCCTCAGCTTAAAGTTTGTTGTCTTTCGGGTAGAAATGGTTGTTAGTCCAAGCGTGCTTTGCATTGGATAAGA
GTACAATACTGTGGTACGACCAGGCTACTCGCATGTCATTAGTGTCTCTTCGACTTGTTTAGTCGCTGAGTCACATCATGCAAAGAAGAAACTGATATCG
AGATCCCGTTAAATTGAGTTTACTTTGGTCGGTAAACTAGTCAAGTACAATTATTTTTGTAAGTCATAAAGCAGTGCTGATTGTATTGTGCATCTGAACT
GAAAACTTACTGACGCAGTACAACTCTAGTTTACCCCTCTCTTTGGTTGCGAGAAAAGAAACGATTCTGATTTCACCTGATACAGCTAACATCATTTGTA
AATGCAGATTGGAATGGCAAGTGCACTGGAAACTCTCTGTGGCCAAGCTTATGGGGCAAAACAATACCATACTCTGGGAGTGCACACCTACAGAGCCATA
CTCACTCTTCTGGTGGTGTGCATTCCTCTATCACTTCTATGGGTTTTCATGGGCAAAATCCTGGTACTCATTGGTCAAGATCCTTTGATCTCGCATGGAG
CTGGGAGATACATCGTCTGGCTGATTCCAGGGCTTTTCGCAAACGCGTTGATTCAGCCTATCACGAAGTTCCTTCAGTCCCAGAGCTTGATAATGCCCAT
GCTCGTTGCATCCGTTGCAACCCTGGTGTTCCACATCCCTCTGTGCTGGTTGATGGTGTTTAAGACCGGCTTGGGGTATACTGGAGCTGCCTTGTCGATA
AGCATATCATACTGGTTGAATGTGGCCATGCTTGTGGCTTATATCTTGCTGTCAAGCTCTTGCAAGGAAACACGCACACCTCCAACAATCGAGGCCTTCA
AGGGATTGGATGGGTTCTTACGTCTAGCATTGCCATCTGCGCTTATGATTTGGTAACTAATATATAATCTACTTGGTAATGCCTCAACGTTTTTAAGTTT
CTGTCTTGTTGTCAGCTAATGAAAATTTCCTCTTCTTTCAGTCTTGAGTGGTGGTCATTTGAGCTACTTATTCTTATGTCAGGACTTTTACCCAACCCCG
AGCTACAAACCTCAGTGCTTTCAATTTGGTACGAAATGGTTACCTTTATGTAGTATAATATGCTTATATAAACACTTTTGCCTTATTTTTTTACACATTT
TTTTGGCAGTCTCACAAGTATAACTTTACTTTTTACCATTCCTTATGGGCTTGGAGCTGGTGGAAGGTATGAAATACATGGAAGATGCATTATTTTCACT
CCCTCAGAAAGATTTTCTGTTTGGTAACAGCTTTTGTAAATTCAATGTTTTAATGAATAGCACACGAGTAGCAAACGAACTGGGTGCTGGGAACCCTGAA
GGAGCTCGTTCAGCTGTCTATGTTGTGCTGTCAGTTGCAGTGACAGAGGCACTTATAGTATGTGGAACTCTGTTAGCATCACGGCGACTCCTGGGTCGTG
CATACAGCAGTGAGGAGGAGGTCATCTCTTTCGTCGCGATGATGGTTCCATTGGTTTGCATCACTGTGGTTACTGATGGTCTACAAGGAGTTATGTCAGG
TTACAATTTTCTTTCATCTGAAAATGACTGTCAACACGTTCTAAAACTTATCTTTAATCATTGATCTAATTGGTATCTATAATAACTTCTGATGTTTACA
AATGATGTAATCGCCACTTATTTAATTTGCATACTATTGTCGAGTGATAGGCAATTGCCACCATCGCCCAATCACAAATATGCTATGATACATTTGTTAA
CGGCTAGGTGCATCAGCGTTTACTAATATCTGTTCTTCATCAGGTATTGCTCGAGGTTGTGGATGGCAACATTTGGGCGCGTACGTCAACCTCGGCTCAT
TCTATTTGCTCGGAATTCCAATGGCGATCCTTCTTGGCTTTGTGCTACATATGGGAGCAAAAGGACTTTGGATGGGCATTGTCTGTGGTTCAATATCACA
GATCACCCTTCTATCTGCTATCACATTTTTCACCAACTGGCAAAAGATGGTTTGTTCTTCATCTGAGCCCATCTTCACATACAATTCATACATGAAAACA
AGCAAATGCAGATGAATCATTTCATGACTTGTACTGACATATCTCATAGTTCATTGCCCATTGTATGCAGGCTGAAAATGCTAGGGAGAGAGTGTTCAGT
GAGAAGCCAACGGAGCCCTCCAGGTATCATCTAGTGGAGTAGTTCTACTCCAATTTTTGCTGGGGGCAGTGGGGTAAATCTCATCCCTCGGACGGTTGGA
CTTGCTCGCGAGAGTGACCATGCAGAGAAGGCATCAATAAACCACCCTTTTTTGTGTGTTTCATCACAGCACGAAATGAGCCAATCTTTCCTGAATTGGT
TCATTTTTCACGTGTAGTTTTGCCCACAGGATAGGCAGGGTTGACAGTCGAGGGTTGCATCCCACGGAAAACGTTTGGCTAGGAAAAAAGGGGTCCTTTT
GTGGATAGTAACAGAAATCTCAAGCTGTTTGGTTTTCTATTGTACTACCTCCTTTTTATATTTAGTTAAAGTCACCGTTGATCTGCTTATCCACAGCAAA
CAAAACAAGGATAGACTACATGTTTAGGGCCTGCGCAGCCGGCACAAACAGTGCCCCACTGAGTACGCAGCCGCAGCCGCAGCAGTCGGCGTGCCGAACA
GGCCCTTAATTAATATCAGAAGGTTCAATGAAGCATCACAACGATCTTCTAATCAAGAAAAAAGGACAAATGCACCAACTCTCATACATGTTTCTCTTTG
TTGTACAATGTGCATAGCCATTTCTTCAGTATTTCCACTACATAAAGAAGACTGCAACAGAAAAGCAGAACAATGAACATATTAGACCATACAGGCTACA
GTACTAGATAACCATATGTCGTCGTTTCATCAGTAACTCTGTACGTATGCTGCAA

>LOC_Os06g49310
ATGAGCGGCGGCGGCGGCGAGGTCGAGGCGGCGGCGGAGGCGGCCCCTCTCCTCGTCCCCCACGACCCTCAGCCGGCGGTGGGGGCGGAGGTGCGGAGGC
AGGTGGGGCTCGCGGCGCCGCTGGTGGCGTGTAGCCTTCTGCAGTACAGCTTGCAGGTGGTCTCCGTCATGTTCGCCGGACATCTCGGCGAGCTCTCCCT
CTCCGGCGCCTCCGTCGCCTCCTCCTTCGCCAACGTCACCGGCTTCAGCGTCCTGGTAACACTTAAACCATAATTACATATACTTTAACTTCGGGTTGGT
AAATTCTTTTAGTATGAATAGTTACTCCTTTGTTCGGCAAAAAAATTTGGGAAGTGAAAATCAGTACAAAGTACGGCGCGTTTGCTTTATGGTAGGACAT
CATATCCAAAAATTAGTTCAAGTTCTACAAAAATACAATCCATCCAATGATCTAAAGAGGCCTTGTATATGCTTGTAGTTGTATTGTGCTTATGGAATTA
TGGTGACTGGCATTTCTTTATAAAATGTATGGAATCTCGTTTGTTTTTCTTAAAGAATATGTATGGATTCTCCTTTGTTCTACTATATGATGCCTGATCT
TTTACTTGCAAGAAAATTTCAATGAAAACTGCATATCTGTTTATTCCATGACAAGCTGGGAATGGGAAGCGCGCTGGATACATTCTGTGGACAATCATAT
GGAGCAAAACAATATGATATGCTTGGGACACATGCGCAAAGGGCTATCTTTGTTCTTATGCTTATGGGTGTCCCGCTGGCTTTTGTTTTGGCATTCGCTG
GCCAAATTCTTATCGCTCTTGGTCAAAATCCTGAGATATCATCTGAAGCTGGACTATATGCCGTGTGGTTGATTCCTGGTCTTTTTGCATACGGTTTGCT
TCAGTGCCTTACCAAGTTTCTGCAAACTCAAAACATTGTCCATCCACTGGTAGTTTGTTCTGGGGCCACCTTGGTAATTCACATTTTGCTGTGCTGGGTT
ATGGTTCATTGTTTTGACCTTGGCAACAGAGGTGCAGCTTTGTCAATATCATTATCTTACTGGTTCAATGTGATATTGCTAGCAATATATGTAAAAGTCT
CCGAAGTTGGCAGAAGGAGTTGGCCTGGATGGTCAAGGGAGGCACTTAAGTTAAAGGATGTTAATATGTATCTAAGGCTAGCCATTCCATCTACTTTTAT
GACTTGGTAAGCAGCCTGACATGGAGCAACCCTGTTCAACAATAGATACTCTCTTTTTATGATTTAACAGATAAGTTACATGAAATACCTTGTTCTTTCT
GCATGGAAATAATTATTTGACTTGTGACATAACTCAGCTTGGAGTATTGGGCATTTGAGATGGTGGTTCTCCTTGCAGGCTTTCTACCTAATCCGAAACT
GGAAACTTCGATTTTGTCAATAAGGTGAGCAAACAGAATGTCTGCATTCCTTTCAGTATAGTTTCTAGCAAATGAGTTTAGTTCCAAAGTTGTTCCAAAA
CATAAATAATAGGCTGTACATTTCAAATTCATGGTATTACATGCATTTGCTTTTTAAATTTTCTGTGATAACCATGAAATACACAGCTAGCAACTTAGCA
TGTTCAATGGATTATGCTTTCAGACACTTGATAATGTGAAGTAATGAATGGTTTGTTTCCAGCCTGAATACAATGTGGATGGTTTATACAATTCCAAGTG
GCCTCAGCAGTGCAATAAGGTCAGCAGAGCAGAAATTTGGGATGACTTTTCCTTTCATTTTATGAGATTTGACACCTCAAAGCTTATCTAATTTTGGCCC
ATGGCTCATGTCTCTTTGCAGTATAAGAGTTTCCAACGAACTAGGTGCTAGGAATCCGCAAGCAGCACGCCTATCAGTCTTTGTTTCAGGAATCATGTGC
CTAACCGAAGGCATACTTGTAGCTATCATCACAGTTTTGGTACGGGATATCTGGGGTTACTTGTACAGCAATGAAGAAGAAGTTGTGAAATATGTCGCAG
CAATGATGCCAATTCTTGCTTTATCTGACTTCATGGATGGAATACAATGCACACTATCAGGTTTGGGATAAAACACACATCCAAATATGACAATTCTGCA
TTTATCACGTAGTGCCTACACTCCCTGTTTTTAATCATACATGTAACCAGAATACCAGATTGCATATCTTTTTACATTGTTGCCAATCTTGCAGTTGGCC
GTTTTGCCCCATTACAGTGCCACTTCTAATAATAATAAAGCCCTTGAATTGTTTATATGTTGCATGTCACGGCCTGTTTAAGAGCTTTACTGACGTGCCT
TGTACAATCCAATTAGACTCAGTACCACTACCATTCCAACGCCCAACGATTTCACTATGCAATCTACCAGCAACACCAGCATTAAGAGAGATAGTATAGA
AGTTTTAGTGTGTGATTACGAGAAATTATTCTACTGTAGAAGGATGGTAATGTAAGTATTATGTAGGAGTTTTACTATGCAAGCTACCAGCAATGCTTGT
GTTAAAGAAGGCTGACCATATAAGTACTGTGTAGAGAACTGTGCCTAGCTCGGTTGGTATGGGTTGATTGCTTTCACCCAGCAGACCCAGGTTCGACCCC
TTGACCTGCTCATATTCCACTGGATTAAATGAAGGGATGGAAAAATATGTGGCTTCTCCTATCTTAATACCATTGGAGTGCTAGTTTTTTTTTGTTCTGT
TTTTTTTTTTAAAGAACAAAGAGTGCTAGTTCATATGCCATTTTCTGGGGGGTGATGTAATCTTTTGATATTTTAGACTTGTTATTGTTCATGATATTTC
TACATAATTTAGTTTTTTTTAACCTTGGTCAAATATTTTATGTTGCCTTTATTATATCACATCCATAGTAACCATGATGCCAACAAACCTCAATATTATT
GATCTTAGTCACCATTTGTTTATTTTTTTTATGACTCTTAAGGTGCTGCTAGAGGGTGTGGCTGGCAAAAAGTCTGTTCTGTTATCAACCTGTGCGCTTA
CTATACAATTGGTATCCCTTCAGCTGTTACTTTTGCATTTGTTCTGAAGATCGATGGTAAGGTAAATTTTATTTTTTATATGCAATTCTGGCATGACATT
GTTGTGCAAGTTCTGTCGTAATCCCACTCTGAGTTGGTTTTCTGTGCAGGGACTTTGGTTGGGAATAATATGCGCCATGACAGTGCAAATTTTAGCGCTG
GTTGTCATGCTGCTTCGTACAAGCTGGAATGAAGAGGTACACCCTTAAACTTATAACCTTTACAGTCAAAGAATTGATGCTTATTTTTTCCCTTTTTTAA
AAAAAAAAATCGAAGGCACAAGATCTCCCTCTAGCCCAGTAGGAACTAGGAACAGAAGGACATGCACTGTTCCAGTAGTATGAAAAATTGAGATTGGGCA
GTAGCTACGTTCAGTGGCAAAGCCAGGATTTAGAGATGGGGGGTGCCATCTACGAGACATGGTAATTCACTTAAGGTTCAATGAACAGTGATTTTGTAGT
GTTGATGCATGATCGGTAACTCGATATCATACATGTTACAGCGATTAGCTACAAGAGAGAACAAGAACCCATATATCATGATTCGCCAATTTAAAATTCA
GTAATATTTTTAATATATGGATGATTGAACAGTTTGTTCCATTAATTGGAGTCTTGCAATCACTTCTAAAATGATAAATCAGTTAGCTAAGTCATTTCAT
AAGTCAGTTGTCTTATATCCTATATAGTTAGTCTCATCTGTAACTAATGATATAATTAATAGCTAGATTATAAGTGCTAATCATCCTTGGGAGAAGAGAG
GGGAGGGGAGGTCACATAGGGGTTAGGGGGGTGTTGGCCCTCCCTGGCCCCTACGGTGGCTTCGCCACTGGCTACATTGACCTCCACAAAATTGCTGAAG
CAGCACAGGACTTTACACCTGGTGAATGCTTCTCAGTGCCTCAGTGGGGATTGGGGAAGGGGATGCATAACTGATATCTATGAATTGCTGGTTTTCTGCT
TTGTCACAAGAAACTAACTTGCAATTATTCTTTCCTCTGAAATTAATTTGCATGGAGAAATGCATATCAATCGTTTCCTTCTAACTGGTTTGGTATGACA
TGGAAGTCTGGTTTGATTGAGTCTGCGTGGCATACCTGTTGAGCCTTACCTCACCAGTCCTTCCTGCTGTGCTGAGATGACATGATATGCTAGCAGTCTT
TGTCTTACTATGTTGTCTATAACTAACTTGTCCTTGATGCGTTTACTTTTGTTTTCTTTATAGGCTGAAAAGGCCCGGGCTAGAGTTCAGGGTTCAGATG
GAAGAATCACATTGGCCTGAACATGGATTTCACCAGTTTTGAGTCATGATTATACCACCACAAAAGCAGTTATTGATACCATAGTACTATATATAGAGTA
ATTGATACTGTTGATTATTTGAAACTTGTTTGCTGTACATTCAATAATTGTAACTGATTGGGCATGTGACTTCTTTTCTTTTGTATAGTTGATATGGTGT
GCTGTGAATGAAATTCTGCATAGTTCGCCCTGCAACACAGGATAAAGGTAACTCCTAACCATCTTTTCCAACACAATTCTATTTCCGTGTTTGAAAAGCT
TTTTCGAACATTTTTCTACAATTAGTGCCCAAGTGGAATTATTGGAGTAGATGAAACTAAACCATCAGAAACTGAAATTGAAGTCACCAAAGCATAACTA
GGGCAGGGTACTGCAAATTTATTTTTATTTCCCCCTCCATACCAGATCAGATTGCTATTGTTAATCTTTTGAAGACAAAGAGGAGTAATCATTAAATTAC
TATTATGAGACACTGGCCTACCTAATTCGATGTTCTTTTCCTGAGGAAGGTACCAAGCTAGTCTAGCTTCGATCTGAGAGTCGACGAGTACCATATTACA
TTCCTACATGCTTTAGTTGTTGCTACTCCTCTCTCAGTTATAGTAGATGTATAATGCGAAAAAGAAACAAAGTTCAGGAATTTCCTCCTTTTAATGCAAA
GACATGGAAAGCTTTTGTGCATTCCTAAAAACAAGGTTCATGAAGAAAATACAGCATAAACCACACCGTTATAATTTGTCAACATCCTTGAAAATTAAGG
CACGCCCTCTTATGTTAAAACAAACAGTTCTGGTTTTACAACTCATGGATAATAATAACCCACCCGTTCTTCCCTATGTCTCCTGGTAGATGGCACAGCA
CAAAAAAGTCTGCAGAGATTCTGGAACTTCCTCTCTGGTCTTCCCATTCAAAAATTGTTCTTTAAAACACATGCTTTTACGTTAGCTGGTGCTGTAGTGG
TGTTTCTATAGGCACAATGGTACTTAGATCATCATCCTGGGTCTTGGTCTTAGTTTATGATTTATCACTGTTCTTGCTTATTCTCTATCGCCTCTGTCTT
CATTTTTCTTTGGAGTACTATATACATATATATATATATATATAGCTGCTCTAATATGATATTTCGTGGTTAAAATTCCTGGCTCCATCTTGTTTTTCAC
TCACTTTCCGCCACTCAGCATCCTCAGATGTTATCATTTATCATACATGTGTCCCTGTATTGTTGGACCAGAAGTCTTCGGCACGTAAAGCTTTAGATAA
AGCAGCACCTGACCTGAGTCAGAGCTTCTGGACGCATATCATAATTGCTTCCCTGCTTGGCTAGCTTAATATACAAGGCCAATTAAGAATGCATTTATCA
GAAGAACGTGCACAAACCACCCTTATTGATGGCATCCAAAAGCTACATTTCCTCTGCCAATTAGGTCTGTGAGGTCAAAGGTCTGATGAACCTGGCAAAA
GCAGAGACAGATTTCTGACCACAGAACCTTCATCTCAGTGCAGAATTTTCAAAGACTGCATTTCTATTGTACAGTAACATTTCCCTGGAAAGACTCCTTT
ACATATGATCAGAGACAAATGAGGCTTTTGCAAATGTAAAACAATGAAGTTCCACCTTTGAAAGTTGAAACCCACTAGAAAGGAGACAGATAAAGCATTA
TCTATGTTGAGCATATGTTTGGAGTACTAAGGAGGAACTTAGCATCTGTTGAGGAATTTAGCATCTGTTGTTGTTAGAGAAGAAAATAATGAGAAAACCT
GTGATCAAAGGGATTCGAACTCAGGCAAGCATGCTGCTCCCTGTCAGCCGAGCTCTCCCTGCCAACCAAGCTAGGTGCCGTTCTCTTCTACATAAGTAGT
AGACGAAACTCAGCTGGTTTTAACTGCATAGACAAGCATTTTGCTGTCCTTCTGTCAGTAACCATGAAATGCAACACACGGTCACCCTTGAGCTGGTGAG
ACACAGCTATCAGCCACAAAGCAGATAGTACTTTGCTTACAGGAGATGATTCTGGAGTGCTTTCTTTCTGGTTTCGGCAGCTCAATGATCCCACCGTGAA
AGGCGAGGAAGCAACAGAAATTTGGTAGCTCCTCCAAAGTGGAGATTATCGTGGAAGCTGAGCTGTTTCCAAATCCCAATACTACACCTACTAATCGTCT
CTTATCTGAAAGATACCACTGATCATTTCTGAATAACGAAAAAAATGAGAATGTGTAAATAGGCAAAGTTCTATGATTAAGGCCACGATTGTCGGTTATT
TGGGCGTTTTCCACATATGATTGATGGCATCTAATGATCACATTTCTACTGATTATATCTCTGGGTCGGTTCAGTAATGAGGAAATGAGAGGGAAACGGC
TCCTTCAAGTTGTTTTACTGTCTTGTCGTGCAGTCTTTTTCTTGTGGGAAACAGTTCAACAACCACTGCAGCTTGTTGGGTACCTGGGTTCATGGATTCT
TTTAAGACCTTTTCTGTGGTGGTCTTGTTTGGCAGTGCTTACCTTAAAGCTCTTGCAAACTGGCTTCTCAGATGAACTCTGAATATTTCGTTGTCTGTAC
AGGTAGTGTTTCAGTTTACCCTATGAGCTACAACTAACGACATAATGTCAGTGGGTGCTTAAAGAGACTAGTCTCTAGGTACTTTTAAGGTAATGTCAGA
CTTCCGACTGAATGCATATCTGAAAACTATGTTCTTGATTGAGAACAAGGGGGGCATGGTTAACCATTTCTTTTTTGTTTCAGAAAGGCCAGATTGGTAT
AGCTGAAATTTGTTTTTTTGCTCATTCTTTTCTCGATATAAGTTGAACATTGCCTTGTTTTACAAAATTGCTCGGACTATTCAGATTTACATACTATTGA
TCGTCATCTCATATTATTGATCATCACCATTTGCTTGGCAGGTTGTCAGAATTAAAGACTGCCAAGATCTTGGAAGAACACTATTGGTGGTGGCAAAAGT
GAATTGTTCATCACTCCCCACAAACAAATAATTAGCATTTTTCATGTTGACATTTTATCGACAACAACCAATTTACAAAGTGTGCAAGTGTAAATTAACC
TTTGGACACTTGTCTATGACACGATCTTACTCGTCTCCTCCTTTTTATCAAAAAACAATGAAAGAAATGAATCTCACCACAAGAAGAAGAAGGAGAAAAA
AAGCGAATCAAAAACAGAAGAGCTCTCCTATCTACCATCAGCATCATCAAGATCCCCAGCCATGGTGTCAGGGCTCTGGCAAGAAGTCGCGCGCCCGTTC
CAGCGTGTTGGTGAGCTTGGTGAGGTTGAGCTCCACATTCTGCTTGTCCAGGTACACCGTCTTGATGGCGTCCCAGCCTTTCTTGTGCACATCGTATGGA
TGCTGGATGTAGAAATGGTCTCTCGGGTAGAGCTCTCTCAGCGAGCTCTCGTCGAAGGAGACATTGTACTCCATGTAGTTGACATCCATGTCCTTGGCTG
GATCCTTGAAGGTGACACGGGTGAGCCATTCGAGCCCCCCGAATGGCACCACCTGGATGAGCACGGCGCGGCTGGGGAGGAACACCATGTTGGTGAGGCC
GGCGCCATGGACGCCCATCATCACGTCGGCGGAGTTGACGAGGCGCGCGAAGTTGGGCATGTCGGTGTGGTTGTCCGGCTCGGCGATGCGCACGTCGAAC
CTGGCGAGCGCGGCGGCGTGCGCCATGGCGCGCTCGTTGAGGAAGCGGCGCGAGCTCTTGCGGGAGATGATGAGGAGGCGCGGCTTGTCGCGCCGCGGCG
C

>LOC_Os01g56050
ATGGCGCCGCCGGCGGGGACGGAAGCGGCTGGCGCTGGCCACCGCAAGAACTGGCGGGGCGAGTCCGGGAACCTGTGGCGCATCGCCGGGCCGGTGATTC
TGACGGAGATCTTCCAGTTCCTCATCGGGTTCGTCACCGCGGCCTTCGTCGGCCACATCGGCAAGGTCGAGCTCGCCGCCGTCTCCGTCGTCAACGGCGT
CGTCGAGGGCCTCGCCTTCGGCCTCCTGGTAAAAAATCACGCCAGGACGGTCAGTATTGATGTGATCGATCATCGCTAGGCATTTTGTTCATGGCGCCTG
TCGCGCTCGTTTTGATCAGCTTGGCATGGGGAGCGCGCTGGAGACGCTGTGCGGGCAGGCGGTGGGGGCCGGGCAGCCGCGGATGCTGGGCGTCTACCTG
CAGCGGTCGTGGGTCATCTGCCTCGCCACGTCGCTCGCGCTGCTCCCGCTCTACCTCCTCGCGTCCCCGGCCCTGCGCCTGCTCCGGCAGTCGGCGGCCA
TCTCGTCGGTGGCCGGCCGGTACGCGCGGTGGTGCGCGCCGCAGCTGTTCGCGTACGCCGTCAACTTCCCCATGCAGAAGTTCTACCAGGCGCAGAGCCG
GGTGTGGGCCGTGACGGCCATCTCCGCCGCCGCGCTCGCCGCGCACGCGCTGCTCAACTGGCTCGTCGTCGCCAGGCTCGGCCACGGCGTCGTCGGCGCG
GCGCTCGTCGGCGACGTGTCCTGGTGGCTGCTCAACGCGGCGCAGTTCGCGTACCTCGTCGGCGGGTCGTTCCCGGAGGCCTGGAGCGGCTTCTCGCGGA
AAGCATTCACCAGCCTCGGCGGCTTCGTCAAGCTCTCCCTCTCATCCGCCGTTATGCTGTGGTTCGTAGCATTGTACATGCAGTTCAAGTTCCATTTCAC
GGTGAAAATTAGCAAAATATTTTTTTCATGGATGAATTGGTGCCTGCAGCTTGGAGATGTGGTATTACACAGCAGTGCTGATTCTGGTGGGTTGCCTGAA
GAACCCAGAGATTCAAGTTGGTGCGATTTCAATATGGTTAGTACATCAATTAGCAATGTTCTGATATTTTTATACCTGGCAACGATTGAACATTAAGTTT
AAACGATTCAACTTACTCTGTCGTAAACAGCATGAACTATCAGCTCTGGACACTGATGGTTGCAGTTGGCTTTAACGCTGCAGTGAGGTAACGCACTTAT
CCTATGCGTTGCTTCCACTCAACTCACTGGTAATTTTCTGAGCTCACACACATGCTTTGCCTGTCACATTTTTTCTGTCAGTGTTCGCGTGGCAAACGAA
CTCGGCGCGAACCACCCGAAAGCAGCCAAATTCTCGGTCATCGTCGCCGTGGTCACGTCGGCCGCCGTCGGGCTAGTTTTCACTCTGGTCGCTCTCGTGG
CGAGGAAGCAGCTGCCGAGGCTTTTCACGGACGACGACGTGCTCGTCAGGGAGACTGCAAAACTGGGCTATCTTCTTGCAGCCACCATATTCCTCAACAG
CATCCAGCCGGTGCTATCAGGTACAGAACCATTCTATAATCAAGTGAAATATATGCTCAAATTGCTTCAGGATTTGACACTTGTTGATGCAACTATGTTG
TGCCATTGGTAAATGGCACAAATTGCAGGGGTGGCGATTGGGGCAGGGTGGCAGTCATCGGTTGCCTTCGTAAACATTGGCTGCTACTATCTCGTTGGTC
TGCCTATTGCAGCCGTTTTTGGCTTCAGGCTGAGCCTTAATGCAACAGTAAGACAGACAAAGCCGGCGGTCTAAACTTTTATTTTTCAGTGATGATTTTC
TTGCAGGGAGATGTGGTAACCGTTGTGTACTAACCAATGCAGGGGATTTGGGTGGGGATGCTGATCGGAACAATCCTGCAGACTGTTATTCTGCTTGTCA
TCCTCTACAGAACCAAATGGCAGAAAGAGGTACAGTGAGCTCGCTTCATCAAAGGACTAGTCGAAGCTGATCGTCTCGGCTTAGTTTCAATTTTTTTTTC
AAATGTTTTTGGACGGCAGGCCATGCTAGCAGAGGAGCGGATAAAGGTGTGGGGAGGGGGTGTTGAGCTGCCAACCATTCAAGAAGCAAGTTGA

>LOC_Os03g62270
ATGGCCATCCCGCTGCAGGGGAAGGCGCAGCAGCAGCAAGGGGAGGGCGGCAAGGGCGACGGCGCGGTGGATGACGACGGGGACGACCAGCCGTCGGTGG
CGTCGGAGCTGCGTGAGCTGTGGGGGATGGCGGCGCCGATCACGGCGCTCAACTGCGTCGTCTACCTGCGCGCGATGGTGTCCGTGCTCTGCCTCGGCCG
CCTCGGCCCGCTCGACCTCGCCGGCGGCGCGCTCGCCATCGGCCTCACCAACATCACCGGCCACAGCGTCCTCTTCGGCCTCGCCTCCGGCCTCGAGCCG
CTCTGCGCCCAGGCGTTCGGCTCCAAGAACTACGACCTCCTCACGCTCTCGCTCCAGCGCGCCGTCCTGCTGCTCACCCTCGCCGCGCTGCCCATCGCGC
TGCTCTGGCTTCACGTCGGCCCCATCCTCGTCGCGCTCGGCCAGGACCCCACCATCTCCGCCTCCGCCGCCGCGTACGCCGCCTACGCGCTCCCGGACCT
CGCCGCCAGCGCCGTGCTCCAGCCGCTGCGCGTCTACCTCCGCTCGCAGGGGATCACCAAGCCCATGGCCGCCTGCTCCGCCATCGCCGTCGCGCTCCAC
GTCCCGCTCAACGTGCTCCTCGTGTTCGGCCTCGGCTTCGGCGTGCGCGGCGTCGCGGCCGCGCAGGCGCTCACCAACACCAACATGGTCCTCTTCCTCC
TCGCCTACATCCGCTGGTCGCGCGCCTGCGACGCCACGTGGAAGGGCTGGGCGCGCCCCGCCGCCGTGGCGAGCGGCCTCGCCGGCCTCGTCCGCCTCGC
CGTGCCCAGCTGCGTCGGCGTCTGCCTCGAGTGGTGGTGGTACGAGGTGGTCACCGTGCTCGCCGGGTACCTGCCGGACCCCGCCGCCGCGGTCGGCGCC
GCCGGCGTGCTCATCCAGACCACGAGCCTCATGTACACCGTGCCCATGGCGCTCGCCGCCTGTGTCTCTACTCGGGTACGCCTCTCATCACTCACCAACT
TAATTTGCACTAATCACTCATATCAGTCACTGCATCCCAACGGGAAAAAAATAAAGGTATTGCATCAAGATTCGTGAAAACGAAACTAAAATCCTCTAGC
TACAATAGCAGATTATTAGGTCAGCTGCAGCACGAACTCTAAAAGACAATGTGTGTATAACAGTGAAACCATATACTAATAATATAGTAAGCAACCATTG
TATGAATTAACTATTAGATGGCTATAGGTGAATTGGAGTTAGTAGTTGGCTATACTAACCTTGCTCTAAAAAGCCACAACCATGGTCAGCTTGCCAACAT
CTTTACACACGAATATTTGGCACATTGCCACTTTTATTTTGATTCGTGCCAATCCGAATGTCAACAGCTCAGGCTGAGATTTTGCTTTGAGTTCACATCG
CCGGAGTTAATTCGTCAACGGGTAGGGTTGTTATACTTTCGAGAAAATTCAGTGAGCGAGTTTGTTATGAGCTAGTGCTGGGCAACATCATCATATAGTA
CTAGGCATATAGCATAATTTGCGCCGAGCTAGATGTTTTTAATCCTCCTTCTTGTTTGCTGGTGTCACTGTTATCTGAACTTATAGAATAGCTCAAGTTC
AGATACAAACAAGCGAAACGACTGAATCTATCAAGATAGATATATATATCTTCGTGAACAGATTTGTGTCCCAATCTTGGCACAAGAAGATAAGTGCAAC
CTTAGCACAACAAGTTTATCCTAATTGCTTCCTGCCACACACTCGTCAATCGCGAAATCATGTGGCTAAGTGTGTGTTGATGAGCTAGATACTCCTAAGA
CTGAATTTTCGATGTATAGTAGTAACAGATACCAACATTGTAGCAACAGATTCATCTCTCTTTTTTTTTATAGCATGGATATATAACCAAATCTTGAACA
TGTTCATCATCTTCCCTACACACATCAATCAACGGGCAAAGCAAGCGAGAGAAGCGACAAAATTCTGAATTTTTGCTGATTTTGTACAGAATCACCCCCT
TCTTTTAAAGGCTGGTTGCCGGATACCATTTCTATCAGAGAATCGATTTTAGTAGCACTATTTACTGCATGCGAAACGGGACAAAGCTTGTGGGTTTTTT
TTTTTGGTTTGTTTCTTCCTCTGGCCATTGGTGGTTGGTCTTGTCATTGCTCGTGCATGTCAGCACAGTGCACACGAACAGTGCTTCCTCTGGGTGCCAG
TGAAGCTCACAGCTGCACTGTAGGTGTTCGGAGAAAAGACAGAATTTGCACACCGCGATGTCGCTGTTCATCCACTGTTTGTGAATTGTCAATTTGTCAT
GCGTTGTACAGTGCAGAATTGAATCAGGAGTTGCAATGTTGATCTGGTTTACTTCCCAACTTTTTCTTCAAACTTTCAACTTTTTTATCACATCGAAACT
TTCCTACACGCATAAACTTTCAACTTTTATCGTTCTAATTTCAATTAAACTTTCAATTTTGTTTGATTGGTGATGATGCAGGTGGGGAATGAACTGGGGG
GAGGGAAGCCGAGGAGGGCGAGGATGGCGGCGATGGTGGCGCTGGGGTGCGCGGTGGTGATCGGGGTGGTGCACGTGGCGTGGACGGCGGCGTTCAGCCG
GGAGTGGGTGGAGCTGTTCACGCGGGAGGCGGCGGTGGTGAGGCTGGCGGCGGCGGCGATGCCCATCCTGGGGCTGTGCGAGCTGGGCAACTGCCCGCAG
ACCACGGGCTGCGGCGTGCTGCGCGGCACGGCGAGGCCGGCCGTCGGCGCGCGCATCAACCTGCTCTCCTTCTACCTCGTCGGCACCCCCGTCGCCGTCA
CCCTGGCGTTCGGCGCCCGCGTCGGCTTCGGCGGCCTCTGGTACGGCCTCCTCTCCGCGCAGGCCGCCTGCGTCGCGCTGGTCCTCCTCGCCGTCGTGTG
GCGCACCGACTGGCACCTCGAGGCCCTCCGCGCCAAGAAGCTCACCGGCCTCGAGATGATCGCCGCCGCCGCCGAAGGCGACGACGACGAGTGCAAGCGC
CTCATCGCGCCGCTGCCGCCGCCCGATGGTCACGATGTCGCCGTCGACGTCGTGTAGGACGACGTCGTTTACGATCGTGCACGTACGCTTTTGGTTTTGG
GTACACGGCGACGCATGGCGCGGACACATGCATCGATCGATCGTTGATCGTACGGACCGAATTGGCCTAGCTATATGCTGCTGATCATACGCTACGCGCT
GCAAGTTGGGGCGTCAGTGGCTGAAGCTGCGTGCGTGCGTGGTTGGAAAATGACAGGGGCTGAATTAGATTAAGTGGGCTAGCAATATCAGGATCAACAA
GCTATATATAGCTACAAGCACTGGTGAGGTGGGTTTGTTTTGTGTGTACATGTGCGTGTTTGTGTGAGTGTTGACAAGTTGAGATCGATGGCGATGGAAC
ATGCAACGTGTACTGCTAGATGATCAGGAGCTAGCTAGGCCTGCCTGAATGATGATCATGGAGTATGATATTGCATGAAA

>LOC_Os03g64150
ATGACGCCTCCACCGCCGTCGCCGCCGCACGAGAGGAAAACGTGGGCGGAGTCGGTGGCCAGCGAGTTTCGGGCGCAGCGCGGCATCGCGTTCCCTCTCA
TCGCCATGAACCTCACCTGGTTCGCCAAGCTGGCCGTCACCACCGCCTTCCTCGGCCGCCTCGGCGACCTCCAGCTCGCCGCCGGCACCCTCGGCTTCAG
CTTCGCCAATGTCACCGGCTTCGCCGTCCTCACCGGCCTCTGCGCCGCCATGGACCCCATCTGCGGGCAGGCGCACGGCGCCAGCAACGGGAAGCTCCTC
CGCAAGACGCTGGTGATGGCCACCATCCTGCTGCTGGGCGCGTCCATCCCCATCGCCTTCCTGTGGCTGCACGTGGACGCCGTCCTCCTCCGGTTCGGAC
AGCAGGCGGACATGAGCAGCAACGCACGCAGCTACGTGGTGTGCCTCCTCCCGGACCTCGCCGTCACCTCCTTCGTCAACCCGCTCAAGTCGTACCTGAG
CGCGCAGGGGGTGACGCTCCCCACGCTGTTCGCCTCCGCCCTGGCCCTGGCGCTCCACGTCCCCCTCACCATGTGGATGGCCAGGACCAGGGGCATCCAG
GGCGTCGCCACCGCCGTGTGGGTCAGCGACCTGGCCGTGGCCGTCATGCTCGCCGGCTACGTGCTCGTCTCGGAGCGACGACGGAAGGCGGGAGGGGGCG
GCGGATGGGTGGAGCAGACGAGGGGTGAGTGGGTCCGGCTCCTCCGGCTGGCCGTTCCCAGCTGCCTCAACACCTGCCTGGAGTGGTGGTGCTACGAGAT
ACTGGTGCTCCTGACGGGACGCCTCCCGGACGCCCGGCGCACGGTGGCGGTGATGGCCGTGACGCTCAACTTCGACTACCTGCTGTTCGCGGGGATGCTG
TCCCTGTCGGTGAGCGCGTCGGTGCGCGTGTCGAACGAGCTGGGCGCGGGGGAGGCGTGGGCGGCGAGGCGCGCGGGCATGGTGTCGATCGTGGGCGGCG
CGGTGGGCGGGGTGGGCGGCGGGGTGGCGATGGTGGCGGCGCGGCGGGCGTGGGGGAGCATATACAGCTCAGACGCCGGGGTGCGGGAGGGGGTGGGGAG
GGCGATGGAGGTGATGGCGGTGCTGGAGGTGGTGAACTTCCCGCTGAACGTGTGCGGGGGGATAGTGCGAGGGACGGCGAGGCCGGCGGTGGGGATGTAC
GCCGTGGTGGCCGGCTTCTACGTGCTGGCGCTGCCGCTCGGGGTCGCGCTCGCCTTCAAGGCCAGACTTGGGATCCAGGGCCTCCTCCTGGGCTTCCTGG
TGGGCGCCGCGGCCAGCTTGGCGGTGCTCCTCACCTTCATCGCGCGCATGGATTGGCCCGCCGAGGCCCAAAAGGCGCGGACTAGAACCACAGCAACCGT
GGCCCAATTCCACCAACACGACGAGGTCGTCCAGCCTTGATTCATAAACCATGCATCCGATAGGGTAATTAGTTTCTGCATCCCGTTTGGGAATTACTCC
TTACTTTGGGGGATTACTTGCTTGCATGAACAACAACTGCAACT

>LOC_Os09g37610
ATGGAGCTCGCTGGCGGCGGGACGGGGGTCGTGCGGCAGCGCGCCGAGCCGCTGGGTGCTGGCCTCCTACTACGCGGCGGCGGGCGGAGTGTGGGGGGAG
GAGGGATCGGCTGCGCCCGTCGCGCCACCCTGCGGGGGCTCGCGCTGTCTCCCCTCGCGAGACGGGCGGTCTCGGCCGCGGGTGGGCACTTCCTCCCCAG
GCGCGCCGTTCGCGCGGCGGCCGCCGCCGGCGATGGGGGATTCTACGGCGAGGAGGATGCCGCCAGCGACCAGCCGTTTCCGGCGCGCGCGTCTCCCTCC
GATGACGCGAACGATTCTACCGCGGTGCGGTAAGTCGTAAACTCTGTGCTTGTTGTGATAAAAATGTTTTTCGAGTATTCGATGATTTCACTTTTGCCTA
TGGAGACTGTTTGGGGTGATGCGTGTTCAGTGTGTTCGTTGCGCTCTCAGCAGTTTAGGTGGGGATCATCCTGGAGAAATCAAGAAGGAGCTATTGAATC
TGGCTTTACCGGCCATAGTTGGACAAGCAATCGATCCTGTGGCGCAGCTGTTAGAGACTGCATATATTGGTCGTTTAGGTAAATTTTCTCATCTTAAATA
TGAGTGACAGCAGTGTAGTGTCTGAGAAAACGAATTCAGTTCTGTGATTCCTTACAAATTGTTATGGTGTTATTTTTCTGAAACTTTGATAGGTCCTGTA
GAGCTTGCCTCAGCTGCCGTGGGTGTGTCAGTCTTCAATATTATATCAAAACTGTTTAACATCCCACTCTTAAGCATCACAACCTCATTTGTGGCTGAAG
ATGTTGCAAGACATGATTCCGATCAGTTTACTTCAGGTACTTGATGCTTACTTACTCTTATTTGCTGAAGAAATACATTGATTTAAGAATTGGGAGCTAA
ATTTCTCTGATGATGCACAGAAGGGAACATGTCTAGTGAGAGTGGAGGAAGGAAGAGACTCCCCTCCATTTCTTCAGCTATACTTTTGGCTGCTGCAATT
GGTGTCATTGAGGCCTCAGCTTTGATTCTGGGGTCTGAAATACTCCTCAGCATTATGGGTGTGTCACATGTATGTTCAAGAATCTCATACCAATGCATTG
ATGCTATCCTATATGGATGCTAAACTTTAGCATATCCTTCACACTTTCGGTAGAGACTCTATTTTACTAAACCCTTGATGCAGTACTCTCCATTTATTTC
TTCGGCAGGCGTCAACCATGCATAGTCCTGCAAAGTTGTTTCTTTCTTTAAGGGCACTTGGTGCTCCTGCCGTAGTGGTTTCATTGGCTATTCAAGGTAT
CTTTCGTGGATTGAAAGACACAAAGACACCTCTACTTTACAGTGGTAAGACTTATCACCTGCTAAATTCAATGATTTCCTATCACTTCTAGACTGTCGAT
TAGAATTTCAAAAGTAAATATACTGGATGGAGATATTATCCCATTGTCAGTACATCATAAAAGTTTATGATCATTAATTTTCTCTCTTAGTGACATTTGT
TCTGAGTCTTCTGACAACTGAACAAAACATATATAGTCACTTACGGATCAATGCTGAATCTTCAGGCTTGGGCAACATCTCAGCTGTGCTTCTACTTCCC
TTTCTCGTGTATTCGCTGAACCTTGGATTAAATGGAGCAGCTCTCGCAACTATTGCTTCACAGTATGTATTGCATTTAAATATATTCAAACAATTTCATC
CAGACGTGCCACAATTTCAGGAACACACAAACTGTTTTATAGTTTAAAATTGATACAATTGTCAAATTGGTTAAAATAAACAGATGAGACAAGCTAAAAT
ATATGTCTGTTACTGTTTCTAATAGGTTTTTTCTTTTCTGGGGTCCCAATTGTTTATCGCTTAAAGTAAGAGGGAATAGACTGTTTGAGTTTTCCATCAA
TGTGCTAACTAATCCTGTTTTAGTTTGTTTGCTTAAGAAATGTGCACCCCTTCCATCTTATTTATTTTTTTCTAGAATTTTTCCTACATATCGTTGATGT
ATTATTTGTTTGCTGCCTTTTGTTATCGAAATGTCTAGGTATCTTGGTATGTTTCTGCTCCTTTGGTCTTTAAGCAAAAGAGCAGTTCTACTGCCTCCAA
AAATTGAAGACCTTGATTTCGTTGGGTACATAAAATCTGGTGAGTGGTATGTCCATATGTGGTTATTATTTTACTGTTAAGTAACTTTTGATGCTTCCAG
GCTTTTGATGCACATGTTGTATTTTATGAATACTAACTTGCGCTAGCTTTTACTTTGCAACTCTAATATTTATGTACACCTTAGTGACATAACTCTTGCC
TTTGTACAAGTTCTGAATACTTTTCAAACTTTCTAGGTGGCATGCTATTAGGGAGAACTCTTTCAGTTCTTATAACAATGACCCTTGGAACTGCAATGGC
TGCTAGGCAAGGCACAATAGCCATGGCTGCTCATCAAATATGTCTACAGGTTTGGCTGGCGGTATCATTACTTTCGGATGCATTGGCTGTTTCTGCCCAG
GTGCAACTCTCTTTTGTAATGTAATTTTGTATTTCTTTGAAAAGCTTTACATTCACTATGTTTTTTTTTTTTGGCAAACATCGGTGACTTATCTTGCCCA
ATGACCTTATGGGGTTTGAAGTTTTCAACTAAAATATGCAAAACTGTGGGGTGCACTTAAGTCAGTACAGAATTAAGCCTTAACAAACATGCTCTCTCTA
GAATTCCCCTTTTGTGAGAGGCTTGGGATGGTTGAATTTCCTCAATCATTCAACCATCCCATGGTATATGACATTTAAGCATGATCCCAATTTCTCTTGA
ACAGGGCCTTAGTGCATTCAATTTATTTTAGACCTACTTGATTGCAGGCATTGATTGCAAGTTCTTTTGCCAAGCTTGACTATGAAAAGGTCAAGGAGGT
CACATACTATGTCTTGAAGGTAATAAATAACAACCTTTATTAAATTACGCAGGTGTTATCTTCTATTGTTGGATATTATTCATTGAGCATGTATCGAAGC
AACTTACAACTGAACTCTATTTTCCAGATAGGACTGCTTGTTGGTGCAGCTTTAGCCCTTCTTCTGTTTGCCTCTTTTGGTAGAATTGCAGAACTGTTCT
CCAAAGATCCTATGGTTCTACAAATTGTTGGGAGTGGTGTTCTGGTATGTGCCCCTTTTTTTTGTCATACTACAATAAGATCTTCAGCACTGTCAACGTC
ATCTTTACCCGTTCTGTTTTTGTTTTTGAAGTTTGTTAGTGCCAGCCAACCAATTAATGCCCTAGCTTTTATCTTCGATGGACTTCACTTCGGTGTCTCA
GACTTCTCATATTCTGCTTCTTCAATGGTATATACACTTACATAATAAATCTGTAATATTTTGATCTTGCATTAGCTGCAACTATTTAGTTTGCCACTGT
GTCCTTTCCTTTCTGCTGTGATTAATTACTGTCTTTTGTCTACAGATTACTGTTGGGGCAATATCTTCTTTATTTTTGCTATATGCTCCCAAAGTTTTTG
GCCTCCCTGGGGTTTGGGCTGGGCTGGCTCTTTTCATGGGTTTGCGCATGACTGCAGGATTTTTGAGGCAAGTTTTTCTTTCTGACTTCCTCTCGTGATT
TGCTGAACTGTAGGAGACAATTTGAGGTTATCTTTGATATGTATTGTTATCTTTTCTGTACTATAATGGATGGAGTAAATAGCAGAGTTTAACTTCCCCT
GAAAATGCAGCTGTTACAACATTTGCATATAGGTTTTGTTGAGCTCTATTTCAGTCATTTCAAATACAGAATTACTGTGCTGGTTTGTAAATATATTGTT
TGCATATGTTGATTGTCTTCAGAATCGTTCATATGCTTGCAAGCATTTAATGGATGCAAACCTTTCATTGTTGTGGTGCAAACTTTGGCTCCTGCTGATC
ATAACCAGGCTGTTTGATCATGTTGTGACATTTACCTATCTACTTTACAGATTGGGTTCGAGAGCAGGTCCTTGGTGGTTTTTGCACCAGAAAGAGCCAA
CATACAAGTTAGTGAAAATGTATTCTTGGTTGTGATGTTTTATTGATTCGTTTAATAATAAGTAACTAATCATTACCGCTACTTCTATACCAAGAATTGA
ACTAGACGTGAGATGCTGTTAATTTGAAGTTTTGAACCAATCTACATATGGCTCAATTTAAGTCTAAATTGAGTCTCATGCTAGTGCCATCTTCCCATAC
CTGACATATACAGTGATATCATCTGTTGTTAAACAATAAGATATATCTTTCTCACTAGTAAAACAAAGAAGGTACATCTAATTAAAAAAAAGATATCCTT
TTCCAACCTATCATGGATTACGCTTAGCATATTTTCTAGTGCACCATGACAGAAGTACATTTACAAAGAGATTACTAATTAGTTTTAATTTTAGGAGACA
AAGACAACCCTTTAATCTGAATAAGGTTCTTTGGCTGTAACATTACCACATTGGTTTGGCATCTAGTTGTTATCTTTTGGTAGAAAATATAGTGATGATT
GCATCTTTAGGGTATGCACATAGCTGGTAGTATTTTTGCTAATACATTGTTATATGCAGATTACACTCAAGTACATGTTGATGTTGGGCTGCAGGGGATA
AATAGGAAGATAGAGAATGGAAGTGATCAAAGGTGCATTATACTCAACAGACTAGTTCAATATATTTTGTTCTTAGCATTGTGTTGACTTTTGCAAATGT
TTTGGACTTTAGGTAGATTTACATGATATTAACTGAAGTACAAGCATAAATTCACATAAATTGAGAACTAACTCTCTCTCTCTCTCTCTCTCTCTCTCTG
AAAGTAGAAGTGTGTAAAGAACATGGTAGATTCTATTTTATATTGTTATGATAACAACAAACTTGAAAGATATAAAACCTTTCTAATCAATCAGTAGGAT
CCTGGAGGCAGTACTTGTGTTCTTTTCCTATGAATATACTTGTAGGGTAGTCGTCAGTAAAGACTCGCATAATCAGCAGGCCCATATGGCTGGAACCATT
CAGCCAGTACTCCTTTCTTCCTTTTAGGGTTGCATCCAATGTCTTGGCATAAGATATCGTTAAACCAAATGTTAACGGTGCTTATACAGGACCTGCGAAA
GTACTTTCCGTTGTAAAGATCCTTATATTTAGCCCACTCTGCTACACTCTCTTCCATACATCTTATGCTTGGTAATTTGAAGCGACCACCCAGGAAATGC
GTAACCCAATTGGCCATCCTTTCTGAGGCATATATGTTGGTAAGGCTCTCAGAGTATCCAACAATTGCTAACTGAGGAATCCGAGGATGGATGCATTCTC
TGCAAGTTTCAAATATTTTGGTAAATGGGAAATGAACGTACAGGCTTTAACTAGTAAACATTAAAACTTAAACATGATGTATCAAGTTTATTAAATTCTC
ATCATCCCAAATTATGCTAACTACTGGCTTATTGTTATCAAAACCATTGGAATTTCGTAATGATACCTATTAGCTGCTCTGGAGCGTAAAAATTGGTTAA
TAGCTTCAACAGCTGATGGACATTTTCATGCATAATAGCAGTGCACTAATTTTGCGGACATAATGTTATCCCTTGTTCCTGTCTATTCACTGTATTGTTC
TCAAAGTATGCACACTAACCAAAGAAATGTTGAACTTCTACCTGTATAGAGGGACCGCAGTAGCTGATGACCCTGCCACTTTCTCTTTGCACCAGTTTGC
TGTGAAGATGTCTCTAAGTTTCTGATCTCCCCTAAATCCTGTTGCTAGAATTACAATGTCACTCTTTATGTGTTCATTTCCATCTTCCAGGATGATTCCA
TCATTAAAGAAGCTGAACCTCTTGGATTTCTTGAGAATAATGCTGCCTTCATCAACCTTATCATAAAACCCCTCTGGTAGCATTGCAATCAAGCAAGACG
ACATGGCAAAGGAGAAGCTGTAGTCAGGAACCATCCCATGCTTTTGTAAAGGAATGCTTTGCTTGAAGTAAGTTTCAATTACTTTTGAGATTGCCCATCT
CTGAAAAAGCAGATGGAAAGAAATATTTTCAGTTTTGTGGGTTCTCAAGCTTATTAGTCTGAATGAAAGTTGAACTGGTTTCTAAACTCCAATTAAATTG
AAGTGCTAATGTACCAAGGGAGAGAGCGCAGTGGCTAAAACATAATATAGAAATCCTTCACCGGGTTTATGAACT

>LOC_Os12g01580
ATGACGGCGACCTCGCCGCCGATGAGGTCTGTCGCCGCCGCCGCGCTTGTCCTAACCCCCACTCCAACGCTCAACCGTCTCTCCTTTCCCTTCGCCCACC
GTCACTGCCCTAGTACTGCTGCTCCTCGGTGGAGGCCCGCGCGGTGCCGCGGGAAGCCGGCGGTGGAGGACGTGGTACACGACGACGAGGAGGAGACCTG
GCGGCGGGAGGCCAACCCCGAGAGGAAGGATGGAGGAGAGGAGATGCTCGGGCGCGGGTGGTTCATGGTTGATGAGATTGGTATGGAAATCCTCACCATC
GCCTTGCCTGCTGTGCTCGCCCTCGCCGCCGACCCCATCACGGCGCTCATCGACACCGCCTTCGTTGGCCATGTCGGTAAGGACCTTAATTGCTTCCTCA
CTTACTACTTGTAATTGTCCCTTCATTCTATACAAATCTACATTTACCGCACAAGAAAAATTATATCCCCTTTTGGACTGGAGTGGAGAGTGAGCTCCTC
AATTTCTTGCGTCGGTTCTTGACAATGAAATAGGGAAAAATATTCTTTCTATGAAATTACATGCTACGATGACTTCAATTCTGAACTCAGAATATCTGTT
TCCGCTGTCTTATGTTGTGAAGAAACTTATTTCTTACACATTTACATTCTTATTTGCTACAAAAATGTTGATCACGATACTAATTCACTTGGCGGTCTCC
AACTCATTCACCAGGTTCAACTGAACTTGCTGCCGTTGGAGTATCCATTTCTATCTTCAATTTGGTATCCAAGCTGCTCAATGTCCCATTGCTCAACGTC
ACCACATCCTTTGTTGCCGAGCAGCAGGCAGTGGATGCCGATTATAACAGCTCCGTAGAAAAGTAACCAATCTGCACATCTTATTTGCTTTTTAAAATCT
TTCCTTCTTGTTTGCACACTACTGATTAGTGTTTAGTTCTCACATAGGAGAAGAGATTTCCATTTCACAAGAGAAAGCAGGTGAACAAAGGAAGTTTCTT
CCAGCTGTCTCAACATCCTTGGCTCTAGCTGCTGGCATCGGATTGATGGAAACCGTGGCACTGATCCTTGGGTCTGGGACACTACTGGACATCGTCGGTG
TACCTGTCGTACGTAAGCTAATTTATTTCAGTATTCAGTTATCTAGGATTTATCTGTTCTCTGAAACATGGTTGTTGATATCTAAAATCGTGTGTAGAAC
TATCAGCTAGGTGGGTCAAGTGCCACATTTTTTGTCGTGTTTTTATGTATTCATCTTGATGTATATTACTATTACTTCAAAAATGTTTCCAGACCTATTC
TATGTGCTTTATTAGTCAAGTTTTCAGCTGATAATAAGGAATCAAAACAACAGTCCTTGATCAATGTGTGAATATGAAGCCAAACTAGAATTTACATTAA
AATAATAGCATGACACTATAACAATATTTGGACAAAGTTTGTACCGTAAGCATATTACTTATTTATATGGATACCAGCATATTACAGAGCACAAAATATT
TACCTAACGGGCCCTTGAAACTGATCACCCTAAAGGCATTAGCCCATTAATAAAATTTTGGGGGACCAAATTTAGTCTGCAACACCTACTCTCCTTTGGT
TTATTCATTTCAAACATAGTGAGCTTAAGGCTACGTAACCTTGGAATTATTCTAAACAATCTTTATTACAGATCTAGCAAGTTCTTAATACTCTTGCTTC
AACATAAGTTCTCTATACAACCTACACAGGATTCACCGATGCGTATACCAGCTGAGCAATTCCTTACTTTAAGGGCATATGGTGCACCGCCAGTCATAGT
AGCGCTTGCAGCACAAGGTGCTTTTCGTGGATTCATGGATACAAAGACACCGTTGTTTGCTGTGGGTAAGACAATGTATGCAAACTCTTCTGGATGAAAT
AATTGGTTTTAGGGTGCTTTTCAATTCTTCCGTCTTCCATTTGGACTTGCTAGTTGCTTTCAATCTGGTATTTGAATACCAACACTTCTTTTTAGATGAA
ATACCTTCACTACTTGTTTCAGTGCATGTGTAAATTCTCATGATACAATTTGATTGATAGTATTTCTCACATGCATCTTTTAGTTCTTATAACTATGTTT
TTAGTGTTATTTATATGTTCTGTGCTGGCTGTTAAGTTCAAAATAACTTAAATTTCTGAGCATGTGTTCTGAAATTCAGCCTGATGCATATGATCTGCTG
TGGTTATTCAAGTATAGTTACTTATTTTATTGTTACTATGGTTTGTTTCTTGTTTAAGACAATAAATTTATTCGACTCAAATTATAAGAAACTAATACTC
TGGTGCTTACAGTTGCTGGTAACCTAGTGAATGCATTGCTGGATGCTATATTTATTTTTCCACTTGGTCTAGGAGTAAGTGGCGCTGCATTGGCAACAGT
GACTTCTGAGTATGTTGAACTTACTGTGAGACTTTACAACAAATTTACCTTTTCTTTCAATTGTAGTCTCTTCACTTATCTCAATATTTTCTATAAGTTC
TCATAGATCCCTGATCTATTTTTCATAATTATCTGCATGTATTTAGGTATTTGACAGCGTTCATCCTCCTCTGGAAGTTGAATAGCAAAATAGTTCTGTT
CTCATGGAATATTGTTTCTGGAGACATCATCCGCTACCTAAAATCTGGTTGGTCAATATTCCTCATGTTGATTTCCAAAGACTACAAATGGTGGTCTTGC
TTCGTAAGAAAACGTTGATCTAAATGAACAGATGAAACTATTGATAAGCTCCAAGTCCATTTAGTACTTGCTCTATTAAACAAGTTTCATCTTGCTGCAA
TTTATCTCTATTAAACAAAAAAAAAAACACTTTAACATACACCAATACATGATTCTCTAGGTGCGCTGCTAATTGCAAGAACCATAGCAGTAGTCCTGAC
ATTCACTGTGTCGACATCCCTGGCTGCCAGGGAAGGGTCTGTTCCAATGGCTGGCTATGAGATATGTTTGCAAGTGTGGCTAACGATTTCTCTACTCAAT
GATGCACTAGCTCTTGCTGGTCAGGTGTGTACATTTACAGGAACAGACCTTTAGTTTCTAGCCTCTAATTGTGTTCACTTGTAAAGTGTTCATAATATAA
TGCAGGCTCTACTTGCAAGTGAATACGCAAAAGGAAACTATAAGAAAGCCCGTATTGTCTTATACAGAGTTCTGCAGGCAAGGAGACATTATAATATTAT
GTTCTCAAATGATTGACATTTATCCTCTTATTTTCGCTCTTGCTATAAGATCCTCATACTATTTTTTTATGTAGATTGGAGGCGTAACTGGTGCAGCACT
TTCTACAACCTTACTCCTTGGGTTTGGATATTTGTCCATGCTGTTTACAGATGATGCAGCAGTTTTAGACGTTGCCCAAACTGGAGTCTGGGTAATGACT
ATTCTGAGAAGTCAATACTTGATTTACCAAGTGATATGCAATGGTTTTATAGTAATTGGCTGATGGATTTTTGCAGTTTGTCACTGTTTCTCAACCAATA
AATGCTGTTGCGTTTGTGATGGATGGGCTCTACTATGGTGTTTCTGACTTTGCTTTCGTGGCATACTCTACAGTTCAGATTTCTATTCTTATCATGTCCC
ATTGTATAGTTTATCAGTTATAGCTGCAGCATCCTAATCACATTAGTATTTTTCTTGTTTCAGTTATTTGCGGGAGCTATCTCATCAGCAGTACTGCTTG
TGGCCGCTCCTAAGTTTGGTCTTGGTGGCGTCTGGGCTGGCCTTACTCTATTTATGAGTTTGCGAGCAATTGCTGGGTTCTGGAGGTAGTAATGGATGAT
TGCTTAGGATGTAGGCCAATTCTGTTAGAAAGCAAAGTTGTTGACTTGAGTGATTTTGTGGTTTTTCAGGTTAGGGAGCAAAGGTGGACCATGGAAAATA
ATCTGGTCTGAAACTGAGTAAAGAAAAAAGATAGTGATGCATAATTATTAGATTAACATCTTACAGCAAACATGTAAAGGCAACTACACAGGAAAGGCAG
ATAGCTGCTGGTCATAGTTCAGAATAAGATTTTCTTTGGGAGATGACAAATGTATGTAGTGATTTGGTTACAAGAAGTACAGATACAGATACTTGTTGGT
GGCTCTAGATAGATAGCTCTCTCTTTGTTTTGACTGCTATAGGAAGTTGATTCGACTTGTACAGTGCTGTCCTATAGAATGGACAAAGCTGATAGCTGAT
GTACACAGGAACATTCAGAATCATTCATCCATGTAAATAAGTCTTTCTTTGGGAAAAGTGTACTGTTTAGTGAACAATTCTTCTCTCTTTATATATACCT
TTTGGAATG

>LOC_Os03g11734
ATGGCTGGTCTGAAGAAGATGGAGGAGGTCACAGCAGCTGCTGCTGCTGTTGCAGCGAGCAGTACGGCCGAGAAGCGTGCGGCCGCCGTCGTCGTCCCCG
ACGCGGCGCTGACGATGAACGGTGCCGCCGGCGCGGAGGAGAAGACGGCGGCGGCTGCGGCGGCGCCGGAGGATCTGCCGGCGCCAGCCGCATTGTCCGG
CTGGCCGAGGAGGGTGGGGCTCTACCTCTTCGTCATGAACATCAGGTTGGTTCGTCCTCTGCTATTACCATGGCAGTAACAAATCGCTTCCATTTCTCAT
AATCTCTCTTGCACCATGGCTCATTCTTGTGTTGCACCACCACACAGGAGCGTGTTCAAGCTTGACGAGCTCGGATCAGAGGTGTTGCGCATTGCCGTGC
CGGCGTCGCTGGCTCTGGCGGCGGATCCGCTTGCTTCCTTGGTAGACACAGCGTTCATCGGCCGCTTAGGTGAGCATGCGTCACCCTGACATGTATGATT
TCTCTGACGTTGCCATGGCTGCATCTTGTTCACCTGTTTAGTAAGTTCCATCAACACAGTGTTCATACTTAATTTGCTCGGTATAGATAAGTCATACAGA
GGGATTTCTTCCAAATGTCAGTGCTAATTATCAGACAAATCATACAATTGATTTTACAAATATATCGAGCTTGTTGGTACTTTATACTTCATTTCCATTT
TGGTAAGTTTGGCAGTGTAACCAACTTAGTACAGGGATGTCCCTTTCCATTTTTTTAAGAGCGGCAATGTCGTTTTCATTTGTATATATGGGTGGCCAAT
TGAATAAGTGGGTGCCGAACGCCAAATACTTCCAACAAATGTGCTCTCGAATTATTCATTCATGTTTGCTAATGGTGCCTAGCCGATTCTTGTCTTTTGT
CAATATTGACAAGTCAATAAGATCTTACCTGCATGACTCCATGTAGCTGTTACTGATGCCATAATGTTCCATTTTGTTCTTTCTATCCTTTGATCAAGTC
AGATATATGTTTTTTTATATGTATTTATATTGGAGGTTTTATTGTAATTTTCTTATTTATATCCTCCAGTCCAGTTAGATATATATTTTTCTTATATAAG
AGCTTTTAATGTAACGGTATTCTTCTTGTCATATGATGGGTTTCTGTTGACAATACTAGTTTTTATTTGTTTCTTTAAGTATTGCAAAATGTCGTTTCTG
AGTTTTCATTTGCATGCTGAGTTCATCCTTTTTATCTCATTACAATTGGTTGGTCAGGTACATGCTGAGTTCATCCTTTTTGTTTTGTCTTTTACAACAA
ACAGTCCATCTGTTTCCTTTTCGTCAAATATGTCATGGTATCTCTATTTTCTTCTTTCCTATTTTTAATATGCTCCCTTTTCTTTACACAAAATTCATAT
AGTTGTTCACTTTTAGTATGTCTGATAAGCATATTTAGATTGCTTTTGCGTGTTGAAGTTATTTCAAAGGAATAGTTTGGAGGATCAATTTGTTTTCAGA
AAACAAGCAGCTGCTGTTGATCTGAAACTTAATGCCGTGAAATATTTGTACAATTGATTTGGTCAGGTTCGGTGGAGATAGCTGCTGTTGGTGTTTCAAT
TGCCATATTTAACCAAGTATCCAAAGTCTGTATTTACCCCCTTGTTAGCGTTACAACATCATTTGTGGCTGAAGAAGACGCTATCATCAGTAAATGTATA
GAAGAAAACAGCAGCCAAGATCTGGAGAAAGCTTCTCCTGTGGATTCAGAAACCAACAATCTGCCTGTATCTGGTACTGATTTGTCGGAACATTTTTGAG
TTTCAGAATTTTGAATAGCAGTAACTTAGGCCCCGTTCTTTTATCCAACCAGAGTTGGATGAAGATTAAGATTTTCGTTGCACACTTTTCAAACATCTAA
ACGGTGTGTTTCGTGCGAAAACTTTATATATGGAAGTTGCTCTAAAATATCATGCGAATCTATTTTTTAAGTTTGTAATAATTAAAACTCAATCAATCAT
ACGTTAATACCACCTCGTTTTGCATAAAAAACTTAATCTTAATCTTCATCTTCATCTGCAGGAGAAAAGAACACCGCCTTAATTCACCACAAATCTGAAC
TCGCTATTTGTTTATTTTGTCAAACTTTGTTTCCAGGTCCTGATAAGGTAGAATGTGTCAATTCATGTATTCCCACCGAGTGTACAAATCCCTCCGATCA
AGGGTGCAAGAGAAAGTACATACCTTCTGTGACATCAGCAGTAATAGTTGGCTCATTTCTTGGGCTACTTCAGGCTGTCTTCCTGGTCTTTTCAGCAAAA
TTTGTATTGAATATCATGGGTGTCAAGAATGTAAGTACTATTTCCTTTATCTCATTCTTTAAGCTTCAGTTACTCGTGTACTTTGTGTGACTCCTTGATC
CTAACTCATTTTTTGTTTACATCACAACATTTTCAGGATTCACCAATGCTAAGGCCTGCAGTTCGCTACCTAACAATCAGATCACTTGGTGCTCCCGCCG
TATTACTGTCTCTGGCCATGCAGGGTGTTTTCCGTGGTTTCAAAGACACAAAGACACCATTGTATGCCACTGGTAAGAACATCTACTGATCATGTCCTTA
TTTTGGTTGGATATCAACTTTGATTACAGTCAGGAAGAATATTTGAAGTTTAATGTGCCTGACATTGCTAACGTTTCTTGTTTCTTTCAGTGGTTGGAGA
TGCAGCAAACATCATACTAGACCCAATTTTGATGTTTGTTTGTCACATGGGTGTCACTGGCGCAGCAGTTGCCCATGTCATTTCTCAGTAAGTTTCAGTG
TATTACCACCAGTTTCAGCATCATCTACAGCTCCTGCATTTCATTTCATTGATCAATTTCTCCTAACTTTTCTCACTTCTCGTTATTGCAGGTACCTGAT
AACGATGATACTGCTGTGTCGGCTCATCCGGCAAGTTGATGTTATCCCACCTAGCCTTAAATCCCTCAAATTTGGGCGGTTTCTTGGATGCGGTGAGATA
CCATTGGGATACTGAAACTGGATAACATCTCCTTAACTGAACCTTGAGAATGATACTGAAGTCTCTCTTTTTTTTTCAGGGTTCCTGCTGCTTGCAAGGG
TTGTGGCAGTGACTTTCTGCGTCACGCTGGCGTCGTCGTTAGCCGCTCGCCATGGACCTACCATCATGGCGGCCTTCCAGATCTGCTGCCAGCTCTGGCT
CGCCACATCTCTTCTTGCTGATGGACTTGCCGTCGCTGGGCAGGTCAGATTACCATGTCCTAATCTCATATATGTCTAATCTCATATATGTGTTCATAGA
GCAGCTGTTTCAGACTTTCAGCTGTGTTCGGTTGTTCATCGATCTGTAATTTTCCTCATGGTTGCAGGCAGTTCTTGCAAGCGCATTCGCCAAGAATGAT
AAAGGCAAGGTTGTTGTTGCGACATCTCGTGTACTACAGGTCAGTCACAGTTTGATATTTCAGAATCTTGCTCCTGTCACTTCTCCTTTCTACTGCGAGC
AACAGGGATCATGCTAACAGTACTGTTCTCATCACCTTGCAGCTGAGCATTGTTCTTGGCATGGGTCTCACTGTTGTGCTTGGGGTTGGCATGAAGTTTG
GGGCTGGAATTTTCACAAAGGACATCGACGTGATCGATGTCATTCACAAAGGCATTCCTGTAAGAATATCTGTCAAGATGTTCAGAGGGTAGCAACATGT
TTAACTATTTTCCAAGATTCAGACATTGACTGATAGCTTTGTTTTGGGGTTCAGTTTGTCGCTGGCACACAGACGATAAATTCACTAGCCTTCGTGTTCG
ATGGCATCAACTTCGGAGCATCAGACTACACATACTCAGCTTACTCCATGGTAAATCCCTTTCTTCACACATATGAGCTCTGAATATTCCCTGGAACATT
TCATCTCTGAAAATCTTCCTAACAATGAATCAATGCTCTAATGAAAATCTCCAGGTTGGTGTGGCTGCTATCTCCATACCCTGCCTAGTATACCTTTCTG
CTCATAACGGATTCATCGGTATATGGATCGCATTAACGATCTACATGAGCCTGAGGACCATAGCTAGCACTTGGAGGTATATCAGTATAGGATATACTAC
AGCCTTATCCGCTCTTCATTGCAGCCATTTCTTCAGTAGCTCTTAGCTCTTAGCCTTTAGGATTCATCATATACTAGGTTGCTAATTACTTCTGCTCTAT
CTGCAGAATGGGGGCAGCAAGGGGGCCATGGGTGTTCCTCCGGAAGTGATGGGTTTTCAACTTCTCATGGCGATTATTATTAATCCTCAGCGTTTTGCTG
GTAGATAGCCATGCATACTAGTACTAGCTCTCATGTAATTAAAAATAAGTACAGTTCTTAGCGCATGTCGTGGTGTCGAGTTTATTGCTTCGTGAATCGG
GATCGTATCTGACTCATTGTGGGGGAGAGGATACACCGTTCTTTGGTGTTTGTTGTGTGCCGGCGATGGCAATTGTTTCTGTGATATATGATATTGAAGT
ATTATACATTAATTAGTAGTACATTGGATC


>LOC_Os01g69010
ATGGCGAGGAGTTCATCAGCTCCCGAATCCATGGAGGCGGATCACCAGCTGACAGCGACAGTGACAGCTGCTGCTTCCGGCGACATGCCGGTGACCGAGC
AGCAGCAGCAGAAACAGATGGTGGCGGTGGCGGCGCCACCGGCGACCGAGAATGCTGATGCTGCCGGCGGCGGCGGCGGCGATAATGGCGACCACTTGCC
GCCGACGGCGACATCGTTGCTGGGCGGGGCGAGGAGGACGGGGCTGCATCTGTTCGTGCTGAACGCGAGGAGCGCGCTGAGGCTGGACGAGCTCGGCGCG
GAGGTGCTGCGCATCGCCGTGCCGGCGTCGCTGGCGCTGACGGCCGACCCGCTGGCGTCGCTGATCGACACGGCGTTCATCGGCCGGATCGGGTCCGTGG
AGATCGCCGCCGTGGGCGTCGCCATCGCGGTGTTCAACCAGGTCATGAAGGTGTGCATCTACCCGCTCGTCAGCGTCACCACCTCCTTCGTCGCCGAGGA
GGACGCCATCCTCAGCAAGGGCGCCGCCGGAGCCGACGACGACAACGACGACGGCCACGACGCCAAAGGCCACGGTGCCAGTGCCGCCGCCGTCGCGGAT
CCGGAGAAGCAGCAGGTGGTGGGTGTGGATTCAGCTGAAACCAATGGCGCCGAGGTCTCGACGGCGGCGGTGCGCACTACTGACGACAAGAAGGCCGCCG
CCGCCGGCGTCGGCGTCGGCAAATGCAGGAGGAGATTCGTGCCGTCCGTGACGTCAGCGCTGATCGTAGGCGCGTTCCTCGGTCTGCTCCAGGCCGTATT
CCTCGTTGCCGCCGGCAAGCCGCTGCTGCGCATCATGGGCGTCAAGCCGGTCAGTATATATATATATACTCATTTCTGCTCGTTTTCAGATTTCTTTTTT
TATGATGTTTTAAATAAAATCCGGCCTCTACATTTCGAAGGATATACATAGCCACAATATTACATCACCAAACAATCGCGGTTACAAACAAGTTCAAAAG
CAAACACCACCATAGAAGACAAATAGACGACAAACACATCTAGAACAAGCCTCACAACAAAAGATTTCAATTAACAATTCAATACTTGGAATTCAATACT
CTCCAACTCTATCTAGATTTTGAGTAGAATTTCATAATGGTAACTTTCAATTTTTGGTACCCAATCTTCACAGCTTTCTCATCACCCTCTTTAAGATGCA
AAGGCCACTGGTGAATCCAGTGCGTCCCCGAAAATAACCTGCATTTTTTTTCAGTTTTCTACAGGAAAAAAATGGTTATTCTTTTACTTTTGATTATTCG
TTATTGCTGTATTAGCATCCGGTGTTTGAATTACTGTGTCGATTAATGACAGGGTTCACCAATGATGATCCCTGCACTGCGATACCTGGTAGTGAGATCT
CTGGGTGCTCCGGCCGTGCTGCTGTCTCTGGCAATGCAAGGTGTTTTCAGAGGATTCAAGGACACCAAGACACCCTTATATGCAACTGGTAAGTATAAAA
CATCCTACTCGTATTAATTAGCTACCACTAACAATGAAATTAATGACTGATTTATCATTACGTTTTCTACAGTGACCGGCGACCTAGCGAACATCGCACT
GGATCCGATCCTGATATTCACCTGCCGTTTTGGTGTGGTCGGTGCAGCCATTGCCCATGTCATTTCTCAGTAAGGATCGATCACTCTTGTCACTTGTCAG
ACCGTTATATCCACTAATGTTAACACTAATTTCCCCAAAATTAACCGTGTGATATGTCCTAATATTTCAGGTACCTGATCACGCTGATAATGCTGTGCAA
GCTCGTGAGGAAGGTCGATGTCATCCCGTCCAGTCTAAAATCACTCAAGTTTCGTCGTTTCCTCGGATGCGGTAAGCAGAAAAATGGCACGGCATTTTTG
GACAGTGAAGTGCAGTGTCTGTTTTTTCTTTTTTTTTCCCTTCCAAGTAGATCAGTAGAAGAAGTAAAGGTGAATAGATTTGTTTGGGTCCAACAAAAAT
TATCTCGCGGTATCGCTACGACGGTACCTTACGGTACTCAATCATTTTGGAGTATCCAACGATCGAAAACGATTTGATACCATGAGTACCGGTATCTCGA
GATATTTTTTTTTTATCGGAGCAAATCTCAGAGGTGAGGAAGCTAGTGGTGATTGATCTGAATATGTGATGCTGCAGGGTTTCTGCTGCTGGCGAGGGTG
GTGGCCGTAACGTTCTGCGTGACGCTGGCGGCGTCGCTCGCGGCGCGCCACGGCGCGACAGCCATGGCGGCGTTCCAGATCTGCGCCCAAGTCTGGCTCG
CCTCATCGCTCCTCGCCGACGGCCTCGCTGTCGCCGGCCAGGTGAGCTAGCTAGCTAGCTACCTAGCTTAGCTACATTCCGATGATATGCATGGCTGCTT
GATTAATTTGGCTTAAATTGATCGATCAATCTCAGGCCTTGCTTGCCAGCGCGTTTGCAAAGAAGGATCACTACAAGGTGGCGGTGACCACCGCCCGCGT
GCTGCAGCTCGCCGTTGTCCTCGGCGTTGGGCTGACGGCCTTCCTCGCCGCCGGCATGTGGTTCGGCGCCGGCGTTTTCACCAGCGACGCCGCCGTCATC
AGCACCATCCACAGAGGCGTTCCGGTGAGATGTTCATCATAAGCAGGAACAGATTAATCTTCAGAGATTAAGTAAAAAATTGTCTCATGAACATATCTGA
CGATTGTCTCTAAATCGATCAGTTCGTCGCCGGCACGCAGACGATAAACACGCTGGCCTTCGTCTTCGACGGCGTCAACTTCGGCGCCTCCGACTACGCC
TTCGCTGCATACTCCATGGCACGAACACATTAACCTTTGCCTTAATTAAACTTTTTGAATCGATTAAACCTTAAAAAGTTAAAATGGACACCATGTAACT
GACAATGCGGCGATGCATCGATTCAATTGCAGGTCGGCGTAGCGGCGGTGACGATCCCGTGCTTGGTTCTTCTCTCGTCGCACGGCGGGTTCGTCGGGAT
CTGGATCGCCTTGGCCATCTACATGAGCGTCAGAGCATTTGCTAGCACCTGGAGGTAATTGATTAACACTCTAAGATGTGCATTCTTGTGCAAACTGTGT
TCGTGATTTTGCAGTCTGAATAAAATCAGCCTGAATTTTAAATTTTGTTCTCGATAATTTGGAAGCAATTTTAAGTTTAACTGCAGCATGACTGATCTAA
TTACTGAATGTTTTATGAATTTCTGCAGGATGGGAGCAGCCAGGGGGCCGTGGAAGTTTCTTCGCAAATGA
